# Supplementary material for: Implantable cardioverter defibrillator therapy is cost effective for primary prevention patients in Taiwan: An analysis from the Improve SCA trial
Source: PLoS One. 2020 Nov 19;15(11):e0241697. doi: 10.1371/journal.pone.0241697 (PMC7676667; doi:10.1371/journal.pone.0241697)
Supplement: S1 File — This, together with the information in the manuscript (the specific model inputs and sources, and the structure of the model) is meant to allow for sufficient transparency to understand how the results were produced. S1 File, PP patients. S2 File, 1.5PP patients. (XLS) [file pone.0241697.s005.xls]

## Sheet: 3.1 Control (Discounted)
Cycle			Death Risk			nWell	nSudden Cardiac Death	nOther Cardiac Death	nHeart Failure Death	nNon-Cardiac Death	Check	Inpatient Outpatient Cost	Control Hospitalization Cost	Heart Failure Death Cost	Total Control Cost	Life Months	Quality Adjusted Life Months		Deaths	Mortality	Survival
																			1000
0			0			1000	0	0	0	0	1000	7314000	0	0	7314000	1000	731.5		0	0	1
1			0			989.538	4.22712	0.170125	2.91801	3.1465	1000	7.23748e+06		0	7.23748e+06	989.538	723.847		10.4618	0.0104618	0.989538
2			0			979.186	8.41001	0.338469	5.8055	6.26008	1000	7.16177e+06		0	7.16177e+06	979.186	716.275		20.8141	0.0208141	0.979186
3			0			968.942	12.5491	0.505053	8.66278	9.34109	1000	7.08684e+06		0	7.08684e+06	968.942	708.781		31.0581	0.0310581	0.968942
4			0			958.805	16.645	0.669894	11.4902	12.3899	1000	7.0127e+06		0	7.0127e+06	958.805	701.366		41.1949	0.0411949	0.958805
5			0			948.774	20.698	0.83301	14.288	15.4068	1000	6.93934e+06		0	6.93934e+06	948.774	694.028		51.2257	0.0512257	0.948774
6			0			938.848	24.7085	0.99442	17.0565	18.3921	1000	6.86674e+06		0	6.86674e+06	938.848	686.768		61.1515	0.0611515	0.938848
7			0			929.026	28.6772	1.15414	19.7961	21.3462	1000	6.7949e+06		0	6.7949e+06	929.026	679.583		70.9735	0.0709735	0.929026
8			0			919.307	32.6043	1.31219	22.507	24.2693	1000	6.72381e+06		0	6.72381e+06	919.307	672.473		80.6928	0.0806928	0.919307
9			0			909.69	36.4903	1.46859	25.1896	27.1619	1000	6.65347e+06		0	6.65347e+06	909.69	665.438		90.3104	0.0903104	0.90969
10			0			900.173	40.3356	1.62335	27.844	30.0243	1000	6.58386e+06		0	6.58386e+06	900.173	658.476		99.8273	0.0998273	0.900173
11			0			890.755	44.1408	1.77649	30.4708	32.8567	1000	6.51498e+06		0	6.51498e+06	890.755	651.588		109.245	0.109245	0.890755
12			0			881.436	47.9061	1.92803	33.07	35.6594	1000	6.44683e+06		0	6.44683e+06	881.436	644.771		118.564	0.118564	0.881436
13			0			872.215	51.632	2.07798	35.642	38.4329	1000	6.29285e+06		0	6.29285e+06	860.385	629.371		127.785	0.127785	0.872215
14			0			863.09	55.319	2.22637	38.1872	41.1773	1000	6.22702e+06		0	6.22702e+06	851.384	622.787		136.91	0.13691	0.86309
15			0			854.061	58.9674	2.3732	40.7057	43.893	1000	6.16187e+06		0	6.16187e+06	842.477	616.272		145.939	0.145939	0.854061
16			0			845.126	62.5776	2.5185	43.1978	46.5803	1000	6.09741e+06		0	6.09741e+06	833.663	609.824		154.874	0.154874	0.845126
17			0			836.284	66.15	2.66228	45.6639	49.2395	1000	6.03362e+06		0	6.03362e+06	824.941	603.445		163.716	0.163716	0.836284
18			0			827.535	69.6851	2.80455	48.1042	51.8709	1000	5.9705e+06		0	5.9705e+06	816.311	597.131		172.465	0.172465	0.827535
19			0			818.878	73.1832	2.94533	50.519	54.4747	1000	5.90804e+06		0	5.90804e+06	807.771	590.884		181.122	0.181122	0.818878
20			0			810.311	76.6447	3.08464	52.9085	57.0513	1000	5.84623e+06		0	5.84623e+06	799.32	584.703		189.689	0.189689	0.810311
21			0			801.834	80.07	3.2225	55.273	59.601	1000	5.78507e+06		0	5.78507e+06	790.958	578.586		198.166	0.198166	0.801834
22			0			793.445	83.4594	3.35891	57.6127	62.1239	1000	5.72454e+06		0	5.72454e+06	782.683	572.533		206.555	0.206555	0.793445
23			0			785.144	86.8134	3.49389	59.928	64.6205	1000	5.66466e+06		0	5.66466e+06	774.495	566.543		214.856	0.214856	0.785144
24			0			776.93	90.1323	3.62747	62.2191	67.091	1000	5.60539e+06		0	5.60539e+06	766.392	560.616		223.07	0.22307	0.77693
25			0			768.802	93.4165	3.75964	64.4862	69.5356	1000	5.47152e+06		0	5.47152e+06	748.088	547.227		231.198	0.231198	0.768802
26			0			760.759	96.6663	3.89043	66.7296	71.9546	1000	5.41428e+06		0	5.41428e+06	740.262	541.502		239.241	0.239241	0.760759
27			0			752.8	99.8821	4.01986	68.9495	74.3483	1000	5.35763e+06		0	5.35763e+06	732.518	535.837		247.2	0.2472	0.7528
28			0.00011777			744.836	103.064	4.14793	71.1461	76.8057	1000	5.30095e+06		0	5.30095e+06	724.768	530.168		255.164	0.255164	0.744836
29			0.00011777			736.956	106.213	4.27464	73.3196	79.237	1000	5.24487e+06		0	5.24487e+06	717.1	524.559		263.044	0.263044	0.736956
30			0.00011777			729.159	109.328	4.40002	75.47	81.6427	1000	5.18938e+06		0	5.18938e+06	709.514	519.009		270.841	0.270841	0.729159
31			0.00011777			721.445	112.41	4.52406	77.5977	84.0228	1000	5.13448e+06		0	5.13448e+06	702.007	513.518		278.555	0.278555	0.721445
32			0.00011777			713.813	115.46	4.6468	79.7029	86.3778	1000	5.08016e+06		0	5.08016e+06	694.58	508.085		286.187	0.286187	0.713813
33			0.00011777			706.261	118.477	4.76824	81.7858	88.7079	1000	5.02641e+06		0	5.02641e+06	687.232	502.71		293.739	0.293739	0.706261
34			0.00011777			698.789	121.463	4.88839	83.8467	91.0133	1000	4.97324e+06		0	4.97324e+06	679.961	497.392		301.211	0.301211	0.698789
35			0.000189436			691.346	124.417	5.00727	85.8858	93.3444	1000	4.92027e+06		0	4.92027e+06	672.719	492.094		308.654	0.308654	0.691346
36			0.000189436			683.982	127.339	5.12489	87.9032	95.6507	1000	4.86786e+06		0	4.86786e+06	665.554	486.853		316.018	0.316018	0.683982
37			0.000189436			676.697	130.23	5.24125	89.899	97.9324	1000	4.75069e+06		0	4.75069e+06	649.534	475.134		323.303	0.323303	0.676697
38			0.000189436			669.489	133.091	5.35637	91.8736	100.19	1000	4.70009e+06		0	4.70009e+06	642.615	470.073		330.511	0.330511	0.669489
39			0.000189436			662.359	135.921	5.47027	93.8272	102.423	1000	4.65003e+06		0	4.65003e+06	635.771	465.066		337.641	0.337641	0.662359
40			0.000189436			655.304	138.721	5.58295	95.76	104.633	1000	4.6005e+06		0	4.6005e+06	628.999	460.113		344.696	0.344696	0.655304
41			0.000189436			648.324	141.491	5.69443	97.6722	106.819	1000	4.5515e+06		0	4.5515e+06	622.299	455.212		351.676	0.351676	0.648324
42			0.000189436			641.418	144.231	5.80473	99.564	108.982	1000	4.50302e+06		0	4.50302e+06	615.671	450.364		358.582	0.358582	0.641418
43			0.000189436			634.587	146.943	5.91385	101.436	111.121	1000	4.45506e+06		0	4.45506e+06	609.114	445.567		365.413	0.365413	0.634587
44			0.000189436			627.827	149.625	6.02181	103.287	113.238	1000	4.40761e+06		0	4.40761e+06	602.626	440.821		372.173	0.372173	0.627827
45			0.000189436			621.14	152.279	6.12862	105.119	115.333	1000	4.36066e+06		0	4.36066e+06	596.207	436.126		378.86	0.37886	0.62114
46			0.000189436			614.525	154.905	6.23429	106.932	117.405	1000	4.31421e+06		0	4.31421e+06	589.857	431.48		385.475	0.385475	0.614525
47			0.000273807			607.927	157.502	6.33884	108.725	119.507	1000	4.2679e+06		0	4.2679e+06	583.524	426.848		392.073	0.392073	0.607927
48			0.000273807			601.401	160.072	6.44226	110.499	121.586	1000	4.22208e+06		0	4.22208e+06	577.26	422.266		398.599	0.398599	0.601401
49			0.000273807			594.944	162.614	6.54457	112.254	123.643	1000	4.1201e+06		0	4.1201e+06	563.317	412.066		405.056	0.405056	0.594944
50			0.000273807			588.557	165.129	6.64579	113.99	125.678	1000	4.07587e+06		0	4.07587e+06	557.27	407.643		411.443	0.411443	0.588557
51			0.000273807			582.239	167.617	6.74592	115.707	127.691	1000	4.03211e+06		0	4.03211e+06	551.287	403.266		417.761	0.417761	0.582239
52			0.000273807			575.988	170.078	6.84497	117.406	129.682	1000	3.98883e+06		0	3.98883e+06	545.369	398.937		424.012	0.424012	0.575988
53			0.000273807			569.805	172.513	6.94296	119.087	131.652	1000	3.946e+06		0	3.946e+06	539.514	394.654		430.195	0.430195	0.569805
54			0.000273807			563.687	174.922	7.0399	120.75	133.601	1000	3.90364e+06		0	3.90364e+06	533.722	390.417		436.313	0.436313	0.563687
55			0.000273807			557.636	177.304	7.13579	122.395	135.529	1000	3.86173e+06		0	3.86173e+06	527.992	386.226		442.364	0.442364	0.557636
56			0.000273807			551.649	179.662	7.23066	124.022	137.437	1000	3.82028e+06		0	3.82028e+06	522.324	382.08		448.351	0.448351	0.551649
57			0.000273807			545.727	181.993	7.32451	125.632	139.323	1000	3.77926e+06		0	3.77926e+06	516.716	377.978		454.273	0.454273	0.545727
58			0.000273807			539.868	184.3	7.41735	127.224	141.19	1000	3.73869e+06		0	3.73869e+06	511.169	373.92		460.132	0.460132	0.539868
59			0.000373343			534.019	186.582	7.5092	128.799	143.09	1000	3.69818e+06		0	3.69818e+06	505.63	369.869		465.981	0.465981	0.534019
60			0.000373343			528.233	188.84	7.60005	130.358	144.97	1000	3.65811e+06		0	3.65811e+06	500.152	365.861		471.767	0.471767	0.528233
61			0.000373343			522.509	191.073	7.68991	131.899	146.829	1000	3.5694e+06		0	3.5694e+06	488.022	356.988		477.491	0.477491	0.522509
62			0.000373343			516.848	193.281	7.7788	133.424	148.668	1000	3.53072e+06		0	3.53072e+06	482.735	353.12		483.152	0.483152	0.516848
63			0.000373343			511.248	195.466	7.86673	134.932	150.487	1000	3.49247e+06		0	3.49247e+06	477.504	349.294		488.752	0.488752	0.511248
64			0.000373343			505.708	197.627	7.95371	136.424	152.287	1000	3.45462e+06		0	3.45462e+06	472.33	345.51		494.292	0.494292	0.505708
65			0.000373343			500.229	199.765	8.03974	137.899	154.067	1000	3.41719e+06		0	3.41719e+06	467.213	341.766		499.771	0.499771	0.500229
66			0.000373343			494.809	201.879	8.12484	139.359	155.828	1000	3.38017e+06		0	3.38017e+06	462.15	338.063		505.191	0.505191	0.494809
67			0.000373343			489.448	203.971	8.20902	140.803	157.569	1000	3.34354e+06		0	3.34354e+06	457.143	334.4		510.552	0.510552	0.489448
68			0.000373343			484.144	206.04	8.29229	142.231	159.292	1000	3.30731e+06		0	3.30731e+06	452.19	330.777		515.856	0.515856	0.484144
69			0.000373343			478.899	208.087	8.37465	143.644	160.996	1000	3.27148e+06		0	3.27148e+06	447.29	327.193		521.101	0.521101	0.478899
70			0.000373343			473.71	210.111	8.45613	145.041	162.682	1000	3.23603e+06		0	3.23603e+06	442.444	323.648		526.29	0.52629	0.47371
71			0.000490336			468.522	212.113	8.53672	146.424	164.405	1000	3.20059e+06		0	3.20059e+06	437.598	320.103		531.478	0.531478	0.468522
72			0.000490336			463.39	214.094	8.61642	147.791	166.109	1000	3.16554e+06		0	3.16554e+06	432.805	316.597		536.61	0.53661	0.46339
73			0.000490336			458.315	216.053	8.69526	149.143	167.794	1000	3.0884e+06		0	3.0884e+06	422.259	308.883		541.685	0.541685	0.458315
74			0.000490336			453.296	217.99	8.77323	150.48	169.461	1000	3.05458e+06		0	3.05458e+06	417.635	305.5		546.704	0.546704	0.453296
75			0.000490336			448.331	219.906	8.85034	151.803	171.109	1000	3.02113e+06		0	3.02113e+06	413.061	302.154		551.669	0.551669	0.448331
76			0.000490336			443.421	221.801	8.92662	153.111	172.74	1000	2.98804e+06		0	2.98804e+06	408.537	298.845		556.579	0.556579	0.443421
77			0.000490336			438.565	223.676	9.00205	154.405	174.352	1000	2.95531e+06		0	2.95531e+06	404.062	295.572		561.435	0.561435	0.438565
78			0.000490336			433.761	225.529	9.07666	155.685	175.947	1000	2.92295e+06		0	2.92295e+06	399.637	292.335		566.239	0.566239	0.433761
79			0.000490336			429.011	227.363	9.15046	156.951	177.525	1000	2.89093e+06		0	2.89093e+06	395.26	289.133		570.989	0.570989	0.429011
80			0.000490336			424.312	229.177	9.22344	158.202	179.085	1000	2.85927e+06		0	2.85927e+06	390.931	285.966		575.688	0.575688	0.424312
81			0.000490336			419.665	230.97	9.29563	159.441	180.628	1000	2.82796e+06		0	2.82796e+06	386.65	282.834		580.335	0.580335	0.419665
82			0.000490336			415.069	232.744	9.36702	160.665	182.155	1000	2.79698e+06		0	2.79698e+06	382.415	279.737		584.931	0.584931	0.415069
83			0.000625447			410.467	234.499	9.43764	161.876	183.72	1000	2.76597e+06		0	2.76597e+06	378.175	276.635		589.533	0.589533	0.410467
84			0.000625447			405.916	236.234	9.50747	163.074	185.269	1000	2.73531e+06		0	2.73531e+06	373.982	273.568		594.084	0.594084	0.405916
85			0.000625447			401.416	237.95	9.57652	164.259	186.8	1000	2.66829e+06		0	2.66829e+06	364.82	266.866		598.584	0.598584	0.401416
86			0.000625447			396.965	239.646	9.64482	165.43	188.314	1000	2.63871e+06		0	2.63871e+06	360.775	263.907		603.035	0.603035	0.396965
87			0.000625447			392.564	241.324	9.71235	166.588	189.811	1000	2.60945e+06		0	2.60945e+06	356.775	260.981		607.436	0.607436	0.392564
88			0.000625447			388.211	242.984	9.77913	167.734	191.292	1000	2.58052e+06		0	2.58052e+06	352.819	258.087		611.789	0.611789	0.388211
89			0.000625447			383.907	244.625	9.84518	168.867	192.756	1000	2.55191e+06		0	2.55191e+06	348.907	255.226		616.093	0.616093	0.383907
90			0.000625447			379.651	246.248	9.91049	169.987	194.204	1000	2.52362e+06		0	2.52362e+06	345.039	252.396		620.349	0.620349	0.379651
91			0.000625447			375.441	247.853	9.97508	171.095	195.636	1000	2.49564e+06		0	2.49564e+06	341.213	249.598		624.559	0.624559	0.375441
92			0.000625447			371.279	249.44	10.039	172.19	197.052	1000	2.46797e+06		0	2.46797e+06	337.43	246.83		628.721	0.628721	0.371279
93			0.000625447			367.162	251.009	10.1021	173.274	198.453	1000	2.4406e+06		0	2.4406e+06	333.689	244.094		632.838	0.632838	0.367162
94			0.000625447			363.092	252.561	10.1646	174.345	199.838	1000	2.41354e+06		0	2.41354e+06	329.99	241.387		636.908	0.636908	0.363092
95			0.000777634			359.011	254.096	10.2263	175.405	201.263	1000	2.38642e+06		0	2.38642e+06	326.281	238.674		640.989	0.640989	0.359011
96			0.000777634			354.976	255.613	10.2874	176.452	202.671	1000	2.35959e+06		0	2.35959e+06	322.613	235.992		645.024	0.645024	0.354976
97			0.000777634			350.986	257.114	10.3478	177.488	204.064	1000	2.30143e+06		0	2.30143e+06	314.661	230.174		649.014	0.649014	0.350986
98			0.000777634			347.041	258.598	10.4075	178.512	205.442	1000	2.27556e+06		0	2.27556e+06	311.124	227.587		652.959	0.652959	0.347041
99			0.000777634			343.141	260.065	10.4666	179.525	206.803	1000	2.24999e+06		0	2.24999e+06	307.627	225.029		656.859	0.656859	0.343141
100			0.000777634			339.284	261.515	10.5249	180.526	208.15	1000	2.2247e+06		0	2.2247e+06	304.17	222.5		660.716	0.660716	0.339284
101			0.000777634			335.47	262.949	10.5827	181.516	209.481	1000	2.19969e+06		0	2.19969e+06	300.751	220		664.53	0.66453	0.33547
102			0.000777634			331.7	264.367	10.6397	182.495	210.798	1000	2.17497e+06		0	2.17497e+06	297.371	217.527		668.3	0.6683	0.3317
103			0.000777634			327.972	265.77	10.6962	183.463	212.099	1000	2.15053e+06		0	2.15053e+06	294.029	215.082		672.028	0.672028	0.327972
104			0.000777634			324.286	267.156	10.752	184.42	213.386	1000	2.12636e+06		0	2.12636e+06	290.724	212.665		675.714	0.675714	0.324286
105			0.000777634			320.641	268.527	10.8071	185.366	214.659	1000	2.10246e+06		0	2.10246e+06	287.456	210.274		679.359	0.679359	0.320641
106			0.000777634			317.037	269.882	10.8617	186.302	215.917	1000	2.07883e+06		0	2.07883e+06	284.226	207.911		682.963	0.682963	0.317037
107			0.000945467			313.421	271.222	10.9156	187.227	217.215	1000	2.05511e+06		0	2.05511e+06	280.983	205.539		686.579	0.686579	0.313421
108			0.000945467			309.845	272.547	10.9689	188.142	218.497	1000	2.03167e+06		0	2.03167e+06	277.778	203.195		690.155	0.690155	0.309845
109			0.000945467			306.311	273.857	11.0216	189.046	219.765	1000	1.98125e+06		0	1.98125e+06	270.885	198.152		693.689	0.693689	0.306311
110			0.000945467			302.817	275.152	11.0738	189.94	221.018	1000	1.95865e+06		0	1.95865e+06	267.795	195.892		697.183	0.697183	0.302817
111			0.000945467			299.362	276.432	11.1253	190.823	222.257	1000	1.93631e+06		0	1.93631e+06	264.74	193.657		700.638	0.700638	0.299362
112			0.000945467			295.948	277.697	11.1762	191.697	223.482	1000	1.91422e+06		0	1.91422e+06	261.72	191.448		704.052	0.704052	0.295948
113			0.000945467			292.572	278.948	11.2266	192.56	224.693	1000	1.89238e+06		0	1.89238e+06	258.734	189.264		707.428	0.707428	0.292572
114			0.000945467			289.234	280.185	11.2763	193.414	225.891	1000	1.8708e+06		0	1.8708e+06	255.783	187.105		710.766	0.710766	0.289234
115			0.000945467			285.935	281.408	11.3255	194.258	227.074	1000	1.84946e+06		0	1.84946e+06	252.865	184.971		714.065	0.714065	0.285935
116			0.000945467			282.673	282.616	11.3742	195.092	228.244	1000	1.82836e+06		0	1.82836e+06	249.981	182.861		717.327	0.717327	0.282673
117			0.000945467			279.449	283.811	11.4223	195.917	229.401	1000	1.8075e+06		0	1.8075e+06	247.129	180.775		720.551	0.720551	0.279449
118			0.000945467			276.261	284.992	11.4698	196.733	230.544	1000	1.78688e+06		0	1.78688e+06	244.31	178.713		723.739	0.723739	0.276261
119			0.00112843			273.059	286.16	11.5168	197.539	231.725	1000	1.76617e+06		0	1.76617e+06	241.479	176.642		726.941	0.726941	0.273059
120			0.00112843			269.894	287.314	11.5633	198.336	232.893	1000	1.7457e+06		0	1.7457e+06	238.68	174.594		730.106	0.730106	0.269894
121			0.00112843			266.766	288.455	11.6092	199.123	234.047	1000	1.70207e+06		0	1.70207e+06	232.714	170.23		733.234	0.733234	0.266766
122			0.00112843			263.674	289.583	11.6546	199.902	235.187	1000	1.68234e+06		0	1.68234e+06	230.016	168.257		736.326	0.736326	0.263674
123			0.00112843			260.618	290.697	11.6994	200.671	236.314	1000	1.66284e+06		0	1.66284e+06	227.35	166.307		739.382	0.739382	0.260618
124			0.00112843			257.597	291.799	11.7438	201.431	237.428	1000	1.64357e+06		0	1.64357e+06	224.715	164.379		742.403	0.742403	0.257597
125			0.00112843			254.612	292.888	11.7876	202.183	238.529	1000	1.62452e+06		0	1.62452e+06	222.111	162.474		745.388	0.745388	0.254612
126			0.00112843			251.661	293.964	11.8309	202.926	239.618	1000	1.60569e+06		0	1.60569e+06	219.537	160.591		748.339	0.748339	0.251661
127			0.00112843			248.744	295.028	11.8737	203.66	240.694	1000	1.58708e+06		0	1.58708e+06	216.992	158.73		751.256	0.751256	0.248744
128			0.00112843			245.861	296.08	11.916	204.386	241.757	1000	1.56869e+06		0	1.56869e+06	214.477	156.89		754.139	0.754139	0.245861
129			0.00112843			243.011	297.119	11.9579	205.104	242.808	1000	1.5505e+06		0	1.5505e+06	211.991	155.072		756.989	0.756989	0.243011
130			0.00112843			240.195	298.146	11.9992	205.813	243.847	1000	1.53253e+06		0	1.53253e+06	209.534	153.274		759.805	0.759805	0.240195
131			0.0013268			237.363	299.161	12.0401	206.514	244.921	1000	1.51447e+06		0	1.51447e+06	207.064	151.467		762.637	0.762637	0.237363
132			0.0013268			234.565	300.165	12.0804	207.206	245.983	1000	1.49661e+06		0	1.49661e+06	204.623	149.682		765.435	0.765435	0.234565
133			0.0013268			231.8	301.156	12.1203	207.891	247.033	1000	1.45891e+06		0	1.45891e+06	199.468	145.911		768.2	0.7682	0.2318
134			0.0013268			229.067	302.136	12.1598	208.567	248.069	1000	1.44171e+06		0	1.44171e+06	197.117	144.191		770.933	0.770933	0.229067
135			0.0013268			226.367	303.104	12.1987	209.236	249.094	1000	1.42472e+06		0	1.42472e+06	194.793	142.491		773.633	0.773633	0.226367
136			0.0013268			223.699	304.061	12.2373	209.896	250.107	1000	1.40792e+06		0	1.40792e+06	192.497	140.811		776.301	0.776301	0.223699
137			0.0013268			221.061	305.007	12.2753	210.549	251.107	1000	1.39132e+06		0	1.39132e+06	190.228	139.151		778.939	0.778939	0.221061
138			0.0013268			218.455	305.941	12.3129	211.194	252.096	1000	1.37492e+06		0	1.37492e+06	187.985	137.511		781.545	0.781545	0.218455
139			0.0013268			215.88	306.865	12.3501	211.831	253.073	1000	1.35871e+06		0	1.35871e+06	185.769	135.89		784.12	0.78412	0.21588
140			0.0013268			213.335	307.777	12.3868	212.461	254.039	1000	1.3427e+06		0	1.3427e+06	183.579	134.288		786.665	0.786665	0.213335
141			0.0013268			210.82	308.679	12.4231	213.084	254.993	1000	1.32687e+06		0	1.32687e+06	181.415	132.705		789.18	0.78918	0.21082
142			0.0013268			208.335	309.57	12.459	213.699	255.937	1000	1.31123e+06		0	1.31123e+06	179.276	131.141		791.665	0.791665	0.208335
143			0.00154184			205.834	310.451	12.4944	214.307	256.913	1000	1.29549e+06		0	1.29549e+06	177.124	129.566		794.166	0.794166	0.205834
144			0.00154184			203.364	311.321	12.5294	214.908	257.878	1000	1.27994e+06		0	1.27994e+06	174.998	128.011		796.636	0.796636	0.203364
145			0.00154184			200.922	312.181	12.564	215.501	258.832	1000	1.24742e+06		0	1.24742e+06	170.553	124.759		799.078	0.799078	0.200922
146			0.00154184			198.511	313.03	12.5982	216.087	259.774	1000	1.23245e+06		0	1.23245e+06	168.505	123.262		801.489	0.801489	0.198511
147			0.00154184			196.128	313.869	12.632	216.667	260.704	1000	1.21765e+06		0	1.21765e+06	166.483	121.782		803.872	0.803872	0.196128
148			0.00154184			193.774	314.698	12.6654	217.239	261.624	1000	1.20304e+06		0	1.20304e+06	164.484	120.32		806.226	0.806226	0.193774
149			0.00154184			191.448	315.517	12.6983	217.804	262.532	1000	1.1886e+06		0	1.1886e+06	162.51	118.876		808.552	0.808552	0.191448
150			0.00154184			189.15	316.327	12.7309	218.363	263.43	1000	1.17433e+06		0	1.17433e+06	160.559	117.449		810.85	0.81085	0.18915
151			0.00154184			186.879	317.126	12.7631	218.915	264.317	1000	1.16023e+06		0	1.16023e+06	158.632	116.039		813.121	0.813121	0.186879
152			0.00154184			184.636	317.916	12.7949	219.46	265.193	1000	1.14631e+06		0	1.14631e+06	156.728	114.646		815.364	0.815364	0.184636
153			0.00154184			182.42	318.697	12.8263	219.999	266.059	1000	1.13255e+06		0	1.13255e+06	154.846	113.27		817.58	0.81758	0.18242
154			0.00154184			180.23	319.468	12.8573	220.531	266.914	1000	1.11895e+06		0	1.11895e+06	152.988	111.91		819.77	0.81977	0.18023
155			0.00177521			178.024	320.23	12.888	221.057	267.801	1000	1.10526e+06		0	1.10526e+06	151.116	110.541		821.976	0.821976	0.178024
156			0.00177521			175.846	320.982	12.9183	221.577	268.677	1000	1.09173e+06		0	1.09173e+06	149.266	109.188		824.154	0.824154	0.175846
157			0.00177521			173.694	321.725	12.9482	222.09	269.543	1000	1.06375e+06		0	1.06375e+06	145.44	106.389		826.306	0.826306	0.173694
158			0.00177521			171.569	322.46	12.9777	222.597	270.397	1000	1.05073e+06		0	1.05073e+06	143.66	105.087		828.431	0.828431	0.171569
159			0.00177521			169.469	323.185	13.0069	223.097	271.242	1000	1.03787e+06		0	1.03787e+06	141.902	103.802		830.531	0.830531	0.169469
160			0.00177521			167.395	323.901	13.0357	223.592	272.076	1000	1.02517e+06		0	1.02517e+06	140.166	102.531		832.605	0.832605	0.167395
161			0.00177521			165.347	324.609	13.0642	224.08	272.9	1000	1.01263e+06		0	1.01263e+06	138.451	101.277		834.653	0.834653	0.165347
162			0.00177521			163.324	325.308	13.0923	224.563	273.714	1000	1.00024e+06		0	1.00024e+06	136.756	100.037		836.676	0.836676	0.163324
163			0.00177521			161.325	325.998	13.1201	225.039	274.517	1000	987996		0	987996	135.083	98.8132		838.675	0.838675	0.161325
164			0.00177521			159.351	326.68	13.1476	225.51	275.311	1000	975906		0	975906	133.43	97.604		840.649	0.840649	0.159351
165			0.00177521			157.401	327.354	13.1747	225.975	276.096	1000	963964		0	963964	131.797	96.4096		842.599	0.842599	0.157401
166			0.00177521			155.475	328.019	13.2015	226.434	276.87	1000	952168		0	952168	130.184	95.2298		844.525	0.844525	0.155475
167			0.00202832			153.533	328.676	13.2279	226.888	277.675	1000	940276		0	940276	128.558	94.0404		846.467	0.846467	0.153533
168			0.00202832			151.615	329.325	13.254	227.336	278.469	1000	928531		0	928531	126.953	92.8658		848.385	0.848385	0.151615
169			0.00202832			149.722	329.966	13.2798	227.778	279.254	1000	904497		0	904497	123.667	90.4621		850.278	0.850278	0.149722
170			0.00202832			147.852	330.599	13.3053	228.215	280.029	1000	893200		0	893200	122.122	89.3322		852.148	0.852148	0.147852
171			0.00202832			146.005	331.224	13.3305	228.647	280.794	1000	882044		0	882044	120.597	88.2164		853.995	0.853995	0.146005
172			0.00202832			144.181	331.841	13.3553	229.073	281.549	1000	871027		0	871027	119.09	87.1146		855.819	0.855819	0.144181
173			0.00202832			142.38	332.451	13.3798	229.494	282.296	1000	860148		0	860148	117.603	86.0265		857.62	0.85762	0.14238
174			0.00202832			140.602	333.053	13.404	229.909	283.032	1000	849404		0	849404	116.134	84.9521		859.398	0.859398	0.140602
175			0.00202832			138.846	333.647	13.428	230.319	283.76	1000	838795		0	838795	114.684	83.891		861.154	0.861154	0.138846
176			0.00202832			137.112	334.234	13.4516	230.724	284.478	1000	828319		0	828319	113.251	82.8432		862.888	0.862888	0.137112
177			0.00202832			135.399	334.813	13.4749	231.125	285.188	1000	817973		0	817973	111.837	81.8085		864.601	0.864601	0.135399
178			0.00202832			133.708	335.386	13.4979	231.52	285.889	1000	807756		0	807756	110.44	80.7867		866.292	0.866292	0.133708
179			0.00230233			132.001	335.951	13.5207	231.91	286.617	1000	797446		0	797446	109.03	79.7555		867.999	0.867999	0.132001
180			0.00230233			130.317	336.509	13.5431	232.295	287.336	1000	787267		0	787267	107.638	78.7375		869.683	0.869683	0.130317
181			0.00230233			128.653	337.06	13.5653	232.675	288.046	1000	766677		0	766677	104.823	76.6782		871.347	0.871347	0.128653
182			0.00230233			127.011	337.604	13.5872	233.051	288.747	1000	756891		0	756891	103.485	75.6994		872.989	0.872989	0.127011
183			0.00230233			125.39	338.141	13.6088	233.421	289.44	1000	747230		0	747230	102.164	74.7332		874.61	0.87461	0.12539
184			0.00230233			123.789	338.671	13.6301	233.787	290.123	1000	737692		0	737692	100.86	73.7793		876.211	0.876211	0.123789
185			0.00230233			122.209	339.194	13.6512	234.148	290.797	1000	728276		0	728276	99.5729	72.8376		877.791	0.877791	0.122209
186			0.00230233			120.649	339.71	13.672	234.505	291.463	1000	718981		0	718981	98.302	71.9079		879.351	0.879351	0.120649
187			0.00230233			119.109	340.22	13.6925	234.857	292.121	1000	709803		0	709803	97.0472	70.99		880.891	0.880891	0.119109
188			0.00230233			117.589	340.724	13.7128	235.205	292.77	1000	700743		0	700743	95.8085	70.0839		882.411	0.882411	0.117589
189			0.00230233			116.088	341.221	13.7328	235.548	293.41	1000	691799		0	691799	94.5856	69.1894		883.912	0.883912	0.116088
190			0.00230233			114.606	341.712	13.7525	235.886	294.043	1000	682969		0	682969	93.3783	68.3062		885.394	0.885394	0.114606
191			0.00260165			113.109	342.196	13.772	236.221	294.702	1000	674047		0	674047	92.1585	67.4139		886.891	0.886891	0.113109
192			0.00260165			111.632	342.674	13.7913	236.551	295.352	1000	665242		0	665242	90.9546	66.5333		888.368	0.888368	0.111632
193			0.00260165			110.173	343.146	13.8103	236.877	295.993	1000	647646		0	647646	88.5488	64.7735		889.827	0.889827	0.110173
194			0.00260165			108.734	343.612	13.829	237.198	296.627	1000	639186		0	639186	87.3921	63.9273		891.266	0.891266	0.108734
195			0.00260165			107.314	344.072	13.8475	237.515	297.252	1000	630836		0	630836	86.2504	63.0922		892.686	0.892686	0.107314
196			0.00260165			105.912	344.525	13.8658	237.829	297.869	1000	622595		0	622595	85.1237	62.268		894.088	0.894088	0.105912
197			0.00260165			104.528	344.973	13.8838	238.138	298.477	1000	614462		0	614462	84.0117	61.4546		895.472	0.895472	0.104528
198			0.00260165			103.163	345.415	13.9016	238.443	299.078	1000	606435		0	606435	82.9142	60.6518		896.837	0.896837	0.103163
199			0.00260165			101.815	345.851	13.9191	238.744	299.671	1000	598513		0	598513	81.8311	59.8594		898.185	0.898185	0.101815
200			0.00260165			100.485	346.281	13.9364	239.041	300.257	1000	590694		0	590694	80.7621	59.0775		899.515	0.899515	0.100485
201			0.00260165			99.1724	346.706	13.9535	239.334	300.834	1000	582978		0	582978	79.7071	58.3057		900.828	0.900828	0.0991724
202			0.00260165			97.8769	347.125	13.9704	239.623	301.404	1000	575362		0	575362	78.6658	57.5441		902.123	0.902123	0.0978769
203			0.002929			96.5662	347.539	13.9871	239.909	301.999	1000	567657		0	567657	77.6124	56.7735		903.434	0.903434	0.0965662
204			0.002929			95.2731	347.947	14.0035	240.191	302.586	1000	560056		0	560056	76.5731	56.0133		904.727	0.904727	0.0952731
205			0.002929			93.9973	348.35	14.0197	240.469	303.164	1000	545062		0	545062	74.5231	54.5136		906.003	0.906003	0.0939973
206			0.002929			92.7386	348.747	14.0357	240.743	303.735	1000	537763		0	537763	73.5252	53.7837		907.261	0.907261	0.0927386
207			0.002929			91.4968	349.139	14.0515	241.014	304.299	1000	530562		0	530562	72.5406	53.0635		908.503	0.908503	0.0914968
208			0.002929			90.2716	349.526	14.067	241.281	304.855	1000	523457		0	523457	71.5692	52.3529		909.728	0.909728	0.0902716
209			0.002929			89.0628	349.908	14.0824	241.544	305.403	1000	516448		0	516448	70.6109	51.6518		910.937	0.910937	0.0890628
210			0.002929			87.8702	350.284	14.0975	241.804	305.944	1000	509532		0	509532	69.6653	50.9602		912.13	0.91213	0.0878702
211			0.002929			86.6935	350.655	14.1125	242.06	306.478	1000	502709		0	502709	68.7325	50.2778		913.306	0.913306	0.0866935
212			0.002929			85.5326	351.022	14.1272	242.313	307.005	1000	495978		0	495978	67.8121	49.6045		914.467	0.914467	0.0855326
213			0.002929			84.3873	351.383	14.1418	242.563	307.525	1000	489336		0	489336	66.904	48.9403		915.613	0.915613	0.0843873
214			0.002929			83.2573	351.74	14.1561	242.809	308.037	1000	482783		0	482783	66.0081	48.2849		916.743	0.916743	0.0832573
215			0.0032869			82.1126	352.092	14.1703	243.052	308.573	1000	476146		0	476146	65.1006	47.6211		917.887	0.917887	0.0821126
216			0.0032869			80.9837	352.439	14.1843	243.292	309.101	1000	469599		0	469599	64.2056	46.9664		919.016	0.919016	0.0809837
217			0.0032869			79.8702	352.782	14.1981	243.528	309.622	1000	456861		0	456861	62.4639	45.6924		920.13	0.92013	0.0798702
218			0.0032869			78.7721	353.119	14.2116	243.761	310.136	1000	450580		0	450580	61.6051	45.0642		921.228	0.921228	0.0787721
219			0.0032869			77.6891	353.452	14.225	243.991	310.643	1000	444385		0	444385	60.7582	44.4446		922.311	0.922311	0.0776891
220			0.0032869			76.621	353.781	14.2383	244.218	311.143	1000	438275		0	438275	59.9228	43.8335		923.379	0.923379	0.076621
221			0.0032869			75.5676	354.104	14.2513	244.441	311.635	1000	432250		0	432250	59.099	43.2309		924.432	0.924432	0.0755676
222			0.0032869			74.5286	354.424	14.2641	244.662	312.122	1000	426307		0	426307	58.2864	42.6365		925.471	0.925471	0.0745286
223			0.0032869			73.5039	354.739	14.2768	244.879	312.601	1000	420446		0	420446	57.4851	42.0503		926.496	0.926496	0.0735039
224			0.0032869			72.4934	355.05	14.2893	245.094	313.074	1000	414665		0	414665	56.6947	41.4722		927.507	0.927507	0.0724934
225			0.0032869			71.4967	355.356	14.3017	245.305	313.54	1000	408964		0	408964	55.9152	40.902		928.503	0.928503	0.0714967
226			0.0032869			70.5137	355.658	14.3138	245.514	314	1000	403341		0	403341	55.1465	40.3397		929.486	0.929486	0.0705137
227			0.00367807			69.5166	355.956	14.3258	245.72	314.482	1000	397638		0	397638	54.3667	39.7693		930.483	0.930483	0.0695166
228			0.00367807			68.5337	356.25	14.3377	245.923	314.956	1000	392016		0	392016	53.598	39.2069		931.466	0.931466	0.0685337
229			0.00367807			67.5646	356.54	14.3493	246.123	315.424	1000	381231		0	381231	52.1234	38.1283		932.435	0.932435	0.0675646
230			0.00367807			66.6093	356.825	14.3608	246.32	315.885	1000	375840		0	375840	51.3864	37.5892		933.391	0.933391	0.0666093
231			0.00367807			65.6674	357.107	14.3721	246.514	316.339	1000	370526		0	370526	50.6598	37.0577		934.333	0.934333	0.0656674
232			0.00367807			64.7389	357.385	14.3833	246.706	316.788	1000	365287		0	365287	49.9435	36.5337		935.261	0.935261	0.0647389
233			0.00367807			63.8235	357.658	14.3943	246.895	317.229	1000	360122		0	360122	49.2373	36.0171		936.176	0.936176	0.0638235
234			0.00367807			62.9211	357.928	14.4052	247.081	317.665	1000	355030		0	355030	48.5411	35.5078		937.079	0.937079	0.0629211
235			0.00367807			62.0314	358.194	14.4159	247.264	318.094	1000	350009		0	350009	47.8547	35.0057		937.969	0.937969	0.0620314
236			0.00367807			61.1543	358.456	14.4264	247.445	318.518	1000	345060		0	345060	47.1781	34.5108		938.846	0.938846	0.0611543
237			0.00367807			60.2895	358.715	14.4368	247.624	318.935	1000	340181		0	340181	46.511	34.0228		939.71	0.93971	0.0602895
238			0.00367807			59.4371	358.97	14.4471	247.8	319.346	1000	335371		0	335371	45.8533	33.5417		940.563	0.940563	0.0594371
239			0.00410541			58.5712	359.221	14.4572	247.973	319.777	1000	330486		0	330486	45.1854	33.0531		941.429	0.941429	0.0585712
240			0.00410541			57.718	359.468	14.4672	248.144	320.202	1000	325672		0	325672	44.5271	32.5716		942.282	0.942282	0.057718
241			0.00410541			56.8772	359.712	14.477	248.313	320.621	1000	316575		0	316575	43.2834	31.6618		943.123	0.943123	0.0568772
242			0.00410541			56.0487	359.953	14.4867	248.479	321.033	1000	311963		0	311963	42.6529	31.2006		943.951	0.943951	0.0560487
243			0.00410541			55.2322	360.19	14.4962	248.642	321.44	1000	307419		0	307419	42.0315	30.7461		944.768	0.944768	0.0552322
244			0.00410541			54.4276	360.423	14.5056	248.803	321.84	1000	302940		0	302940	41.4192	30.2982		945.572	0.945572	0.0544276
245			0.00410541			53.6348	360.653	14.5149	248.962	322.235	1000	298527		0	298527	40.8159	29.8568		946.365	0.946365	0.0536348
246			0.00410541			52.8535	360.88	14.524	249.119	322.624	1000	294179		0	294179	40.2213	29.4219		947.147	0.947147	0.0528535
247			0.00410541			52.0835	361.103	14.533	249.273	323.007	1000	289893		0	289893	39.6354	28.9933		947.916	0.947916	0.0520835
248			0.00410541			51.3248	361.324	14.5418	249.425	323.385	1000	285670		0	285670	39.058	28.5709		948.675	0.948675	0.0513248
249			0.00410541			50.5772	361.541	14.5506	249.575	323.757	1000	281509		0	281509	38.4891	28.1547		949.423	0.949423	0.0505772
250			0.00410541			49.8404	361.754	14.5592	249.722	324.124	1000	277408		0	277408	37.9284	27.7446		950.16	0.95016	0.0498404
251			0.00457208			49.0911	361.965	14.5677	249.868	324.509	1000	273238		0	273238	37.3582	27.3275		950.909	0.950909	0.0490911
252			0.00457208			48.3531	362.173	14.576	250.011	324.888	1000	269130		0	269130	36.7965	26.9167		951.647	0.951647	0.0483531
253			0.00457208			47.6262	362.377	14.5842	250.152	325.261	1000	261488		0	261488	35.7518	26.1524		952.374	0.952374	0.0476262
254			0.00457208			46.9102	362.578	14.5923	250.291	325.628	1000	257557		0	257557	35.2143	25.7592		953.09	0.95309	0.0469102
255			0.00457208			46.2049	362.777	14.6003	250.428	325.99	1000	253685		0	253685	34.6849	25.372		953.795	0.953795	0.0462049
256			0.00457208			45.5103	362.972	14.6082	250.563	326.347	1000	249871		0	249871	34.1634	24.9905		954.49	0.95449	0.0455103
257			0.00457208			44.8261	363.164	14.6159	250.695	326.698	1000	246115		0	246115	33.6498	24.6148		955.174	0.955174	0.0448261
258			0.00457208			44.1522	363.354	14.6235	250.826	327.044	1000	242415		0	242415	33.1439	24.2448		955.848	0.955848	0.0441522
259			0.00457208			43.4884	363.54	14.6311	250.955	327.385	1000	238770		0	238770	32.6456	23.8803		956.512	0.956512	0.0434884
260			0.00457208			42.8346	363.724	14.6385	251.082	327.721	1000	235181		0	235181	32.1549	23.5213		957.165	0.957165	0.0428346
261			0.00457208			42.1906	363.905	14.6457	251.207	328.051	1000	231645		0	231645	31.6714	23.1677		957.809	0.957809	0.0421906
262			0.00457208			41.5563	364.084	14.6529	251.33	328.377	1000	228162		0	228162	31.1953	22.8194		958.444	0.958444	0.0415563
263			0.00508146			40.9104	364.259	14.66	251.451	328.719	1000	224616		0	224616	30.7104	22.4647		959.09	0.95909	0.0409104
264			0.00508146			40.2745	364.432	14.6669	251.571	329.056	1000	221125		0	221125	30.2331	22.1155		959.725	0.959725	0.0402745
265			0.00508146			39.6486	364.602	14.6738	251.688	329.387	1000	214735		0	214735	29.3595	21.4765		960.351	0.960351	0.0396486
266			0.00508146			39.0323	364.77	14.6805	251.804	329.713	1000	211398		0	211398	28.9031	21.1426		960.968	0.960968	0.0390323
267			0.00508146			38.4256	364.935	14.6872	251.918	330.034	1000	208112		0	208112	28.4539	20.814		961.574	0.961574	0.0384256
268			0.00508146			37.8283	365.098	14.6937	252.03	330.351	1000	204877		0	204877	28.0116	20.4905		962.172	0.962172	0.0378283
269			0.00508146			37.2404	365.257	14.7002	252.14	330.662	1000	201693		0	201693	27.5762	20.172		962.76	0.96276	0.0372404
270			0.00508146			36.6615	365.415	14.7065	252.249	330.968	1000	198558		0	198558	27.1476	19.8585		963.338	0.963338	0.0366615
271			0.00508146			36.0917	365.57	14.7127	252.356	331.27	1000	195471		0	195471	26.7256	19.5498		963.908	0.963908	0.0360917
272			0.00508146			35.5307	365.722	14.7189	252.461	331.567	1000	192433		0	192433	26.3102	19.2459		964.469	0.964469	0.0355307
273			0.00508146			34.9785	365.873	14.7249	252.565	331.859	1000	189442		0	189442	25.9013	18.9468		965.022	0.965022	0.0349785
274			0.00508146			34.4348	366.02	14.7309	252.667	332.147	1000	186498		0	186498	25.4987	18.6523		965.565	0.965565	0.0344348
275			0.00563714			33.8804	366.166	14.7367	252.767	332.449	1000	183495		0	183495	25.0882	18.352		966.12	0.96612	0.0338804
276			0.00563714			33.335	366.309	14.7425	252.866	332.747	1000	180541		0	180541	24.6843	18.0566		966.665	0.966665	0.033335
277			0.00563714			32.7983	366.45	14.7482	252.964	333.04	1000	175225		0	175225	23.9575	17.5249		967.202	0.967202	0.0327983
278			0.00563714			32.2703	366.589	14.7537	253.059	333.328	1000	172404		0	172404	23.5718	17.2428		967.73	0.96773	0.0322703
279			0.00563714			31.7508	366.725	14.7592	253.153	333.611	1000	169629		0	169629	23.1923	16.9652		968.249	0.968249	0.0317508
280			0.00563714			31.2396	366.859	14.7646	253.246	333.89	1000	166898		0	166898	22.819	16.6921		968.76	0.96876	0.0312396
281			0.00563714			30.7367	366.991	14.7699	253.337	334.165	1000	164211		0	164211	22.4516	16.4233		969.263	0.969263	0.0307367
282			0.00563714			30.2419	367.121	14.7752	253.427	334.435	1000	161567		0	161567	22.0902	16.159		969.758	0.969758	0.0302419
283			0.00563714			29.755	367.249	14.7803	253.515	334.7	1000	158966		0	158966	21.7345	15.8988		970.245	0.970245	0.029755
284			0.00563714			29.276	367.375	14.7854	253.602	334.962	1000	156407		0	156407	21.3846	15.6429		970.724	0.970724	0.029276
285			0.00563714			28.8047	367.499	14.7904	253.687	335.219	1000	153889		0	153889	21.0404	15.391		971.195	0.971195	0.0288047
286			0.00563714			28.341	367.62	14.7953	253.772	335.472	1000	151412		0	151412	20.7016	15.1432		971.659	0.971659	0.028341
287			0.00619283			27.869	367.74	14.8001	253.854	335.736	1000	148890		0	148890	20.3569	14.891		972.131	0.972131	0.027869
288			0.00619283			27.4048	367.858	14.8048	253.936	335.997	1000	146410		0	146410	20.0178	14.643		972.595	0.972595	0.0274048
289			0.00619283			26.9484	367.974	14.8095	254.016	336.253	1000	142019		0	142019	19.4174	14.2039		973.052	0.973052	0.0269484
290			0.00619283			26.4996	368.088	14.8141	254.094	336.504	1000	139654		0	139654	19.0941	13.9673		973.5	0.9735	0.0264996
291			0.00619283			26.0582	368.2	14.8186	254.171	336.752	1000	137328		0	137328	18.7761	13.7347		973.942	0.973942	0.0260582
292			0.00619283			25.6242	368.31	14.823	254.248	336.995	1000	135041		0	135041	18.4633	13.5059		974.376	0.974376	0.0256242
293			0.00619283			25.1975	368.418	14.8274	254.322	337.234	1000	132792		0	132792	18.1558	13.281		974.803	0.974803	0.0251975
294			0.00619283			24.7778	368.525	14.8317	254.396	337.47	1000	130580		0	130580	17.8535	13.0598		975.222	0.975222	0.0247778
295			0.00619283			24.3652	368.63	14.8359	254.468	337.701	1000	128405		0	128405	17.5561	12.8423		975.635	0.975635	0.0243652
296			0.00619283			23.9594	368.733	14.84	254.539	337.929	1000	126267		0	126267	17.2637	12.6284		976.041	0.976041	0.0239594
297			0.00619283			23.5603	368.834	14.8441	254.609	338.153	1000	124164		0	124164	16.9762	12.4181		976.44	0.97644	0.0235603
298			0.00619283			23.168	368.933	14.8481	254.678	338.373	1000	122096		0	122096	16.6935	12.2113		976.832	0.976832	0.023168
299			0.0068152			22.7677	369.031	14.852	254.745	338.603	1000	119987		0	119987	16.4051	12.0003		977.232	0.977232	0.0227677
300			0.0068152			22.3743	369.128	14.8559	254.812	338.83	1000	117914		0	117914	16.1216	11.793		977.626	0.977626	0.0223743
301			0.0068152			21.9878	369.222	14.8597	254.877	339.053	1000	114305		0	114305	15.6282	11.432		978.012	0.978012	0.0219878
302			0.0068152			21.6079	369.315	14.8635	254.941	339.272	1000	112330		0	112330	15.3582	11.2345		978.392	0.978392	0.0216079
303			0.0068152			21.2346	369.406	14.8671	255.004	339.487	1000	110389		0	110389	15.0929	11.0404		978.765	0.978765	0.0212346
304			0.0068152			20.8677	369.496	14.8708	255.066	339.699	1000	108482		0	108482	14.8321	10.8497		979.132	0.979132	0.0208677
305			0.0068152			20.5072	369.584	14.8743	255.127	339.907	1000	106608		0	106608	14.5759	10.6622		979.493	0.979493	0.0205072
306			0.0068152			20.1529	369.671	14.8778	255.187	340.111	1000	104766		0	104766	14.324	10.478		979.847	0.979847	0.0201529
307			0.0068152			19.8047	369.756	14.8812	255.246	340.312	1000	102956		0	102956	14.0766	10.297		980.195	0.980195	0.0198047
308			0.0068152			19.4625	369.84	14.8846	255.304	340.509	1000	101177		0	101177	13.8334	10.1191		980.537	0.980537	0.0194625
309			0.0068152			19.1263	369.922	14.8879	255.361	340.703	1000	99429.1		0	99429.1	13.5944	9.94427		980.874	0.980874	0.0191263
310			0.0068152			18.7958	370.003	14.8912	255.416	340.894	1000	97711.3		0	97711.3	13.3595	9.77246		981.204	0.981204	0.0187958
311			0.00751225			18.458	370.083	14.8944	255.471	341.094	1000	95955		0	95955	13.1194	9.59681		981.542	0.981542	0.018458
312			0.00751225			18.1262	370.161	14.8975	255.525	341.291	1000	94230.3		0	94230.3	12.8836	9.42432		981.874	0.981874	0.0181262
313			0.00751225			17.8004	370.237	14.9006	255.578	341.484	1000	91281.5		0	91281.5	12.4804	9.1294		982.2	0.9822	0.0178004
314			0.00751225			17.4805	370.313	14.9036	255.63	341.674	1000	89640.8		0	89640.8	12.2561	8.96531		982.52	0.98252	0.0174805
315			0.00751225			17.1663	370.386	14.9066	255.681	341.86	1000	88029.6		0	88029.6	12.0358	8.80416		982.834	0.982834	0.0171663
316			0.00751225			16.8577	370.459	14.9095	255.731	342.043	1000	86447.4		0	86447.4	11.8194	8.64592		983.142	0.983142	0.0168577
317			0.00751225			16.5547	370.53	14.9124	255.78	342.222	1000	84893.6		0	84893.6	11.607	8.49052		983.445	0.983445	0.0165547
318			0.00751225			16.2572	370.6	14.9152	255.828	342.399	1000	83367.7		0	83367.7	11.3984	8.33791		983.743	0.983743	0.0162572
319			0.00751225			15.965	370.669	14.9179	255.876	342.572	1000	81869.2		0	81869.2	11.1935	8.18804		984.035	0.984035	0.015965
320			0.00751225			15.678	370.736	14.9207	255.922	342.742	1000	80397.7		0	80397.7	10.9923	8.04087		984.322	0.984322	0.015678
321			0.00751225			15.3962	370.803	14.9233	255.968	342.91	1000	78952.6		0	78952.6	10.7947	7.89634		984.604	0.984604	0.0153962
322			0.00751225			15.1195	370.868	14.926	256.013	343.074	1000	77533.5		0	77533.5	10.6007	7.75441		984.881	0.984881	0.0151195
323			0.00829295			14.8359	370.932	14.9285	256.057	343.247	1000	76079.4		0	76079.4	10.4019	7.60898		985.164	0.985164	0.0148359
324			0.00829295			14.5577	370.994	14.931	256.101	343.416	1000	74652.6		0	74652.6	10.2068	7.46628		985.442	0.985442	0.0145577
325			0.00829295			14.2847	371.056	14.9335	256.143	343.583	1000	72258.9		0	72258.9	9.87954	7.22688		985.715	0.985715	0.0142847
326			0.00829295			14.0168	371.116	14.936	256.185	343.746	1000	70903.7		0	70903.7	9.69425	7.09134		985.983	0.985983	0.0140168
327			0.00829295			13.7539	371.176	14.9383	256.226	343.907	1000	69574		0	69574	9.51244	6.95835		986.246	0.986246	0.0137539
328			0.00829295			13.4959	371.234	14.9407	256.266	344.064	1000	68269.1		0	68269.1	9.33403	6.82785		986.504	0.986504	0.0134959
329			0.00829295			13.2428	371.291	14.943	256.305	344.218	1000	66988.8		0	66988.8	9.15898	6.69979		986.757	0.986757	0.0132428
330			0.00829295			12.9945	371.347	14.9452	256.344	344.37	1000	65732.4		0	65732.4	8.9872	6.57414		987.006	0.987006	0.0129945
331			0.00829295			12.7507	371.402	14.9474	256.382	344.518	1000	64499.6		0	64499.6	8.81865	6.45084		987.249	0.987249	0.0127507
332			0.00829295			12.5116	371.456	14.9496	256.419	344.664	1000	63289.9		0	63289.9	8.65326	6.32986		987.488	0.987488	0.0125116
333			0.00829295			12.277	371.508	14.9517	256.455	344.807	1000	62102.9		0	62102.9	8.49097	6.21114		987.723	0.987723	0.012277
334			0.00829295			12.0467	371.56	14.9538	256.491	344.948	1000	60938.2		0	60938.2	8.33172	6.09466		987.953	0.987953	0.0120467
335			0.00916733			11.8102	371.611	14.9559	256.526	345.096	1000	59742.1		0	59742.1	8.16818	5.97502		988.19	0.98819	0.0118102
336			0.00916733			11.5784	371.661	14.9579	256.561	345.242	1000	58569.4		0	58569.4	8.00785	5.85774		988.422	0.988422	0.0115784
337			0.00916733			11.3511	371.71	14.9599	256.595	345.384	1000	56640.9		0	56640.9	7.74418	5.66487		988.649	0.988649	0.0113511
338			0.00916733			11.1283	371.758	14.9618	256.628	345.524	1000	55529.1		0	55529.1	7.59217	5.55367		988.872	0.988872	0.0111283
339			0.00916733			10.9099	371.805	14.9637	256.66	345.661	1000	54439.1		0	54439.1	7.44314	5.44466		989.09	0.98909	0.0109099
340			0.00916733			10.6957	371.851	14.9655	256.692	345.795	1000	53370.5		0	53370.5	7.29704	5.33778		989.304	0.989304	0.0106957
341			0.00916733			10.4858	371.896	14.9674	256.723	345.927	1000	52322.9		0	52322.9	7.1538	5.23301		989.514	0.989514	0.0104858
342			0.00916733			10.28	371.941	14.9691	256.754	346.056	1000	51295.9		0	51295.9	7.01338	5.13029		989.72	0.98972	0.01028
343			0.00916733			10.0782	371.984	14.9709	256.784	346.183	1000	50289		0	50289	6.87571	5.02958		989.922	0.989922	0.0100782
344			0.00916733			9.88035	372.027	14.9726	256.813	346.307	1000	49301.8		0	49301.8	6.74075	4.93086		990.12	0.99012	0.00988035
345			0.00916733			9.68641	372.069	14.9743	256.842	346.429	1000	48334.1		0	48334.1	6.60843	4.83407		990.314	0.990314	0.00968641
346			0.00916733			9.49628	372.11	14.9759	256.87	346.548	1000	47385.3		0	47385.3	6.47872	4.73918		990.504	0.990504	0.00949628
347			0.0101466			9.30057	372.15	14.9775	256.898	346.674	1000	46408.8		0	46408.8	6.3452	4.64151		990.699	0.990699	0.00930057
348			0.0101466			9.1089	372.189	14.9791	256.925	346.798	1000	45452.4		0	45452.4	6.21444	4.54586		990.891	0.990891	0.0091089
349			0.0101466			8.92118	372.228	14.9807	256.952	346.919	1000	43911.9		0	43911.9	6.00381	4.39179		991.079	0.991079	0.00892118
350			0.0101466			8.73733	372.265	14.9822	256.978	347.037	1000	43006.9		0	43006.9	5.88009	4.30128		991.263	0.991263	0.00873733
351			0.0101466			8.55727	372.302	14.9837	257.003	347.154	1000	42120.6		0	42120.6	5.75891	4.21264		991.443	0.991443	0.00855727
352			0.0101466			8.38092	372.338	14.9851	257.028	347.267	1000	41252.6		0	41252.6	5.64022	4.12582		991.619	0.991619	0.00838092
353			0.0101466			8.2082	372.374	14.9866	257.053	347.379	1000	40402.5		0	40402.5	5.52399	4.0408		991.792	0.991792	0.0082082
354			0.0101466			8.03904	372.408	14.988	257.077	347.488	1000	39569.8		0	39569.8	5.41015	3.95752		991.961	0.991961	0.00803904
355			0.0101466			7.87337	372.442	14.9893	257.1	347.595	1000	38754.4		0	38754.4	5.29865	3.87597		992.127	0.992127	0.00787337
356			0.0101466			7.71111	372.476	14.9907	257.123	347.699	1000	37955.7		0	37955.7	5.18946	3.79609		992.289	0.992289	0.00771111
357			0.0101466			7.5522	372.508	14.992	257.146	347.802	1000	37173.5		0	37173.5	5.08251	3.71786		992.448	0.992448	0.0075522
358			0.0101466			7.39656	372.54	14.9933	257.168	347.902	1000	36407.4		0	36407.4	4.97777	3.64124		992.603	0.992603	0.00739656
359			0.0112435			7.23602	372.572	14.9945	257.189	348.009	1000	35617.2		0	35617.2	4.86972	3.5622		992.764	0.992764	0.00723602
360			0.0112435			7.07896	372.602	14.9958	257.21	348.113	1000	34844.1		0	34844.1	4.76403	3.48489		992.921	0.992921	0.00707896
361			0.0112435			6.92531	372.632	14.997	257.231	348.215	1000	33625.4		0	33625.4	4.59741	3.363		993.075	0.993075	0.00692531
362			0.0112435			6.77499	372.661	14.9981	257.251	348.314	1000	32895.6		0	32895.6	4.49762	3.29001		993.225	0.993225	0.00677499
363			0.0112435			6.62794	372.69	14.9993	257.271	348.412	1000	32181.6		0	32181.6	4.4	3.2186		993.372	0.993372	0.00662794
364			0.0112435			6.48408	372.718	15.0004	257.29	348.507	1000	31483.1		0	31483.1	4.3045	3.14874		993.516	0.993516	0.00648408
365			0.0112435			6.34334	372.745	15.0015	257.309	348.6	1000	30799.7		0	30799.7	4.21107	3.08039		993.657	0.993657	0.00634334
366			0.0112435			6.20566	372.772	15.0026	257.328	348.692	1000	30131.2		0	30131.2	4.11966	3.01353		993.794	0.993794	0.00620566
367			0.0112435			6.07096	372.798	15.0037	257.346	348.781	1000	29477.2		0	29477.2	4.03025	2.94812		993.929	0.993929	0.00607096
368			0.0112435			5.93919	372.824	15.0047	257.364	348.868	1000	28837.4		0	28837.4	3.94277	2.88413		994.061	0.994061	0.00593919
369			0.0112435			5.81028	372.849	15.0057	257.381	348.954	1000	28211.5		0	28211.5	3.85719	2.82153		994.19	0.99419	0.00581028
370			0.0112435			5.68417	372.874	15.0067	257.398	349.037	1000	27599.1		0	27599.1	3.77347	2.76029		994.316	0.994316	0.00568417
371			0.0124719			5.55381	372.898	15.0077	257.415	349.126	1000	26966.2		0	26966.2	3.68693	2.69699		994.446	0.994446	0.00555381
372			0.0124719			5.42644	372.921	15.0086	257.431	349.213	1000	26347.8		0	26347.8	3.60237	2.63514		994.574	0.994574	0.00542644
373			0.0124719			5.30199	372.944	15.0095	257.447	349.298	1000	25394.3		0	25394.3	3.47202	2.53978		994.698	0.994698	0.00530199
374			0.0124719			5.1804	372.967	15.0104	257.462	349.381	1000	24812		0	24812	3.39239	2.48153		994.82	0.99482	0.0051804
375			0.0124719			5.06159	372.989	15.0113	257.477	349.461	1000	24242.9		0	24242.9	3.31459	2.42462		994.938	0.994938	0.00506159
376			0.0124719			4.94551	373.01	15.0122	257.492	349.541	1000	23686.9		0	23686.9	3.23858	2.36902		995.054	0.995054	0.00494551
377			0.0124719			4.83209	373.031	15.013	257.506	349.618	1000	23143.7		0	23143.7	3.1643	2.31469		995.168	0.995168	0.00483209
378			0.0124719			4.72127	373.051	15.0138	257.52	349.693	1000	22612.9		0	22612.9	3.09173	2.2616		995.279	0.995279	0.00472127
379			0.0124719			4.613	373.071	15.0146	257.534	349.767	1000	22094.4		0	22094.4	3.02083	2.20974		995.387	0.995387	0.004613
380			0.0124719			4.5072	373.091	15.0154	257.548	349.839	1000	21587.6		0	21587.6	2.95155	2.15906		995.493	0.995493	0.0045072
381			0.0124719			4.40384	373.11	15.0162	257.561	349.909	1000	21092.6		0	21092.6	2.88386	2.10954		995.596	0.995596	0.00440384
382			0.0124719			4.30284	373.128	15.0169	257.574	349.978	1000	20608.8		0	20608.8	2.81772	2.06117		995.697	0.995697	0.00430284
383			0.0138478			4.19824	373.147	15.0177	257.586	350.051	1000	20107.8		0	20107.8	2.74923	2.01106		995.802	0.995802	0.00419824
384			0.0138478			4.09618	373.164	15.0184	257.598	350.123	1000	19619		0	19619	2.68239	1.96217		995.904	0.995904	0.00409618
385			0.0138478			3.99661	373.182	15.0191	257.61	350.192	1000	18882.5		0	18882.5	2.58169	1.8885		996.003	0.996003	0.00399661
386			0.0138478			3.89945	373.199	15.0198	257.622	350.26	1000	18423.4		0	18423.4	2.51893	1.8426		996.101	0.996101	0.00389945
387			0.0138478			3.80466	373.215	15.0204	257.633	350.326	1000	17975.6		0	17975.6	2.45769	1.7978		996.195	0.996195	0.00380466
388			0.0138478			3.71217	373.231	15.0211	257.645	350.391	1000	17538.6		0	17538.6	2.39795	1.7541		996.288	0.996288	0.00371217
389			0.0138478			3.62193	373.247	15.0217	257.655	350.454	1000	17112.2		0	17112.2	2.33966	1.71146		996.378	0.996378	0.00362193
390			0.0138478			3.53388	373.262	15.0223	257.666	350.516	1000	16696.3		0	16696.3	2.28278	1.66985		996.466	0.996466	0.00353388
391			0.0138478			3.44797	373.277	15.0229	257.676	350.576	1000	16290.4		0	16290.4	2.22729	1.62926		996.552	0.996552	0.00344797
392			0.0138478			3.36416	373.292	15.0235	257.686	350.634	1000	15894.4		0	15894.4	2.17314	1.58965		996.636	0.996636	0.00336416
393			0.0138478			3.28237	373.306	15.0241	257.696	350.692	1000	15508		0	15508	2.12031	1.55101		996.718	0.996718	0.00328237
394			0.0138478			3.20258	373.32	15.0246	257.706	350.747	1000	15131		0	15131	2.06877	1.51331		996.797	0.996797	0.00320258
395			0.0153887			3.11979	373.333	15.0252	257.715	350.807	1000	14739.8		0	14739.8	2.01529	1.47419		996.88	0.99688	0.00311979
396			0.0153887			3.03914	373.346	15.0257	257.724	350.865	1000	14358.8		0	14358.8	1.9632	1.43608		996.961	0.996961	0.00303914
397			0.0153887			2.96058	373.359	15.0262	257.733	350.921	1000	13797.9		0	13797.9	1.88651	1.37998		997.039	0.997039	0.00296058
398			0.0153887			2.88405	373.372	15.0267	257.742	350.976	1000	13441.2		0	13441.2	1.83774	1.34431		997.116	0.997116	0.00288405
399			0.0153887			2.8095	373.384	15.0272	257.75	351.029	1000	13093.8		0	13093.8	1.79023	1.30956		997.191	0.997191	0.0028095
400			0.0153887			2.73687	373.396	15.0277	257.758	351.081	1000	12755.3		0	12755.3	1.74395	1.2757		997.263	0.997263	0.00273687
401			0.0153887			2.66612	373.407	15.0282	257.766	351.132	1000	12425.6		0	12425.6	1.69887	1.24273		997.334	0.997334	0.00266612
402			0.0153887			2.5972	373.419	15.0286	257.774	351.181	1000	12104.4		0	12104.4	1.65496	1.2106		997.403	0.997403	0.0025972
403			0.0153887			2.53006	373.43	15.0291	257.782	351.23	1000	11791.4		0	11791.4	1.61217	1.17931		997.47	0.99747	0.00253006
404			0.0153887			2.46466	373.44	15.0295	257.789	351.276	1000	11486.6		0	11486.6	1.5705	1.14882		997.535	0.997535	0.00246466
405			0.0153887			2.40094	373.451	15.0299	257.796	351.322	1000	11189.7		0	11189.7	1.5299	1.11912		997.599	0.997599	0.00240094
406			0.0153887			2.33888	373.461	15.0303	257.803	351.367	1000	10900.4		0	10900.4	1.49035	1.09019		997.661	0.997661	0.00233888
407			0.0171146			2.27438	373.471	15.0307	257.81	351.414	1000	10599.8		0	10599.8	1.44925	1.06013		997.726	0.997726	0.00227438
408			0.0171146			2.21166	373.48	15.0311	257.817	351.46	1000	10307.5		0	10307.5	1.40929	1.03089		997.788	0.997788	0.00221166
409			0.0171146			2.15067	373.49	15.0315	257.823	351.505	1000	9887.34		0	9887.34	1.35184	0.98887		997.849	0.997849	0.00215067
410			0.0171146			2.09136	373.499	15.0318	257.829	351.548	1000	9614.69		0	9614.69	1.31456	0.9616		997.909	0.997909	0.00209136
411			0.0171146			2.03369	373.508	15.0322	257.836	351.591	1000	9349.55		0	9349.55	1.27831	0.935083		997.966	0.997966	0.00203369
412			0.0171146			1.97761	373.516	15.0325	257.841	351.632	1000	9091.72		0	9091.72	1.24306	0.909297		998.022	0.998022	0.00197761
413			0.0171146			1.92308	373.525	15.0329	257.847	351.672	1000	8841.01		0	8841.01	1.20878	0.884222		998.077	0.998077	0.00192308
414			0.0171146			1.87004	373.533	15.0332	257.853	351.711	1000	8597.2		0	8597.2	1.17544	0.859838		998.13	0.99813	0.00187004
415			0.0171146			1.81847	373.541	15.0335	257.858	351.749	1000	8360.12		0	8360.12	1.14303	0.836127		998.182	0.998182	0.00181847
416			0.0171146			1.76833	373.548	15.0338	257.864	351.786	1000	8129.58		0	8129.58	1.11151	0.813069		998.232	0.998232	0.00176833
417			0.0171146			1.71956	373.556	15.0341	257.869	351.822	1000	7905.4		0	7905.4	1.08086	0.790648		998.28	0.99828	0.00171956
418			0.0171146			1.67214	373.563	15.0344	257.874	351.857	1000	7687.4		0	7687.4	1.05105	0.768845		998.328	0.998328	0.00167214
419			0.0190476			1.6228	373.57	15.0347	257.879	351.894	1000	7460.55		0	7460.55	1.02004	0.746157		998.377	0.998377	0.0016228
420			0.0190476			1.57491	373.577	15.035	257.883	351.93	1000	7240.39		0	7240.39	0.989936	0.724138		998.425	0.998425	0.00157491
							373.577	15.035	257.883	351.93		Per Patient
												Inpatient Outpatient Cost	Control Hospitalization Cost	Heart Failure Death Cost	Total Control Cost	Life Months	Quality Adjusted Life Months
												597087	0	0	597087	81.6361	59.7168
																Life Years	QALY
																6.80301	4.9764

## Sheet: 3.2 Control (Undiscounted)
Cycle			Death Risk			nWell	nSudden Cardiac Death	nOther Cardiac Death	nHeart Failure Death	nNon-Cardiac Death	Check	Inpatient Outpatient Cost	Control Hospitalization Cost	Heart Failure Death Cost	Total Control Cost	Life Months	Quality Adjusted Life Months
0			0			1000	0	0	0	0	1000	7314000	0	0	7314000	1000	731.5
1			0			989.538	4.22712	0.170125	2.91801	3.1465	1000	7.23748e+06		0	7.23748e+06	989.538	723.847
2			0			979.186	8.41001	0.338469	5.8055	6.26008	1000	7.16177e+06		0	7.16177e+06	979.186	716.275
3			0			968.942	12.5491	0.505053	8.66278	9.34109	1000	7.08684e+06		0	7.08684e+06	968.942	708.781
4			0			958.805	16.645	0.669894	11.4902	12.3899	1000	7.0127e+06		0	7.0127e+06	958.805	701.366
5			0			948.774	20.698	0.83301	14.288	15.4068	1000	6.93934e+06		0	6.93934e+06	948.774	694.028
6			0			938.848	24.7085	0.99442	17.0565	18.3921	1000	6.86674e+06		0	6.86674e+06	938.848	686.768
7			0			929.026	28.6772	1.15414	19.7961	21.3462	1000	6.7949e+06		0	6.7949e+06	929.026	679.583
8			0			919.307	32.6043	1.31219	22.507	24.2693	1000	6.72381e+06		0	6.72381e+06	919.307	672.473
9			0			909.69	36.4903	1.46859	25.1896	27.1619	1000	6.65347e+06		0	6.65347e+06	909.69	665.438
10			0			900.173	40.3356	1.62335	27.844	30.0243	1000	6.58386e+06		0	6.58386e+06	900.173	658.476
11			0			890.755	44.1408	1.77649	30.4708	32.8567	1000	6.51498e+06		0	6.51498e+06	890.755	651.588
12			0			881.436	47.9061	1.92803	33.07	35.6594	1000	6.44683e+06		0	6.44683e+06	881.436	644.771
13			0			872.215	51.632	2.07798	35.642	38.4329	1000	6.37938e+06		0	6.37938e+06	872.215	638.025
14			0			863.09	55.319	2.22637	38.1872	41.1773	1000	6.31264e+06		0	6.31264e+06	863.09	631.35
15			0			854.061	58.9674	2.3732	40.7057	43.893	1000	6.2466e+06		0	6.2466e+06	854.061	624.745
16			0			845.126	62.5776	2.5185	43.1978	46.5803	1000	6.18125e+06		0	6.18125e+06	845.126	618.209
17			0			836.284	66.15	2.66228	45.6639	49.2395	1000	6.11658e+06		0	6.11658e+06	836.284	611.742
18			0			827.535	69.6851	2.80455	48.1042	51.8709	1000	6.05259e+06		0	6.05259e+06	827.535	605.342
19			0			818.878	73.1832	2.94533	50.519	54.4747	1000	5.98927e+06		0	5.98927e+06	818.878	599.009
20			0			810.311	76.6447	3.08464	52.9085	57.0513	1000	5.92661e+06		0	5.92661e+06	810.311	592.742
21			0			801.834	80.07	3.2225	55.273	59.601	1000	5.86461e+06		0	5.86461e+06	801.834	586.541
22			0			793.445	83.4594	3.35891	57.6127	62.1239	1000	5.80326e+06		0	5.80326e+06	793.445	580.405
23			0			785.144	86.8134	3.49389	59.928	64.6205	1000	5.74254e+06		0	5.74254e+06	785.144	574.333
24			0			776.93	90.1323	3.62747	62.2191	67.091	1000	5.68247e+06		0	5.68247e+06	776.93	568.324
25			0			768.802	93.4165	3.75964	64.4862	69.5356	1000	5.62302e+06		0	5.62302e+06	768.802	562.379
26			0			760.759	96.6663	3.89043	66.7296	71.9546	1000	5.56419e+06		0	5.56419e+06	760.759	556.495
27			0			752.8	99.8821	4.01986	68.9495	74.3483	1000	5.50598e+06		0	5.50598e+06	752.8	550.673
28			0.00011777			744.836	103.064	4.14793	71.1461	76.8057	1000	5.44773e+06		0	5.44773e+06	744.836	544.848
29			0.00011777			736.956	106.213	4.27464	73.3196	79.237	1000	5.3901e+06		0	5.3901e+06	736.956	539.083
30			0.00011777			729.159	109.328	4.40002	75.47	81.6427	1000	5.33307e+06		0	5.33307e+06	729.159	533.38
31			0.00011777			721.445	112.41	4.52406	77.5977	84.0228	1000	5.27665e+06		0	5.27665e+06	721.445	527.737
32			0.00011777			713.813	115.46	4.6468	79.7029	86.3778	1000	5.22083e+06		0	5.22083e+06	713.813	522.154
33			0.00011777			706.261	118.477	4.76824	81.7858	88.7079	1000	5.16559e+06		0	5.16559e+06	706.261	516.63
34			0.00011777			698.789	121.463	4.88839	83.8467	91.0133	1000	5.11094e+06		0	5.11094e+06	698.789	511.164
35			0.000189436			691.346	124.417	5.00727	85.8858	93.3444	1000	5.0565e+06		0	5.0565e+06	691.346	505.72
36			0.000189436			683.982	127.339	5.12489	87.9032	95.6507	1000	5.00265e+06		0	5.00265e+06	683.982	500.333
37			0.000189436			676.697	130.23	5.24125	89.899	97.9324	1000	4.94936e+06		0	4.94936e+06	676.697	495.004
38			0.000189436			669.489	133.091	5.35637	91.8736	100.19	1000	4.89665e+06		0	4.89665e+06	669.489	489.732
39			0.000189436			662.359	135.921	5.47027	93.8272	102.423	1000	4.84449e+06		0	4.84449e+06	662.359	484.515
40			0.000189436			655.304	138.721	5.58295	95.76	104.633	1000	4.79289e+06		0	4.79289e+06	655.304	479.355
41			0.000189436			648.324	141.491	5.69443	97.6722	106.819	1000	4.74184e+06		0	4.74184e+06	648.324	474.249
42			0.000189436			641.418	144.231	5.80473	99.564	108.982	1000	4.69133e+06		0	4.69133e+06	641.418	469.198
43			0.000189436			634.587	146.943	5.91385	101.436	111.121	1000	4.64137e+06		0	4.64137e+06	634.587	464.2
44			0.000189436			627.827	149.625	6.02181	103.287	113.238	1000	4.59193e+06		0	4.59193e+06	627.827	459.256
45			0.000189436			621.14	152.279	6.12862	105.119	115.333	1000	4.54302e+06		0	4.54302e+06	621.14	454.364
46			0.000189436			614.525	154.905	6.23429	106.932	117.405	1000	4.49463e+06		0	4.49463e+06	614.525	449.525
47			0.000273807			607.927	157.502	6.33884	108.725	119.507	1000	4.44638e+06		0	4.44638e+06	607.927	444.699
48			0.000273807			601.401	160.072	6.44226	110.499	121.586	1000	4.39865e+06		0	4.39865e+06	601.401	439.925
49			0.000273807			594.944	162.614	6.54457	112.254	123.643	1000	4.35142e+06		0	4.35142e+06	594.944	435.202
50			0.000273807			588.557	165.129	6.64579	113.99	125.678	1000	4.30471e+06		0	4.30471e+06	588.557	430.53
51			0.000273807			582.239	167.617	6.74592	115.707	127.691	1000	4.25849e+06		0	4.25849e+06	582.239	425.908
52			0.000273807			575.988	170.078	6.84497	117.406	129.682	1000	4.21278e+06		0	4.21278e+06	575.988	421.335
53			0.000273807			569.805	172.513	6.94296	119.087	131.652	1000	4.16755e+06		0	4.16755e+06	569.805	416.812
54			0.000273807			563.687	174.922	7.0399	120.75	133.601	1000	4.12281e+06		0	4.12281e+06	563.687	412.337
55			0.000273807			557.636	177.304	7.13579	122.395	135.529	1000	4.07855e+06		0	4.07855e+06	557.636	407.911
56			0.000273807			551.649	179.662	7.23066	124.022	137.437	1000	4.03476e+06		0	4.03476e+06	551.649	403.532
57			0.000273807			545.727	181.993	7.32451	125.632	139.323	1000	3.99145e+06		0	3.99145e+06	545.727	399.199
58			0.000273807			539.868	184.3	7.41735	127.224	141.19	1000	3.9486e+06		0	3.9486e+06	539.868	394.914
59			0.000373343			534.019	186.582	7.5092	128.799	143.09	1000	3.90581e+06		0	3.90581e+06	534.019	390.635
60			0.000373343			528.233	188.84	7.60005	130.358	144.97	1000	3.86349e+06		0	3.86349e+06	528.233	386.402
61			0.000373343			522.509	191.073	7.68991	131.899	146.829	1000	3.82163e+06		0	3.82163e+06	522.509	382.216
62			0.000373343			516.848	193.281	7.7788	133.424	148.668	1000	3.78023e+06		0	3.78023e+06	516.848	378.074
63			0.000373343			511.248	195.466	7.86673	134.932	150.487	1000	3.73927e+06		0	3.73927e+06	511.248	373.978
64			0.000373343			505.708	197.627	7.95371	136.424	152.287	1000	3.69875e+06		0	3.69875e+06	505.708	369.926
65			0.000373343			500.229	199.765	8.03974	137.899	154.067	1000	3.65867e+06		0	3.65867e+06	500.229	365.917
66			0.000373343			494.809	201.879	8.12484	139.359	155.828	1000	3.61903e+06		0	3.61903e+06	494.809	361.953
67			0.000373343			489.448	203.971	8.20902	140.803	157.569	1000	3.57982e+06		0	3.57982e+06	489.448	358.031
68			0.000373343			484.144	206.04	8.29229	142.231	159.292	1000	3.54103e+06		0	3.54103e+06	484.144	354.152
69			0.000373343			478.899	208.087	8.37465	143.644	160.996	1000	3.50266e+06		0	3.50266e+06	478.899	350.314
70			0.000373343			473.71	210.111	8.45613	145.041	162.682	1000	3.46471e+06		0	3.46471e+06	473.71	346.519
71			0.000490336			468.522	212.113	8.53672	146.424	164.405	1000	3.42677e+06		0	3.42677e+06	468.522	342.724
72			0.000490336			463.39	214.094	8.61642	147.791	166.109	1000	3.38924e+06		0	3.38924e+06	463.39	338.97
73			0.000490336			458.315	216.053	8.69526	149.143	167.794	1000	3.35212e+06		0	3.35212e+06	458.315	335.258
74			0.000490336			453.296	217.99	8.77323	150.48	169.461	1000	3.31541e+06		0	3.31541e+06	453.296	331.586
75			0.000490336			448.331	219.906	8.85034	151.803	171.109	1000	3.27909e+06		0	3.27909e+06	448.331	327.954
76			0.000490336			443.421	221.801	8.92662	153.111	172.74	1000	3.24318e+06		0	3.24318e+06	443.421	324.362
77			0.000490336			438.565	223.676	9.00205	154.405	174.352	1000	3.20766e+06		0	3.20766e+06	438.565	320.81
78			0.000490336			433.761	225.529	9.07666	155.685	175.947	1000	3.17253e+06		0	3.17253e+06	433.761	317.297
79			0.000490336			429.011	227.363	9.15046	156.951	177.525	1000	3.13779e+06		0	3.13779e+06	429.011	313.821
80			0.000490336			424.312	229.177	9.22344	158.202	179.085	1000	3.10342e+06		0	3.10342e+06	424.312	310.384
81			0.000490336			419.665	230.97	9.29563	159.441	180.628	1000	3.06943e+06		0	3.06943e+06	419.665	306.985
82			0.000490336			415.069	232.744	9.36702	160.665	182.155	1000	3.03581e+06		0	3.03581e+06	415.069	303.623
83			0.000625447			410.467	234.499	9.43764	161.876	183.72	1000	3.00216e+06		0	3.00216e+06	410.467	300.257
84			0.000625447			405.916	236.234	9.50747	163.074	185.269	1000	2.96887e+06		0	2.96887e+06	405.916	296.928
85			0.000625447			401.416	237.95	9.57652	164.259	186.8	1000	2.93595e+06		0	2.93595e+06	401.416	293.636
86			0.000625447			396.965	239.646	9.64482	165.43	188.314	1000	2.9034e+06		0	2.9034e+06	396.965	290.38
87			0.000625447			392.564	241.324	9.71235	166.588	189.811	1000	2.87121e+06		0	2.87121e+06	392.564	287.16
88			0.000625447			388.211	242.984	9.77913	167.734	191.292	1000	2.83938e+06		0	2.83938e+06	388.211	283.977
89			0.000625447			383.907	244.625	9.84518	168.867	192.756	1000	2.8079e+06		0	2.8079e+06	383.907	280.828
90			0.000625447			379.651	246.248	9.91049	169.987	194.204	1000	2.77677e+06		0	2.77677e+06	379.651	277.715
91			0.000625447			375.441	247.853	9.97508	171.095	195.636	1000	2.74598e+06		0	2.74598e+06	375.441	274.635
92			0.000625447			371.279	249.44	10.039	172.19	197.052	1000	2.71553e+06		0	2.71553e+06	371.279	271.59
93			0.000625447			367.162	251.009	10.1021	173.274	198.453	1000	2.68543e+06		0	2.68543e+06	367.162	268.579
94			0.000625447			363.092	252.561	10.1646	174.345	199.838	1000	2.65565e+06		0	2.65565e+06	363.092	265.602
95			0.000777634			359.011	254.096	10.2263	175.405	201.263	1000	2.6258e+06		0	2.6258e+06	359.011	262.616
96			0.000777634			354.976	255.613	10.2874	176.452	202.671	1000	2.59629e+06		0	2.59629e+06	354.976	259.665
97			0.000777634			350.986	257.114	10.3478	177.488	204.064	1000	2.56711e+06		0	2.56711e+06	350.986	256.746
98			0.000777634			347.041	258.598	10.4075	178.512	205.442	1000	2.53826e+06		0	2.53826e+06	347.041	253.861
99			0.000777634			343.141	260.065	10.4666	179.525	206.803	1000	2.50973e+06		0	2.50973e+06	343.141	251.007
100			0.000777634			339.284	261.515	10.5249	180.526	208.15	1000	2.48152e+06		0	2.48152e+06	339.284	248.186
101			0.000777634			335.47	262.949	10.5827	181.516	209.481	1000	2.45363e+06		0	2.45363e+06	335.47	245.397
102			0.000777634			331.7	264.367	10.6397	182.495	210.798	1000	2.42605e+06		0	2.42605e+06	331.7	242.639
103			0.000777634			327.972	265.77	10.6962	183.463	212.099	1000	2.39879e+06		0	2.39879e+06	327.972	239.911
104			0.000777634			324.286	267.156	10.752	184.42	213.386	1000	2.37183e+06		0	2.37183e+06	324.286	237.215
105			0.000777634			320.641	268.527	10.8071	185.366	214.659	1000	2.34517e+06		0	2.34517e+06	320.641	234.549
106			0.000777634			317.037	269.882	10.8617	186.302	215.917	1000	2.31881e+06		0	2.31881e+06	317.037	231.913
107			0.000945467			313.421	271.222	10.9156	187.227	217.215	1000	2.29236e+06		0	2.29236e+06	313.421	229.267
108			0.000945467			309.845	272.547	10.9689	188.142	218.497	1000	2.26621e+06		0	2.26621e+06	309.845	226.652
109			0.000945467			306.311	273.857	11.0216	189.046	219.765	1000	2.24036e+06		0	2.24036e+06	306.311	224.066
110			0.000945467			302.817	275.152	11.0738	189.94	221.018	1000	2.2148e+06		0	2.2148e+06	302.817	221.51
111			0.000945467			299.362	276.432	11.1253	190.823	222.257	1000	2.18954e+06		0	2.18954e+06	299.362	218.984
112			0.000945467			295.948	277.697	11.1762	191.697	223.482	1000	2.16456e+06		0	2.16456e+06	295.948	216.486
113			0.000945467			292.572	278.948	11.2266	192.56	224.693	1000	2.13987e+06		0	2.13987e+06	292.572	214.016
114			0.000945467			289.234	280.185	11.2763	193.414	225.891	1000	2.11546e+06		0	2.11546e+06	289.234	211.575
115			0.000945467			285.935	281.408	11.3255	194.258	227.074	1000	2.09133e+06		0	2.09133e+06	285.935	209.161
116			0.000945467			282.673	282.616	11.3742	195.092	228.244	1000	2.06747e+06		0	2.06747e+06	282.673	206.775
117			0.000945467			279.449	283.811	11.4223	195.917	229.401	1000	2.04389e+06		0	2.04389e+06	279.449	204.417
118			0.000945467			276.261	284.992	11.4698	196.733	230.544	1000	2.02057e+06		0	2.02057e+06	276.261	202.085
119			0.00112843			273.059	286.16	11.5168	197.539	231.725	1000	1.99715e+06		0	1.99715e+06	273.059	199.743
120			0.00112843			269.894	287.314	11.5633	198.336	232.893	1000	1.97401e+06		0	1.97401e+06	269.894	197.428
121			0.00112843			266.766	288.455	11.6092	199.123	234.047	1000	1.95113e+06		0	1.95113e+06	266.766	195.139
122			0.00112843			263.674	289.583	11.6546	199.902	235.187	1000	1.92851e+06		0	1.92851e+06	263.674	192.878
123			0.00112843			260.618	290.697	11.6994	200.671	236.314	1000	1.90616e+06		0	1.90616e+06	260.618	190.642
124			0.00112843			257.597	291.799	11.7438	201.431	237.428	1000	1.88407e+06		0	1.88407e+06	257.597	188.433
125			0.00112843			254.612	292.888	11.7876	202.183	238.529	1000	1.86223e+06		0	1.86223e+06	254.612	186.249
126			0.00112843			251.661	293.964	11.8309	202.926	239.618	1000	1.84065e+06		0	1.84065e+06	251.661	184.09
127			0.00112843			248.744	295.028	11.8737	203.66	240.694	1000	1.81931e+06		0	1.81931e+06	248.744	181.956
128			0.00112843			245.861	296.08	11.916	204.386	241.757	1000	1.79823e+06		0	1.79823e+06	245.861	179.847
129			0.00112843			243.011	297.119	11.9579	205.104	242.808	1000	1.77739e+06		0	1.77739e+06	243.011	177.763
130			0.00112843			240.195	298.146	11.9992	205.813	243.847	1000	1.75679e+06		0	1.75679e+06	240.195	175.703
131			0.0013268			237.363	299.161	12.0401	206.514	244.921	1000	1.73608e+06		0	1.73608e+06	237.363	173.631
132			0.0013268			234.565	300.165	12.0804	207.206	245.983	1000	1.71561e+06		0	1.71561e+06	234.565	171.584
133			0.0013268			231.8	301.156	12.1203	207.891	247.033	1000	1.69539e+06		0	1.69539e+06	231.8	169.562
134			0.0013268			229.067	302.136	12.1598	208.567	248.069	1000	1.6754e+06		0	1.6754e+06	229.067	167.563
135			0.0013268			226.367	303.104	12.1987	209.236	249.094	1000	1.65565e+06		0	1.65565e+06	226.367	165.588
136			0.0013268			223.699	304.061	12.2373	209.896	250.107	1000	1.63613e+06		0	1.63613e+06	223.699	163.635
137			0.0013268			221.061	305.007	12.2753	210.549	251.107	1000	1.61684e+06		0	1.61684e+06	221.061	161.706
138			0.0013268			218.455	305.941	12.3129	211.194	252.096	1000	1.59778e+06		0	1.59778e+06	218.455	159.8
139			0.0013268			215.88	306.865	12.3501	211.831	253.073	1000	1.57895e+06		0	1.57895e+06	215.88	157.916
140			0.0013268			213.335	307.777	12.3868	212.461	254.039	1000	1.56033e+06		0	1.56033e+06	213.335	156.055
141			0.0013268			210.82	308.679	12.4231	213.084	254.993	1000	1.54194e+06		0	1.54194e+06	210.82	154.215
142			0.0013268			208.335	309.57	12.459	213.699	255.937	1000	1.52376e+06		0	1.52376e+06	208.335	152.397
143			0.00154184			205.834	310.451	12.4944	214.307	256.913	1000	1.50547e+06		0	1.50547e+06	205.834	150.568
144			0.00154184			203.364	311.321	12.5294	214.908	257.878	1000	1.4874e+06		0	1.4874e+06	203.364	148.76
145			0.00154184			200.922	312.181	12.564	215.501	258.832	1000	1.46955e+06		0	1.46955e+06	200.922	146.975
146			0.00154184			198.511	313.03	12.5982	216.087	259.774	1000	1.45191e+06		0	1.45191e+06	198.511	145.211
147			0.00154184			196.128	313.869	12.632	216.667	260.704	1000	1.43448e+06		0	1.43448e+06	196.128	143.468
148			0.00154184			193.774	314.698	12.6654	217.239	261.624	1000	1.41726e+06		0	1.41726e+06	193.774	141.745
149			0.00154184			191.448	315.517	12.6983	217.804	262.532	1000	1.40025e+06		0	1.40025e+06	191.448	140.044
150			0.00154184			189.15	316.327	12.7309	218.363	263.43	1000	1.38344e+06		0	1.38344e+06	189.15	138.363
151			0.00154184			186.879	317.126	12.7631	218.915	264.317	1000	1.36683e+06		0	1.36683e+06	186.879	136.702
152			0.00154184			184.636	317.916	12.7949	219.46	265.193	1000	1.35043e+06		0	1.35043e+06	184.636	135.061
153			0.00154184			182.42	318.697	12.8263	219.999	266.059	1000	1.33422e+06		0	1.33422e+06	182.42	133.44
154			0.00154184			180.23	319.468	12.8573	220.531	266.914	1000	1.3182e+06		0	1.3182e+06	180.23	131.838
155			0.00177521			178.024	320.23	12.888	221.057	267.801	1000	1.30207e+06		0	1.30207e+06	178.024	130.225
156			0.00177521			175.846	320.982	12.9183	221.577	268.677	1000	1.28614e+06		0	1.28614e+06	175.846	128.631
157			0.00177521			173.694	321.725	12.9482	222.09	269.543	1000	1.2704e+06		0	1.2704e+06	173.694	127.057
158			0.00177521			171.569	322.46	12.9777	222.597	270.397	1000	1.25485e+06		0	1.25485e+06	171.569	125.502
159			0.00177521			169.469	323.185	13.0069	223.097	271.242	1000	1.2395e+06		0	1.2395e+06	169.469	123.967
160			0.00177521			167.395	323.901	13.0357	223.592	272.076	1000	1.22433e+06		0	1.22433e+06	167.395	122.45
161			0.00177521			165.347	324.609	13.0642	224.08	272.9	1000	1.20935e+06		0	1.20935e+06	165.347	120.951
162			0.00177521			163.324	325.308	13.0923	224.563	273.714	1000	1.19455e+06		0	1.19455e+06	163.324	119.471
163			0.00177521			161.325	325.998	13.1201	225.039	274.517	1000	1.17993e+06		0	1.17993e+06	161.325	118.009
164			0.00177521			159.351	326.68	13.1476	225.51	275.311	1000	1.16549e+06		0	1.16549e+06	159.351	116.565
165			0.00177521			157.401	327.354	13.1747	225.975	276.096	1000	1.15123e+06		0	1.15123e+06	157.401	115.139
166			0.00177521			155.475	328.019	13.2015	226.434	276.87	1000	1.13714e+06		0	1.13714e+06	155.475	113.73
167			0.00202832			153.533	328.676	13.2279	226.888	277.675	1000	1.12294e+06		0	1.12294e+06	153.533	112.309
168			0.00202832			151.615	329.325	13.254	227.336	278.469	1000	1.10891e+06		0	1.10891e+06	151.615	110.907
169			0.00202832			149.722	329.966	13.2798	227.778	279.254	1000	1.09506e+06		0	1.09506e+06	149.722	109.521
170			0.00202832			147.852	330.599	13.3053	228.215	280.029	1000	1.08139e+06		0	1.08139e+06	147.852	108.153
171			0.00202832			146.005	331.224	13.3305	228.647	280.794	1000	1.06788e+06		0	1.06788e+06	146.005	106.803
172			0.00202832			144.181	331.841	13.3553	229.073	281.549	1000	1.05454e+06		0	1.05454e+06	144.181	105.469
173			0.00202832			142.38	332.451	13.3798	229.494	282.296	1000	1.04137e+06		0	1.04137e+06	142.38	104.151
174			0.00202832			140.602	333.053	13.404	229.909	283.032	1000	1.02836e+06		0	1.02836e+06	140.602	102.85
175			0.00202832			138.846	333.647	13.428	230.319	283.76	1000	1.01552e+06		0	1.01552e+06	138.846	101.566
176			0.00202832			137.112	334.234	13.4516	230.724	284.478	1000	1.00284e+06		0	1.00284e+06	137.112	100.297
177			0.00202832			135.399	334.813	13.4749	231.125	285.188	1000	990310		0	990310	135.399	99.0445
178			0.00202832			133.708	335.386	13.4979	231.52	285.889	1000	977941		0	977941	133.708	97.8074
179			0.00230233			132.001	335.951	13.5207	231.91	286.617	1000	965458		0	965458	132.001	96.559
180			0.00230233			130.317	336.509	13.5431	232.295	287.336	1000	953135		0	953135	130.317	95.3265
181			0.00230233			128.653	337.06	13.5653	232.675	288.046	1000	940969		0	940969	128.653	94.1098
182			0.00230233			127.011	337.604	13.5872	233.051	288.747	1000	928959		0	928959	127.011	92.9086
183			0.00230233			125.39	338.141	13.6088	233.421	289.44	1000	917101		0	917101	125.39	91.7227
184			0.00230233			123.789	338.671	13.6301	233.787	290.123	1000	905395		0	905395	123.789	90.5519
185			0.00230233			122.209	339.194	13.6512	234.148	290.797	1000	893839		0	893839	122.209	89.3961
186			0.00230233			120.649	339.71	13.672	234.505	291.463	1000	882430		0	882430	120.649	88.255
187			0.00230233			119.109	340.22	13.6925	234.857	292.121	1000	871166		0	871166	119.109	87.1285
188			0.00230233			117.589	340.724	13.7128	235.205	292.77	1000	860047		0	860047	117.589	86.0164
189			0.00230233			116.088	341.221	13.7328	235.548	293.41	1000	849069		0	849069	116.088	84.9185
190			0.00230233			114.606	341.712	13.7525	235.886	294.043	1000	838231		0	838231	114.606	83.8346
191			0.00260165			113.109	342.196	13.772	236.221	294.702	1000	827281		0	827281	113.109	82.7394
192			0.00260165			111.632	342.674	13.7913	236.551	295.352	1000	816474		0	816474	111.632	81.6586
193			0.00260165			110.173	343.146	13.8103	236.877	295.993	1000	805808		0	805808	110.173	80.5918
194			0.00260165			108.734	343.612	13.829	237.198	296.627	1000	795282		0	795282	108.734	79.539
195			0.00260165			107.314	344.072	13.8475	237.515	297.252	1000	784893		0	784893	107.314	78.5
196			0.00260165			105.912	344.525	13.8658	237.829	297.869	1000	774639		0	774639	105.912	77.4745
197			0.00260165			104.528	344.973	13.8838	238.138	298.477	1000	764520		0	764520	104.528	76.4624
198			0.00260165			103.163	345.415	13.9016	238.443	299.078	1000	754532		0	754532	103.163	75.4636
199			0.00260165			101.815	345.851	13.9191	238.744	299.671	1000	744676		0	744676	101.815	74.4778
200			0.00260165			100.485	346.281	13.9364	239.041	300.257	1000	734948		0	734948	100.485	73.5048
201			0.00260165			99.1724	346.706	13.9535	239.334	300.834	1000	725347		0	725347	99.1724	72.5446
202			0.00260165			97.8769	347.125	13.9704	239.623	301.404	1000	715871		0	715871	97.8769	71.5969
203			0.002929			96.5662	347.539	13.9871	239.909	301.999	1000	706285		0	706285	96.5662	70.6382
204			0.002929			95.2731	347.947	14.0035	240.191	302.586	1000	696828		0	696828	95.2731	69.6923
205			0.002929			93.9973	348.35	14.0197	240.469	303.164	1000	687497		0	687497	93.9973	68.7591
206			0.002929			92.7386	348.747	14.0357	240.743	303.735	1000	678290		0	678290	92.7386	67.8383
207			0.002929			91.4968	349.139	14.0515	241.014	304.299	1000	669208		0	669208	91.4968	66.9299
208			0.002929			90.2716	349.526	14.067	241.281	304.855	1000	660246		0	660246	90.2716	66.0337
209			0.002929			89.0628	349.908	14.0824	241.544	305.403	1000	651405		0	651405	89.0628	65.1494
210			0.002929			87.8702	350.284	14.0975	241.804	305.944	1000	642682		0	642682	87.8702	64.277
211			0.002929			86.6935	350.655	14.1125	242.06	306.478	1000	634076		0	634076	86.6935	63.4163
212			0.002929			85.5326	351.022	14.1272	242.313	307.005	1000	625586		0	625586	85.5326	62.5671
213			0.002929			84.3873	351.383	14.1418	242.563	307.525	1000	617209		0	617209	84.3873	61.7293
214			0.002929			83.2573	351.74	14.1561	242.809	308.037	1000	608944		0	608944	83.2573	60.9027
215			0.0032869			82.1126	352.092	14.1703	243.052	308.573	1000	600571		0	600571	82.1126	60.0654
216			0.0032869			80.9837	352.439	14.1843	243.292	309.101	1000	592314		0	592314	80.9837	59.2395
217			0.0032869			79.8702	352.782	14.1981	243.528	309.622	1000	584171		0	584171	79.8702	58.4251
218			0.0032869			78.7721	353.119	14.2116	243.761	310.136	1000	576139		0	576139	78.7721	57.6218
219			0.0032869			77.6891	353.452	14.225	243.991	310.643	1000	568218		0	568218	77.6891	56.8296
220			0.0032869			76.621	353.781	14.2383	244.218	311.143	1000	560406		0	560406	76.621	56.0483
221			0.0032869			75.5676	354.104	14.2513	244.441	311.635	1000	552701		0	552701	75.5676	55.2777
222			0.0032869			74.5286	354.424	14.2641	244.662	312.122	1000	545102		0	545102	74.5286	54.5177
223			0.0032869			73.5039	354.739	14.2768	244.879	312.601	1000	537608		0	537608	73.5039	53.7681
224			0.0032869			72.4934	355.05	14.2893	245.094	313.074	1000	530216		0	530216	72.4934	53.0289
225			0.0032869			71.4967	355.356	14.3017	245.305	313.54	1000	522927		0	522927	71.4967	52.2998
226			0.0032869			70.5137	355.658	14.3138	245.514	314	1000	515737		0	515737	70.5137	51.5808
227			0.00367807			69.5166	355.956	14.3258	245.72	314.482	1000	508445		0	508445	69.5166	50.8514
228			0.00367807			68.5337	356.25	14.3377	245.923	314.956	1000	501255		0	501255	68.5337	50.1324
229			0.00367807			67.5646	356.54	14.3493	246.123	315.424	1000	494168		0	494168	67.5646	49.4235
230			0.00367807			66.6093	356.825	14.3608	246.32	315.885	1000	487180		0	487180	66.6093	48.7247
231			0.00367807			65.6674	357.107	14.3721	246.514	316.339	1000	480292		0	480292	65.6674	48.0357
232			0.00367807			64.7389	357.385	14.3833	246.706	316.788	1000	473500		0	473500	64.7389	47.3565
233			0.00367807			63.8235	357.658	14.3943	246.895	317.229	1000	466805		0	466805	63.8235	46.6869
234			0.00367807			62.9211	357.928	14.4052	247.081	317.665	1000	460205		0	460205	62.9211	46.0268
235			0.00367807			62.0314	358.194	14.4159	247.264	318.094	1000	453697		0	453697	62.0314	45.3759
236			0.00367807			61.1543	358.456	14.4264	247.445	318.518	1000	447282		0	447282	61.1543	44.7343
237			0.00367807			60.2895	358.715	14.4368	247.624	318.935	1000	440958		0	440958	60.2895	44.1018
238			0.00367807			59.4371	358.97	14.4471	247.8	319.346	1000	434723		0	434723	59.4371	43.4782
239			0.00410541			58.5712	359.221	14.4572	247.973	319.777	1000	428390		0	428390	58.5712	42.8449
240			0.00410541			57.718	359.468	14.4672	248.144	320.202	1000	422150		0	422150	57.718	42.2207
241			0.00410541			56.8772	359.712	14.477	248.313	320.621	1000	416000		0	416000	56.8772	41.6057
242			0.00410541			56.0487	359.953	14.4867	248.479	321.033	1000	409940		0	409940	56.0487	40.9996
243			0.00410541			55.2322	360.19	14.4962	248.642	321.44	1000	403968		0	403968	55.2322	40.4024
244			0.00410541			54.4276	360.423	14.5056	248.803	321.84	1000	398084		0	398084	54.4276	39.8138
245			0.00410541			53.6348	360.653	14.5149	248.962	322.235	1000	392285		0	392285	53.6348	39.2338
246			0.00410541			52.8535	360.88	14.524	249.119	322.624	1000	386570		0	386570	52.8535	38.6623
247			0.00410541			52.0835	361.103	14.533	249.273	323.007	1000	380939		0	380939	52.0835	38.0991
248			0.00410541			51.3248	361.324	14.5418	249.425	323.385	1000	375390		0	375390	51.3248	37.5441
249			0.00410541			50.5772	361.541	14.5506	249.575	323.757	1000	369921		0	369921	50.5772	36.9972
250			0.00410541			49.8404	361.754	14.5592	249.722	324.124	1000	364533		0	364533	49.8404	36.4583
251			0.00457208			49.0911	361.965	14.5677	249.868	324.509	1000	359052		0	359052	49.0911	35.9102
252			0.00457208			48.3531	362.173	14.576	250.011	324.888	1000	353655		0	353655	48.3531	35.3703
253			0.00457208			47.6262	362.377	14.5842	250.152	325.261	1000	348338		0	348338	47.6262	34.8385
254			0.00457208			46.9102	362.578	14.5923	250.291	325.628	1000	343101		0	343101	46.9102	34.3148
255			0.00457208			46.2049	362.777	14.6003	250.428	325.99	1000	337943		0	337943	46.2049	33.7989
256			0.00457208			45.5103	362.972	14.6082	250.563	326.347	1000	332862		0	332862	45.5103	33.2908
257			0.00457208			44.8261	363.164	14.6159	250.695	326.698	1000	327858		0	327858	44.8261	32.7903
258			0.00457208			44.1522	363.354	14.6235	250.826	327.044	1000	322929		0	322929	44.1522	32.2973
259			0.00457208			43.4884	363.54	14.6311	250.955	327.385	1000	318074		0	318074	43.4884	31.8118
260			0.00457208			42.8346	363.724	14.6385	251.082	327.721	1000	313292		0	313292	42.8346	31.3335
261			0.00457208			42.1906	363.905	14.6457	251.207	328.051	1000	308582		0	308582	42.1906	30.8624
262			0.00457208			41.5563	364.084	14.6529	251.33	328.377	1000	303943		0	303943	41.5563	30.3985
263			0.00508146			40.9104	364.259	14.66	251.451	328.719	1000	299219		0	299219	40.9104	29.926
264			0.00508146			40.2745	364.432	14.6669	251.571	329.056	1000	294568		0	294568	40.2745	29.4608
265			0.00508146			39.6486	364.602	14.6738	251.688	329.387	1000	289989		0	289989	39.6486	29.0029
266			0.00508146			39.0323	364.77	14.6805	251.804	329.713	1000	285482		0	285482	39.0323	28.5521
267			0.00508146			38.4256	364.935	14.6872	251.918	330.034	1000	281045		0	281045	38.4256	28.1083
268			0.00508146			37.8283	365.098	14.6937	252.03	330.351	1000	276676		0	276676	37.8283	27.6714
269			0.00508146			37.2404	365.257	14.7002	252.14	330.662	1000	272376		0	272376	37.2404	27.2413
270			0.00508146			36.6615	365.415	14.7065	252.249	330.968	1000	268142		0	268142	36.6615	26.8179
271			0.00508146			36.0917	365.57	14.7127	252.356	331.27	1000	263975		0	263975	36.0917	26.4011
272			0.00508146			35.5307	365.722	14.7189	252.461	331.567	1000	259872		0	259872	35.5307	25.9907
273			0.00508146			34.9785	365.873	14.7249	252.565	331.859	1000	255832		0	255832	34.9785	25.5867
274			0.00508146			34.4348	366.02	14.7309	252.667	332.147	1000	251856		0	251856	34.4348	25.189
275			0.00563714			33.8804	366.166	14.7367	252.767	332.449	1000	247801		0	247801	33.8804	24.7835
276			0.00563714			33.335	366.309	14.7425	252.866	332.747	1000	243812		0	243812	33.335	24.3845
277			0.00563714			32.7983	366.45	14.7482	252.964	333.04	1000	239887		0	239887	32.7983	23.992
278			0.00563714			32.2703	366.589	14.7537	253.059	333.328	1000	236025		0	236025	32.2703	23.6057
279			0.00563714			31.7508	366.725	14.7592	253.153	333.611	1000	232225		0	232225	31.7508	23.2257
280			0.00563714			31.2396	366.859	14.7646	253.246	333.89	1000	228487		0	228487	31.2396	22.8518
281			0.00563714			30.7367	366.991	14.7699	253.337	334.165	1000	224808		0	224808	30.7367	22.4839
282			0.00563714			30.2419	367.121	14.7752	253.427	334.435	1000	221189		0	221189	30.2419	22.1219
283			0.00563714			29.755	367.249	14.7803	253.515	334.7	1000	217628		0	217628	29.755	21.7658
284			0.00563714			29.276	367.375	14.7854	253.602	334.962	1000	214125		0	214125	29.276	21.4154
285			0.00563714			28.8047	367.499	14.7904	253.687	335.219	1000	210677		0	210677	28.8047	21.0706
286			0.00563714			28.341	367.62	14.7953	253.772	335.472	1000	207286		0	207286	28.341	20.7314
287			0.00619283			27.869	367.74	14.8001	253.854	335.736	1000	203834		0	203834	27.869	20.3861
288			0.00619283			27.4048	367.858	14.8048	253.936	335.997	1000	200439		0	200439	27.4048	20.0466
289			0.00619283			26.9484	367.974	14.8095	254.016	336.253	1000	197101		0	197101	26.9484	19.7127
290			0.00619283			26.4996	368.088	14.8141	254.094	336.504	1000	193818		0	193818	26.4996	19.3844
291			0.00619283			26.0582	368.2	14.8186	254.171	336.752	1000	190590		0	190590	26.0582	19.0616
292			0.00619283			25.6242	368.31	14.823	254.248	336.995	1000	187416		0	187416	25.6242	18.7441
293			0.00619283			25.1975	368.418	14.8274	254.322	337.234	1000	184294		0	184294	25.1975	18.432
294			0.00619283			24.7778	368.525	14.8317	254.396	337.47	1000	181225		0	181225	24.7778	18.125
295			0.00619283			24.3652	368.63	14.8359	254.468	337.701	1000	178207		0	178207	24.3652	17.8231
296			0.00619283			23.9594	368.733	14.84	254.539	337.929	1000	175239		0	175239	23.9594	17.5263
297			0.00619283			23.5603	368.834	14.8441	254.609	338.153	1000	172320		0	172320	23.5603	17.2344
298			0.00619283			23.168	368.933	14.8481	254.678	338.373	1000	169450		0	169450	23.168	16.9474
299			0.0068152			22.7677	369.031	14.852	254.745	338.603	1000	166523		0	166523	22.7677	16.6546
300			0.0068152			22.3743	369.128	14.8559	254.812	338.83	1000	163646		0	163646	22.3743	16.3668
301			0.0068152			21.9878	369.222	14.8597	254.877	339.053	1000	160819		0	160819	21.9878	16.0841
302			0.0068152			21.6079	369.315	14.8635	254.941	339.272	1000	158040		0	158040	21.6079	15.8062
303			0.0068152			21.2346	369.406	14.8671	255.004	339.487	1000	155310		0	155310	21.2346	15.5331
304			0.0068152			20.8677	369.496	14.8708	255.066	339.699	1000	152626		0	152626	20.8677	15.2647
305			0.0068152			20.5072	369.584	14.8743	255.127	339.907	1000	149989		0	149989	20.5072	15.001
306			0.0068152			20.1529	369.671	14.8778	255.187	340.111	1000	147398		0	147398	20.1529	14.7418
307			0.0068152			19.8047	369.756	14.8812	255.246	340.312	1000	144851		0	144851	19.8047	14.4871
308			0.0068152			19.4625	369.84	14.8846	255.304	340.509	1000	142349		0	142349	19.4625	14.2368
309			0.0068152			19.1263	369.922	14.8879	255.361	340.703	1000	139890		0	139890	19.1263	13.9909
310			0.0068152			18.7958	370.003	14.8912	255.416	340.894	1000	137473		0	137473	18.7958	13.7491
311			0.00751225			18.458	370.083	14.8944	255.471	341.094	1000	135002		0	135002	18.458	13.502
312			0.00751225			18.1262	370.161	14.8975	255.525	341.291	1000	132575		0	132575	18.1262	13.2593
313			0.00751225			17.8004	370.237	14.9006	255.578	341.484	1000	130192		0	130192	17.8004	13.021
314			0.00751225			17.4805	370.313	14.9036	255.63	341.674	1000	127852		0	127852	17.4805	12.787
315			0.00751225			17.1663	370.386	14.9066	255.681	341.86	1000	125554		0	125554	17.1663	12.5571
316			0.00751225			16.8577	370.459	14.9095	255.731	342.043	1000	123297		0	123297	16.8577	12.3314
317			0.00751225			16.5547	370.53	14.9124	255.78	342.222	1000	121081		0	121081	16.5547	12.1098
318			0.00751225			16.2572	370.6	14.9152	255.828	342.399	1000	118905		0	118905	16.2572	11.8921
319			0.00751225			15.965	370.669	14.9179	255.876	342.572	1000	116768		0	116768	15.965	11.6784
320			0.00751225			15.678	370.736	14.9207	255.922	342.742	1000	114669		0	114669	15.678	11.4685
321			0.00751225			15.3962	370.803	14.9233	255.968	342.91	1000	112608		0	112608	15.3962	11.2623
322			0.00751225			15.1195	370.868	14.926	256.013	343.074	1000	110584		0	110584	15.1195	11.0599
323			0.00829295			14.8359	370.932	14.9285	256.057	343.247	1000	108510		0	108510	14.8359	10.8525
324			0.00829295			14.5577	370.994	14.931	256.101	343.416	1000	106475		0	106475	14.5577	10.6489
325			0.00829295			14.2847	371.056	14.9335	256.143	343.583	1000	104478		0	104478	14.2847	10.4492
326			0.00829295			14.0168	371.116	14.936	256.185	343.746	1000	102519		0	102519	14.0168	10.2533
327			0.00829295			13.7539	371.176	14.9383	256.226	343.907	1000	100596		0	100596	13.7539	10.061
328			0.00829295			13.4959	371.234	14.9407	256.266	344.064	1000	98709.2		0	98709.2	13.4959	9.87227
329			0.00829295			13.2428	371.291	14.943	256.305	344.218	1000	96858		0	96858	13.2428	9.68712
330			0.00829295			12.9945	371.347	14.9452	256.344	344.37	1000	95041.4		0	95041.4	12.9945	9.50544
331			0.00829295			12.7507	371.402	14.9474	256.382	344.518	1000	93258.9		0	93258.9	12.7507	9.32717
332			0.00829295			12.5116	371.456	14.9496	256.419	344.664	1000	91509.9		0	91509.9	12.5116	9.15224
333			0.00829295			12.277	371.508	14.9517	256.455	344.807	1000	89793.7		0	89793.7	12.277	8.98059
334			0.00829295			12.0467	371.56	14.9538	256.491	344.948	1000	88109.6		0	88109.6	12.0467	8.81216
335			0.00916733			11.8102	371.611	14.9559	256.526	345.096	1000	86380.1		0	86380.1	11.8102	8.63919
336			0.00916733			11.5784	371.661	14.9579	256.561	345.242	1000	84684.5		0	84684.5	11.5784	8.46961
337			0.00916733			11.3511	371.71	14.9599	256.595	345.384	1000	83022.2		0	83022.2	11.3511	8.30336
338			0.00916733			11.1283	371.758	14.9618	256.628	345.524	1000	81392.6		0	81392.6	11.1283	8.14037
339			0.00916733			10.9099	371.805	14.9637	256.66	345.661	1000	79794.9		0	79794.9	10.9099	7.98058
340			0.00916733			10.6957	371.851	14.9655	256.692	345.795	1000	78228.6		0	78228.6	10.6957	7.82393
341			0.00916733			10.4858	371.896	14.9674	256.723	345.927	1000	76693.1		0	76693.1	10.4858	7.67036
342			0.00916733			10.28	371.941	14.9691	256.754	346.056	1000	75187.7		0	75187.7	10.28	7.51979
343			0.00916733			10.0782	371.984	14.9709	256.784	346.183	1000	73711.8		0	73711.8	10.0782	7.37219
344			0.00916733			9.88035	372.027	14.9726	256.813	346.307	1000	72264.9		0	72264.9	9.88035	7.22748
345			0.00916733			9.68641	372.069	14.9743	256.842	346.429	1000	70846.4		0	70846.4	9.68641	7.08561
346			0.00916733			9.49628	372.11	14.9759	256.87	346.548	1000	69455.8		0	69455.8	9.49628	6.94653
347			0.0101466			9.30057	372.15	14.9775	256.898	346.674	1000	68024.4		0	68024.4	9.30057	6.80337
348			0.0101466			9.1089	372.189	14.9791	256.925	346.798	1000	66622.5		0	66622.5	9.1089	6.66316
349			0.0101466			8.92118	372.228	14.9807	256.952	346.919	1000	65249.5		0	65249.5	8.92118	6.52585
350			0.0101466			8.73733	372.265	14.9822	256.978	347.037	1000	63904.8		0	63904.8	8.73733	6.39136
351			0.0101466			8.55727	372.302	14.9837	257.003	347.154	1000	62587.9		0	62587.9	8.55727	6.25964
352			0.0101466			8.38092	372.338	14.9851	257.028	347.267	1000	61298		0	61298	8.38092	6.13064
353			0.0101466			8.2082	372.374	14.9866	257.053	347.379	1000	60034.8		0	60034.8	8.2082	6.0043
354			0.0101466			8.03904	372.408	14.988	257.077	347.488	1000	58797.6		0	58797.6	8.03904	5.88056
355			0.0101466			7.87337	372.442	14.9893	257.1	347.595	1000	57585.8		0	57585.8	7.87337	5.75937
356			0.0101466			7.71111	372.476	14.9907	257.123	347.699	1000	56399.1		0	56399.1	7.71111	5.64068
357			0.0101466			7.5522	372.508	14.992	257.146	347.802	1000	55236.8		0	55236.8	7.5522	5.52443
358			0.0101466			7.39656	372.54	14.9933	257.168	347.902	1000	54098.4		0	54098.4	7.39656	5.41058
359			0.0112435			7.23602	372.572	14.9945	257.189	348.009	1000	52924.2		0	52924.2	7.23602	5.29315
360			0.0112435			7.07896	372.602	14.9958	257.21	348.113	1000	51775.5		0	51775.5	7.07896	5.17826
361			0.0112435			6.92531	372.632	14.997	257.231	348.215	1000	50651.7		0	50651.7	6.92531	5.06586
362			0.0112435			6.77499	372.661	14.9981	257.251	348.314	1000	49552.3		0	49552.3	6.77499	4.95591
363			0.0112435			6.62794	372.69	14.9993	257.271	348.412	1000	48476.7		0	48476.7	6.62794	4.84834
364			0.0112435			6.48408	372.718	15.0004	257.29	348.507	1000	47424.5		0	47424.5	6.48408	4.7431
365			0.0112435			6.34334	372.745	15.0015	257.309	348.6	1000	46395.2		0	46395.2	6.34334	4.64015
366			0.0112435			6.20566	372.772	15.0026	257.328	348.692	1000	45388.2		0	45388.2	6.20566	4.53944
367			0.0112435			6.07096	372.798	15.0037	257.346	348.781	1000	44403		0	44403	6.07096	4.44091
368			0.0112435			5.93919	372.824	15.0047	257.364	348.868	1000	43439.2		0	43439.2	5.93919	4.34452
369			0.0112435			5.81028	372.849	15.0057	257.381	348.954	1000	42496.4		0	42496.4	5.81028	4.25022
370			0.0112435			5.68417	372.874	15.0067	257.398	349.037	1000	41574		0	41574	5.68417	4.15797
371			0.0124719			5.55381	372.898	15.0077	257.415	349.126	1000	40620.5		0	40620.5	5.55381	4.06261
372			0.0124719			5.42644	372.921	15.0086	257.431	349.213	1000	39689		0	39689	5.42644	3.96944
373			0.0124719			5.30199	372.944	15.0095	257.447	349.298	1000	38778.7		0	38778.7	5.30199	3.87841
374			0.0124719			5.1804	372.967	15.0104	257.462	349.381	1000	37889.4		0	37889.4	5.1804	3.78946
375			0.0124719			5.06159	372.989	15.0113	257.477	349.461	1000	37020.5		0	37020.5	5.06159	3.70255
376			0.0124719			4.94551	373.01	15.0122	257.492	349.541	1000	36171.5		0	36171.5	4.94551	3.61764
377			0.0124719			4.83209	373.031	15.013	257.506	349.618	1000	35341.9		0	35341.9	4.83209	3.53467
378			0.0124719			4.72127	373.051	15.0138	257.52	349.693	1000	34531.4		0	34531.4	4.72127	3.45361
379			0.0124719			4.613	373.071	15.0146	257.534	349.767	1000	33739.5		0	33739.5	4.613	3.37441
380			0.0124719			4.5072	373.091	15.0154	257.548	349.839	1000	32965.7		0	32965.7	4.5072	3.29702
381			0.0124719			4.40384	373.11	15.0162	257.561	349.909	1000	32209.7		0	32209.7	4.40384	3.22141
382			0.0124719			4.30284	373.128	15.0169	257.574	349.978	1000	31471		0	31471	4.30284	3.14753
383			0.0138478			4.19824	373.147	15.0177	257.586	350.051	1000	30705.9		0	30705.9	4.19824	3.07101
384			0.0138478			4.09618	373.164	15.0184	257.598	350.123	1000	29959.5		0	29959.5	4.09618	2.99636
385			0.0138478			3.99661	373.182	15.0191	257.61	350.192	1000	29231.2		0	29231.2	3.99661	2.92352
386			0.0138478			3.89945	373.199	15.0198	257.622	350.26	1000	28520.6		0	28520.6	3.89945	2.85245
387			0.0138478			3.80466	373.215	15.0204	257.633	350.326	1000	27827.3		0	27827.3	3.80466	2.78311
388			0.0138478			3.71217	373.231	15.0211	257.645	350.391	1000	27150.8		0	27150.8	3.71217	2.71545
389			0.0138478			3.62193	373.247	15.0217	257.655	350.454	1000	26490.8		0	26490.8	3.62193	2.64944
390			0.0138478			3.53388	373.262	15.0223	257.666	350.516	1000	25846.8		0	25846.8	3.53388	2.58503
391			0.0138478			3.44797	373.277	15.0229	257.676	350.576	1000	25218.5		0	25218.5	3.44797	2.52219
392			0.0138478			3.36416	373.292	15.0235	257.686	350.634	1000	24605.4		0	24605.4	3.36416	2.46088
393			0.0138478			3.28237	373.306	15.0241	257.696	350.692	1000	24007.3		0	24007.3	3.28237	2.40106
394			0.0138478			3.20258	373.32	15.0246	257.706	350.747	1000	23423.7		0	23423.7	3.20258	2.34269
395			0.0153887			3.11979	373.333	15.0252	257.715	350.807	1000	22818.2		0	22818.2	3.11979	2.28213
396			0.0153887			3.03914	373.346	15.0257	257.724	350.865	1000	22228.3		0	22228.3	3.03914	2.22313
397			0.0153887			2.96058	373.359	15.0262	257.733	350.921	1000	21653.7		0	21653.7	2.96058	2.16567
398			0.0153887			2.88405	373.372	15.0267	257.742	350.976	1000	21093.9		0	21093.9	2.88405	2.10968
399			0.0153887			2.8095	373.384	15.0272	257.75	351.029	1000	20548.6		0	20548.6	2.8095	2.05515
400			0.0153887			2.73687	373.396	15.0277	257.758	351.081	1000	20017.5		0	20017.5	2.73687	2.00202
401			0.0153887			2.66612	373.407	15.0282	257.766	351.132	1000	19500		0	19500	2.66612	1.95027
402			0.0153887			2.5972	373.419	15.0286	257.774	351.181	1000	18995.9		0	18995.9	2.5972	1.89985
403			0.0153887			2.53006	373.43	15.0291	257.782	351.23	1000	18504.9		0	18504.9	2.53006	1.85074
404			0.0153887			2.46466	373.44	15.0295	257.789	351.276	1000	18026.5		0	18026.5	2.46466	1.8029
405			0.0153887			2.40094	373.451	15.0299	257.796	351.322	1000	17560.5		0	17560.5	2.40094	1.75629
406			0.0153887			2.33888	373.461	15.0303	257.803	351.367	1000	17106.6		0	17106.6	2.33888	1.71089
407			0.0171146			2.27438	373.471	15.0307	257.81	351.414	1000	16634.8		0	16634.8	2.27438	1.66371
408			0.0171146			2.21166	373.48	15.0311	257.817	351.46	1000	16176.1		0	16176.1	2.21166	1.61783
409			0.0171146			2.15067	373.49	15.0315	257.823	351.505	1000	15730		0	15730	2.15067	1.57322
410			0.0171146			2.09136	373.499	15.0318	257.829	351.548	1000	15296.2		0	15296.2	2.09136	1.52983
411			0.0171146			2.03369	373.508	15.0322	257.836	351.591	1000	14874.4		0	14874.4	2.03369	1.48765
412			0.0171146			1.97761	373.516	15.0325	257.841	351.632	1000	14464.2		0	14464.2	1.97761	1.44662
413			0.0171146			1.92308	373.525	15.0329	257.847	351.672	1000	14065.4		0	14065.4	1.92308	1.40673
414			0.0171146			1.87004	373.533	15.0332	257.853	351.711	1000	13677.5		0	13677.5	1.87004	1.36794
415			0.0171146			1.81847	373.541	15.0335	257.858	351.749	1000	13300.3		0	13300.3	1.81847	1.33021
416			0.0171146			1.76833	373.548	15.0338	257.864	351.786	1000	12933.5		0	12933.5	1.76833	1.29353
417			0.0171146			1.71956	373.556	15.0341	257.869	351.822	1000	12576.9		0	12576.9	1.71956	1.25786
418			0.0171146			1.67214	373.563	15.0344	257.874	351.857	1000	12230.1		0	12230.1	1.67214	1.22317
419			0.0190476			1.6228	373.57	15.0347	257.879	351.894	1000	11869.2		0	11869.2	1.6228	1.18708
420			0.0190476			1.57491	373.577	15.035	257.883	351.93	1000	11518.9		0	11518.9	1.57491	1.15205
							373.577	15.035	257.883	351.93		Per Patient
												Inpatient Outpatient Cost	Control Hospitalization Cost	Heart Failure Death Cost	Total Control Cost	Life Months	Quality Adjusted Life Months
												646396	0	0	646396	88.3779	64.6484
																LifeYears	QALY
																7.36482	5.38737

## Sheet: 3.3 ICD (Discounted)
													Shocks	Shocks
Cycle			Death Risk		Initial Implant Cohort Size		nOperative Death	nWell	nSudden Cardiac Death	nOther Cardiac Death	nHeart Failure Death	nNon-Cardiac Death	nComplication - Continue ICD	nComplication - Discontinue ICD	nDiscontinue ICD -Sudden Cardiac Death	nDiscontinue ICD - Heart Failure Death	nDiscontinue ICD - Other Cardiac Death	nDiscontinue ICD - Non-Cardiac Death	nDiscontinue ICD - Well	Check	Inpatient Outpatient Cost	Initial ICD Cost	Replace ICD Cost		Lead Infection/Dislodgement Costs (initial)	Lead Dislodgement Costs (after replacement)	Lead Infection Costs (after replacement)	ICD Shock Complication Cost	ICD Follow Up Costs	Heart Failure Death Costs	Lead Replacement Costs	Total ICD Cost	Life Months	Quality Adjusted Life Months (adjusted for inappropriate shocks only)	ICD Replacement	Shock complications	Cumulative Shock Complications - Continue ICD	Cumulative Shock Complications - Discontinue ICD	Infection Dislodgement Utility Decrement (after initial implant)	Dislodgement Utility Decrement (after replacement)	Infection Utility Decrement (after replacement)	Sum of Utility Decrement (excluding inappropriate shocks)	Quality Adjusted Life Years (adjusted for all complications)		Deaths	Mortality	Survival
					1000																	633678000										633678000													1000
0			0				0.2	999.8	0	0	0	0	0	0	0	0	0	0	0	1000	7.31254e+06		0		1.97794e+07	0	0	0	86982.6	0	237582	2.74165e+07	999.8	731.354	0	0	0	0	84.115	0	0	84.115	647.239		0.2	0.0002	0.9998
1			0				0.2	989.114	1.5248	0.372711	2.90108	2.39661	3.38923	0.10122	0	0	0	0	0	1000	7.25991e+06		0		0	0	0	2338.6	86347.8	0	235848	7.58445e+06	992.605	725.797	0	3.49045	3.38923	0.10122	0	0	0	0	725.797		7.3952	0.0073952	0.992605
2			0				0.2	981.896	3.03847	0.742702	5.781	4.77573	3.3645	0.100481	0.000427868	0.000295361	1.722e-05	0.000318488	0.100161	1000	7.20766e+06		0		0	0	0	2321.54	85717.7	0	234127	7.52983e+06	985.461	720.573	0	3.46498	6.75373	0.201701	0	0	0	0	720.573		14.539	0.014539	0.985461
3			0				0.2	974.73	4.5411	1.10999	8.63989	7.13748	3.33994	0.0997478	0.001276	0.000880837	5.13541e-05	0.000949808	0.198543	1000	7.15579e+06		0		0	0	0	2304.59	85092.1	0	232418	7.4756e+06	978.368	715.387	0	3.43969	10.0937	0.301449	0	0	0	0	715.387		21.6316	0.0216316	0.978368
4			0				0.2	967.617	6.03276	1.4746	11.4779	9.482	3.31557	0.0990198	0.00253691	0.00175125	0.000102101	0.00188838	0.29517	1000	7.10428e+06		0		0	0	0	2287.77	84471.1	0	230722	7.42176e+06	971.326	710.238	0	3.41459	13.4092	0.400468	0	0	0	0	710.238		28.6736	0.0286736	0.971326
5			0				0.2	960.555	7.51353	1.83655	14.2952	11.8094	3.29137	0.0982972	0.0042032	0.0029015	0.000169162	0.0031287	0.390066	1000	7.05315e+06		0		0	0	0	2271.08	83854.6	0	229038	7.36831e+06	964.335	705.126	0	3.38967	16.7006	0.498766	0	0	0	0	705.126		35.6651	0.0356651	0.964335
6			0				0.2	953.545	8.9835	2.19586	17.092	14.1198	3.26735	0.0975798	0.00626757	0.00432655	0.000252245	0.00466533	0.483254	1000	7.00237e+06		999293		0	974.959	104699	2254.5	83242.7	0	227367	8.4202e+06	957.393	700.05	3.1672	3.36493	19.968	0.596345	0	0.266409	0.266409	0.532818	699.517		42.6067	0.0426067	0.957393
7			0				0.2	946.586	10.4427	2.55255	19.8684	16.4134	3.24351	0.0968677	0.00872282	0.00602144	0.000351059	0.00649293	0.574757	1000	6.95197e+06		0		0	0	0	2238.05	82635.2	0	225707	7.26255e+06	950.501	695.011	0	3.34038	23.2115	0.693213	0	0	0	0	695.011		49.4986	0.0494986	0.950501
8			0				0.2	939.678	11.8913	2.90663	22.6244	18.6902	3.21984	0.0961608	0.0115619	0.00798125	0.000465319	0.00860619	0.664598	1000	6.90192e+06		0		0	0	0	2221.72	82032.1	0	224060	7.21023e+06	943.659	690.007	0	3.316	26.4313	0.789374	0	0	0	0	690.007		56.3412	0.0563412	0.943659
9			0				0.2	932.82	13.3294	3.25813	25.3604	20.9504	3.19634	0.095459	0.0147777	0.0102012	0.000594743	0.0109999	0.7528	1000	6.85223e+06		0		0	0	0	2205.5	81433.5	0	222425	7.1583e+06	936.865	685.04	0	3.2918	29.6277	0.884833	0	0	0	0	685.04		63.1349	0.0631349	0.936865
10			0				0.2	926.013	14.7569	3.60706	28.0764	23.1942	3.17301	0.0947623	0.0183634	0.0126764	0.000739052	0.013669	0.839385	1000	6.8029e+06		0		0	0	0	2189.41	80839.2	0	220802	7.10673e+06	930.12	680.108	0	3.26778	32.8007	0.979595	0	0	0	0	680.108		69.88	0.06988	0.93012
11			0				0.2	919.255	16.174	3.95345	30.7726	25.4215	3.14986	0.0940708	0.0223121	0.0154022	0.000897974	0.0166083	0.924375	1000	6.75392e+06		0		0	0	0	2173.43	80249.2	0	219190	7.05553e+06	923.423	675.211	0	3.24393	35.9505	1.07367	0	0	0	0	675.211		76.5768	0.0765768	0.923423
12			0				0.2	912.546	17.5807	4.29731	33.4491	27.6326	3.12687	0.0933843	0.0266172	0.0183741	0.00107124	0.0198128	1.00779	1000	6.70529e+06		271764		0	265.146	28473.5	2157.57	79663.6	0	217591	7.3052e+06	916.774	670.35	0.86134	3.22025	39.0774	1.16705	0	0.0724516	0.0724516	0.144903	670.205		83.2256	0.0832256	0.916774
13			0				0.2	905.887	18.9772	4.63866	36.1061	29.8275	3.10405	0.0927028	0.031272	0.0215873	0.00125857	0.0232777	1.08965	1000	6.56671e+06		0		0	0	0	2112.77	78009.6	0	213073	6.85991e+06	897.828	656.496	0	3.15339	42.1814	1.25975	0	0	0	0	656.496		89.8269	0.0898269	0.910173
14			0				0.2	899.276	20.3636	4.97752	38.7437	32.0065	3.0814	0.0920262	0.03627	0.0250375	0.00145972	0.0269979	1.16999	1000	6.51943e+06		0		0	0	0	2097.35	77440.3	0	211518	6.81048e+06	891.363	651.769	0	3.13038	45.2628	1.35178	0	0	0	0	651.769		96.381	0.096381	0.903619
15			0				0.2	892.713	21.7397	5.3139	41.362	34.1695	3.05891	0.0913546	0.0416046	0.02872	0.00167442	0.0309689	1.24881	1000	6.47248e+06		0		0	0	0	2082.05	76875.1	0	209974	6.76141e+06	884.944	647.075	0	3.10754	48.3217	1.44313	0	0	0	0	647.075		102.888	0.102888	0.897112
16			0				0.2	886.198	23.1059	5.64784	43.9613	36.3167	3.03659	0.0906879	0.0472697	0.0326307	0.00190242	0.0351857	1.32615	1000	6.42587e+06		0		0	0	0	2066.85	76314.1	0	208442	6.71269e+06	878.571	642.415	0	3.08486	51.3583	1.53382	0	0	0	0	642.415		109.349	0.109349	0.890651
17			0				0.2	879.731	24.4621	5.97933	46.5415	38.4483	3.01442	0.0900261	0.0532588	0.036765	0.00214345	0.0396438	1.40201	1000	6.37959e+06		0		0	0	0	2051.77	75757.1	0	206921	6.66432e+06	872.244	637.789	0	3.06234	54.3728	1.62385	0	0	0	0	637.789		115.763	0.115763	0.884237
18			0				0.2	873.31	25.8083	6.3084	49.1029	40.5643	2.99243	0.0893691	0.0595658	0.0411188	0.00239729	0.0443385	1.47643	1000	6.33364e+06		469009		0	451.382	48472.9	2036.8	75204.3	0	205411	7.13423e+06	865.962	633.195	1.4865	3.04	57.3652	1.71322	0	0.123341	0.123341	0.246681	632.949		122.131	0.122131	0.877869
19			0				0.2	866.937	27.1448	6.63508	51.6457	42.6649	2.97059	0.0887169	0.0661846	0.0456878	0.00266367	0.0492652	1.54942	1000	6.28803e+06		0		0	0	0	2021.93	74655.5	0	203912	6.56861e+06	859.725	628.635	0	3.01781	60.3358	1.80193	0	0	0	0	628.635		128.454	0.128454	0.871546
20			0				0.2	860.61	28.4715	6.95937	54.1699	44.7501	2.94891	0.0880694	0.0731092	0.0504679	0.00294235	0.0544196	1.62099	1000	6.24273e+06		0		0	0	0	2007.18	74110.6	0	202424	6.52128e+06	853.532	624.107	0	2.99579	63.2847	1.89	0	0	0	0	624.107		134.732	0.134732	0.865268
21			0				0.2	854.33	29.7885	7.28129	56.6756	46.8202	2.92739	0.0874267	0.0803336	0.055455	0.00323311	0.0597972	1.69118	1000	6.19777e+06		0		0	0	0	1992.53	73569.8	0	200946	6.47428e+06	847.384	619.611	0	2.97392	66.2121	1.97743	0	0	0	0	619.611		140.964	0.140964	0.859036
22			0				0.2	848.095	31.0959	7.60086	59.1631	48.8751	2.90602	0.0867887	0.087852	0.060645	0.00353569	0.0653936	1.76	1000	6.15312e+06		0		0	0	0	1977.99	73032.9	0	199480	6.42761e+06	841.28	615.148	0	2.95222	69.1181	2.06422	0	0	0	0	615.148		147.152	0.147152	0.852848
23			0				0.2	841.905	32.3938	7.9181	61.6324	50.915	2.88482	0.0861553	0.0956586	0.066034	0.00384988	0.0712045	1.82747	1000	6.1088e+06		0		0	0	0	1963.55	72499.9	0	198024	6.38128e+06	835.22	610.717	0	2.93067	72.0029	2.15037	0	0	0	0	610.717		153.296	0.153296	0.846704
24			0				0.2	835.761	33.6822	8.23303	64.0837	52.94	2.86376	0.0855266	0.103748	0.0716179	0.00417543	0.0772258	1.89361	1000	6.06479e+06		450147		0	433.229	46523.5	1949.22	71970.8	0	196579	6.83239e+06	829.203	606.317	1.42672	2.90929	74.8667	2.2359	0	0.11838	0.11838	0.236761	606.08		159.396	0.159396	0.840604
25			0				0.2	829.662	34.9612	8.54566	66.5171	54.9503	2.84286	0.0849024	0.112114	0.0773931	0.00451213	0.0834531	1.95843	1000	5.93943e+06		0		0	0	0	1908.75	70476.5	0	192497	6.20431e+06	812.063	593.784	0	2.84888	77.7095	2.3208	0	0	0	0	593.784		165.452	0.165452	0.834548
26			0				0.2	823.607	36.2308	8.856	68.9328	56.9459	2.82212	0.0842828	0.120751	0.0833556	0.00485975	0.0898825	2.02195	1000	5.89664e+06		0		0	0	0	1894.82	69962.2	0	191093	6.15959e+06	806.212	589.506	0	2.82809	80.5317	2.40509	0	0	0	0	589.506		171.464	0.171464	0.828536
27			0				0.2	817.597	37.4912	9.16408	71.3308	58.9269	2.80152	0.0836677	0.129654	0.0895016	0.00521808	0.0965097	2.0842	1000	5.85415e+06		0		0	0	0	1880.99	69451.6	0	189698	6.11518e+06	800.404	585.259	0	2.80745	83.3332	2.48875	0	0	0	0	585.259		177.434	0.177434	0.822566
28			0.00011777				0.2	811.534	38.7424	9.46992	73.7113	60.9901	2.78075	0.0830571	0.138818	0.0958275	0.00558689	0.103586	2.14493	1000	5.81128e+06		0		0	0	0	1867.05	68936.6	0	188291	6.07038e+06	794.542	580.973	0	2.78664	86.1139	2.57181	0	0	0	0	580.973		183.458	0.183458	0.816542
29			0.00011777				0.2	805.516	39.9843	9.77348	76.0742	63.038	2.76013	0.0824412	0.148236	0.102329	0.00596592	0.110859	2.20442	1000	5.76872e+06		0		0	0	0	1853.21	68425.4	0	186895	6.0259e+06	788.724	576.719	0	2.76598	88.874	2.65425	0	0	0	0	576.719		189.437	0.189437	0.810563
30			0.00011777				0.2	799.542	41.217	10.0748	78.4195	65.0707	2.73966	0.0818298	0.157903	0.109002	0.00635497	0.118324	2.26267	1000	5.72648e+06		357182		0	339.095	36414.7	1839.46	67917.9	0	185736	6.37591e+06	782.947	572.495	1.13207	2.74547	91.6137	2.73608	0	0.0926582	0.0926582	0.185316	572.31		195.374	0.195374	0.804626
31			0.00011777				0.2	793.613	42.4406	10.3739	80.7475	67.0883	2.71934	0.081223	0.167814	0.115843	0.00675383	0.125977	2.31969	1000	5.68454e+06		0		0	0	0	1825.82	67414.3	0	184358	5.93813e+06	777.213	568.302	0	2.72511	94.333	2.8173	0	0	0	0	568.302		201.267	0.201267	0.798733
32			0.00011777				0.2	787.728	43.6551	10.6707	83.0582	69.091	2.69917	0.0806207	0.177963	0.122849	0.00716228	0.133814	2.37552	1000	5.6429e+06		0		0	0	0	1812.28	66914.4	0	182991	5.89462e+06	771.521	564.14	0	2.7049	97.0322	2.89793	0	0	0	0	564.14		207.117	0.207117	0.792883
33			0.00011777				0.2	781.886	44.8606	10.9654	85.3517	71.0788	2.67916	0.0800228	0.188345	0.130016	0.00758013	0.141832	2.43015	1000	5.60157e+06		0		0	0	0	1798.84	66418.1	0	181634	5.85142e+06	765.87	560.008	0	2.68484	99.7114	2.97795	0	0	0	0	560.008		212.924	0.212924	0.787076
34			0.00011777				0.2	776.088	46.0571	11.2579	87.6283	73.0519	2.65929	0.0794294	0.198956	0.137341	0.00800718	0.150026	2.48362	1000	5.56054e+06		0		0	0	0	1785.5	65925.6	0	180287	5.80854e+06	760.26	555.906	0	2.66493	102.371	3.05738	0	0	0	0	555.906		218.689	0.218689	0.781311
35			0.000189436				0.2	770.277	47.2448	11.5482	89.8879	75.0661	2.63938	0.0788404	0.20979	0.14482	0.00844321	0.158576	2.53575	1000	5.51941e+06		0		0	0	0	1772.14	65432	0	178937	5.76555e+06	754.636	551.794	0	2.64498	105.01	3.13622	0	0	0	0	551.794		224.469	0.224469	0.775531
36			0.000189436				0.2	764.51	48.4236	11.8363	92.1307	77.0653	2.61962	0.0782501	0.220842	0.152449	0.00888802	0.167298	2.58674	1000	5.47858e+06		448602		0	425.886	45735	1758.87	64942.1	0	177814	6.21786e+06	749.054	547.712	1.42182	2.62518	107.63	3.21447	0	0.116374	0.116374	0.232748	547.479		230.205	0.230205	0.769795
37			0.000189436				0.2	758.786	49.5935	12.1223	94.3566	79.0495	2.6	0.0776642	0.232107	0.160226	0.0093414	0.176188	2.63661	1000	5.3643e+06		0		0	0	0	1722.02	63581.6	0	174089	5.60369e+06	733.428	536.287	0	2.57018	110.23	3.29213	0	0	0	0	536.287		235.9	0.2359	0.7641
38			0.000189436				0.2	753.105	50.7547	12.4061	96.5659	81.0188	2.58054	0.0770827	0.243581	0.168146	0.00980317	0.185243	2.68536	1000	5.32461e+06		0		0	0	0	1709.13	63105.6	0	172785	5.56221e+06	728.003	532.319	0	2.55094	112.81	3.36922	0	0	0	0	532.319		241.552	0.241552	0.758448
39			0.000189436				0.2	747.466	51.9072	12.6878	98.7587	82.9734	2.56122	0.0765056	0.255258	0.176207	0.0102731	0.194458	2.73302	1000	5.28522e+06		0		0	0	0	1696.33	62633.1	0	171492	5.52104e+06	722.617	528.381	0	2.53184	115.371	3.44572	0	0	0	0	528.381		247.163	0.247163	0.752837
40			0.000189436				0.2	741.869	53.0511	12.9674	100.935	84.9134	2.54204	0.0759327	0.267134	0.184405	0.0107511	0.203831	2.7796	1000	5.24612e+06		0		0	0	0	1683.63	62164.1	0	170208	5.48017e+06	717.271	524.472	0	2.51288	117.913	3.52165	0	0	0	0	524.472		252.733	0.252733	0.747267
41			0.000189436				0.2	736.315	54.1864	13.2449	103.095	86.8388	2.52301	0.0753642	0.279205	0.192738	0.0112369	0.213356	2.82512	1000	5.20731e+06		0		0	0	0	1671.03	61698.7	0	168933	5.43961e+06	711.964	520.592	0	2.49407	120.436	3.59702	0	0	0	0	520.592		258.262	0.258262	0.741738
42			0.000189436				0.2	730.802	55.3132	13.5204	105.239	88.7498	2.50412	0.0747999	0.291466	0.201201	0.0117303	0.223032	2.86959	1000	5.16878e+06		585534		0	548.344	58885.5	1658.51	61236.7	0	168077	6.04472e+06	706.696	516.74	1.85582	2.4754	122.941	3.67182	0	0.149836	0.149836	0.299672	516.441		263.75	0.26375	0.73625
43			0.000189436				0.2	725.33	56.4316	13.7937	107.367	90.6465	2.48537	0.0742399	0.303912	0.209793	0.0122312	0.232855	2.91303	1000	5.13053e+06		0		0	0	0	1646.1	60778.2	0	166818	5.35978e+06	701.467	512.917	0	2.45686	125.426	3.74606	0	0	0	0	512.917		269.197	0.269197	0.730803
44			0.000189436				0.2	719.899	57.5416	14.065	109.479	92.5291	2.46676	0.073684	0.316539	0.21851	0.0127395	0.24282	2.95545	1000	5.09257e+06		0		0	0	0	1633.77	60323.1	0	165569	5.3201e+06	696.277	509.122	0	2.43847	127.893	3.81974	0	0	0	0	509.122		274.605	0.274605	0.725395
45			0.000189436				0.2	714.509	58.6433	14.3343	111.575	94.3975	2.44829	0.0731323	0.329344	0.227349	0.0132548	0.252925	2.99687	1000	5.05489e+06		0		0	0	0	1621.54	59871.5	0	164330	5.28071e+06	691.125	505.354	0	2.42021	130.341	3.89287	0	0	0	0	505.354		279.973	0.279973	0.720027
46			0.000189436				0.2	709.159	59.7367	14.6016	113.655	96.2519	2.42996	0.0725848	0.342321	0.236307	0.0137771	0.263166	3.0373	1000	5.01748e+06		0		0	0	0	1609.4	59423.2	0	163099	5.24161e+06	686.01	501.615	0	2.40209	132.771	3.96546	0	0	0	0	501.615		285.301	0.285301	0.714699
47			0.000273807				0.2	703.79	60.8219	14.8669	115.72	98.1525	2.41156	0.0720413	0.355467	0.245382	0.0143061	0.273803	3.0765	1000	4.97993e+06		0		0	0	0	1597.22	58973.3	0	161864	5.20236e+06	680.876	497.86	0	2.38391	135.183	4.0375	0	0	0	0	497.86		290.65	0.29065	0.70935
48			0.000273807				0.2	698.461	61.899	15.1301	117.769	100.039	2.3933	0.0714958	0.368776	0.254569	0.0148418	0.284572	3.11474	1000	4.94265e+06		458630		0	429.5	46123.1	1585.12	58526.7	0	161028	5.66897e+06	675.78	494.134	1.4536	2.36586	137.576	4.109	0	0.117362	0.117362	0.234723	493.899		295.96	0.29596	0.70404
49			0.000273807				0.2	693.172	62.9679	15.3914	119.803	101.911	2.37518	0.0709545	0.382245	0.263867	0.0153838	0.29547	3.15203	1000	4.83912e+06		0		0	0	0	1551.78	57295.8	0	157641	5.05561e+06	661.624	483.783	0	2.3161	139.951	4.17995	0	0	0	0	483.783		301.229	0.301229	0.698771
50			0.000273807				0.2	687.924	64.0286	15.6507	121.821	103.768	2.35719	0.0704172	0.395869	0.273272	0.0159321	0.306493	3.18838	1000	4.80289e+06		0		0	0	0	1540.03	56862	0	156448	5.01774e+06	656.671	480.162	0	2.29856	142.308	4.25037	0	0	0	0	480.162		306.46	0.30646	0.69354
51			0.000273807				0.2	682.715	65.0814	15.908	123.824	105.612	2.33935	0.0698841	0.409644	0.282781	0.0164865	0.31764	3.22382	1000	4.76694e+06		0		0	0	0	1528.37	56431.4	0	155263	4.98016e+06	651.756	476.567	0	2.28115	144.648	4.32025	0	0	0	0	476.567		311.652	0.311652	0.688348
52			0.000273807				0.2	677.546	66.1262	16.1634	125.812	107.442	2.32163	0.0693549	0.423567	0.292392	0.0170469	0.328905	3.25834	1000	4.73125e+06		0		0	0	0	1516.8	56004.1	0	154088	4.94286e+06	646.876	473	0	2.26388	146.969	4.38961	0	0	0	0	473		316.805	0.316805	0.683195
53			0.000273807				0.2	672.416	67.163	16.4168	127.784	109.258	2.30405	0.0688298	0.437634	0.302102	0.017613	0.340287	3.29197	1000	4.69583e+06		0		0	0	0	1505.32	55580.1	0	152921	4.90584e+06	642.034	469.459	0	2.24674	149.273	4.45844	0	0	0	0	469.459		321.919	0.321919	0.678081
54			0.000273807				0.2	667.324	68.1921	16.6684	129.742	111.06	2.28661	0.0683086	0.45184	0.311909	0.0181848	0.351782	3.32472	1000	4.66068e+06		1.0002e+06		0	923.967	99222.9	1493.92	55159.3	0	151855	5.96953e+06	637.227	465.944	3.17007	2.22973	151.56	4.52674	0	0.252475	0.252475	0.504951	465.439		326.996	0.326996	0.673004
55			0.000273807				0.2	662.272	69.2133	16.918	131.685	112.848	2.26929	0.0677914	0.466183	0.32181	0.018762	0.363387	3.3566	1000	4.62578e+06		0		0	0	0	1482.61	54741.6	0	150705	4.83271e+06	632.456	462.456	0	2.21285	153.829	4.59454	0	0	0	0	462.456		332.035	0.332035	0.667965
56			0.000273807				0.2	657.257	70.2268	17.1657	133.613	114.623	2.25211	0.0672781	0.480658	0.331802	0.0193446	0.375099	3.38763	1000	4.59115e+06		0		0	0	0	1471.38	54327.1	0	149564	4.79651e+06	627.721	458.993	0	2.19609	156.081	4.66181	0	0	0	0	458.993		337.036	0.337036	0.662964
57			0.000273807				0.2	652.281	71.2326	17.4116	135.527	116.385	2.23506	0.0667687	0.495262	0.341884	0.0199323	0.386916	3.41782	1000	4.55677e+06		0		0	0	0	1460.24	53915.8	0	148432	4.76058e+06	623.021	455.556	0	2.17946	158.316	4.72858	0	0	0	0	455.556		342	0.342	0.658
58			0.000273807				0.2	647.342	72.2308	17.6556	137.426	118.133	2.21814	0.0662632	0.509992	0.352052	0.0205252	0.398835	3.44718	1000	4.52265e+06		0		0	0	0	1449.18	53507.5	0	147308	4.72492e+06	618.356	452.145	0	2.16296	160.534	4.79485	0	0	0	0	452.145		346.927	0.346927	0.653073
59			0.000373343				0.2	642.376	73.2215	17.8977	139.311	119.932	2.20112	0.0657614	0.524844	0.362304	0.0211229	0.411201	3.47537	1000	4.48834e+06		0		0	0	0	1438.07	53097.1	0	146178	4.68905e+06	613.664	448.715	0	2.14637	162.736	4.86061	0	0	0	0	448.715		351.882	0.351882	0.648118
60			0.000373343				0.2	637.448	74.2045	18.138	141.181	121.718	2.18424	0.065257	0.539813	0.372637	0.0217253	0.423666	3.50277	1000	4.45428e+06		948137		0	875.873	94058.2	1427.04	52689.7	0	145144	5.69661e+06	609.008	445.31	3.00507	2.12991	164.92	4.92586	0	0.239334	0.239334	0.478667	444.831		356.8	0.3568	0.6432
61			0.000373343				0.2	632.558	75.18	18.3765	143.037	123.49	2.16748	0.0647564	0.554895	0.383049	0.0223323	0.436225	3.52936	1000	4.36052e+06		0		0	0	0	1396.89	51576.4	0	142077	4.55558e+06	596.189	435.937	0	2.0849	167.087	4.99062	0	0	0	0	435.937		361.68	0.36168	0.63832
62			0.000373343				0.2	627.705	76.148	18.6131	144.879	125.248	2.15085	0.0642596	0.570088	0.393537	0.0229438	0.448875	3.55518	1000	4.32744e+06		0		0	0	0	1386.17	51180.7	0	140987	4.52099e+06	591.665	432.629	0	2.06891	169.238	5.05488	0	0	0	0	432.629		366.524	0.366524	0.633476
63			0.000373343				0.2	622.89	77.1086	18.8479	146.707	126.993	2.13435	0.0637667	0.585388	0.404098	0.0235595	0.461615	3.58022	1000	4.2946e+06		0		0	0	0	1375.54	50788.1	0	139906	4.48667e+06	587.175	429.346	0	2.05304	171.372	5.11865	0	0	0	0	429.346		371.331	0.371331	0.628669
64			0.000373343				0.2	618.112	78.0619	19.0809	148.52	128.725	2.11798	0.0632775	0.600791	0.414731	0.0241795	0.474441	3.6045	1000	4.26201e+06		0		0	0	0	1364.98	50398.5	0	138832	4.4526e+06	582.719	426.087	0	2.03729	173.49	5.18192	0	0	0	0	426.087		376.102	0.376102	0.623898
65			0.000373343				0.2	613.37	79.0078	19.3121	150.32	130.443	2.10173	0.0627921	0.616295	0.425434	0.0248034	0.487351	3.62804	1000	4.22966e+06		0		0	0	0	1354.51	50011.9	0	137767	4.41879e+06	578.296	422.854	0	2.02166	175.592	5.24472	0	0	0	0	422.854		380.837	0.380837	0.619163
66			0.000373343				0.2	608.665	79.9464	19.5415	152.106	132.148	2.08561	0.0623104	0.631897	0.436204	0.0254313	0.500343	3.65084	1000	4.19756e+06		3.45966e+06		0	3152.63	338554	1344.12	49628.2	0	137455	8.18736e+06	573.907	419.645	10.9652	2.00615	177.678	5.30703	0	0.861461	0.861461	1.72292	417.922		385.536	0.385536	0.614464
67			0.000373343				0.2	603.996	80.8779	19.7692	153.878	133.841	2.06961	0.0618324	0.647593	0.447039	0.026063	0.513412	3.67292	1000	4.1657e+06		0		0	0	0	1333.81	49247.5	0	136401	4.35268e+06	569.552	416.46	0	1.99076	179.747	5.36886	0	0	0	0	416.46		390.2	0.3902	0.6098
68			0.000373343				0.2	599.362	81.8022	19.9951	155.637	135.52	2.05373	0.0613581	0.66338	0.457937	0.0266984	0.526558	3.69429	1000	4.13408e+06		0		0	0	0	1323.58	48869.7	0	135354	4.31963e+06	565.229	413.299	0	1.97549	181.801	5.43022	0	0	0	0	413.299		394.828	0.394828	0.605172
69			0.000373343				0.2	594.764	82.7194	20.2193	157.382	137.186	2.03798	0.0608874	0.679256	0.468896	0.0273373	0.539777	3.71495	1000	4.1027e+06		0		0	0	0	1313.43	48494.8	0	134316	4.28683e+06	560.939	410.162	0	1.96034	183.839	5.4911	0	0	0	0	410.162		399.422	0.399422	0.600578
70			0.000373343				0.2	590.202	83.6296	20.4418	159.114	138.839	2.02235	0.0604203	0.695217	0.479914	0.0279797	0.553068	3.73493	1000	4.07156e+06		0		0	0	0	1303.35	48122.8	0	133286	4.25427e+06	556.681	407.048	0	1.9453	185.861	5.55153	0	0	0	0	407.048		403.98	0.40398	0.59602
71			0.000490336				0.2	585.605	84.5328	20.6626	160.832	140.549	2.0066	0.0599568	0.71126	0.490989	0.0286254	0.566871	3.75378	1000	4.04018e+06		0		0	0	0	1293.2	47748	0	132248	4.22147e+06	552.39	403.911	0	1.93015	187.868	5.61148	0	0	0	0	403.911		408.574	0.408574	0.591426
72			0.000490336				0.2	581.044	85.429	20.8816	162.537	142.246	1.99097	0.0594898	0.727381	0.502117	0.0292742	0.580741	3.77197	1000	4.00904e+06		6.07616e+06		0	5536.92	594598	1283.13	47376.2	0	131926	1.08659e+07	548.132	400.798	19.258	1.91512	189.859	5.67097	0	1.51297	1.51297	3.02595	397.772		413.133	0.413133	0.586867
73			0.000490336				0.2	576.519	86.3182	21.099	164.229	143.929	1.97546	0.0590265	0.743577	0.513298	0.029926	0.594675	3.7895	1000	3.92418e+06		0		0	0	0	1255.87	46369.6	0	129123	4.10093e+06	536.53	392.314	0	1.87443	191.834	5.73	0	0	0	0	392.314		417.657	0.417657	0.582343
74			0.000490336				0.2	572.029	87.2004	21.3146	165.908	145.6	1.96008	0.0585668	0.759845	0.524528	0.0305808	0.608671	3.80637	1000	3.89393e+06		0		0	0	0	1246.09	46008.5	0	128117	4.0693e+06	532.394	389.29	0	1.85983	193.795	5.78857	0	0	0	0	389.29		422.146	0.422146	0.577854
75			0.000490336				0.2	567.574	88.0758	21.5286	167.573	147.257	1.94481	0.0581107	0.776183	0.535806	0.0312383	0.622728	3.82261	1000	3.86391e+06		0		0	0	0	1236.38	45650.1	0	127119	4.03792e+06	528.29	386.289	0	1.84535	195.739	5.84668	0	0	0	0	386.289		426.6	0.4266	0.5734
76			0.000490336				0.2	563.154	88.9444	21.7409	169.226	148.901	1.92966	0.0576581	0.792587	0.54713	0.0318985	0.636841	3.83822	1000	3.83412e+06		0		0	0	0	1226.75	45294.6	0	126129	4.00677e+06	524.217	383.311	0	1.83098	197.669	5.90433	0	0	0	0	383.311		431.021	0.431021	0.568979
77			0.000490336				0.2	558.768	89.8062	21.9516	170.865	150.533	1.91464	0.057209	0.809055	0.558498	0.0325613	0.65101	3.85321	1000	3.80456e+06		0		0	0	0	1217.2	44941.8	0	125147	3.97587e+06	520.176	380.356	0	1.81672	199.584	5.96154	0	0	0	0	380.356		435.407	0.435407	0.564593
78			0.000490336				0.2	554.416	90.6613	22.1606	172.492	152.152	1.89972	0.0567635	0.825585	0.569909	0.0332265	0.665231	3.86759	1000	3.77523e+06		6.46774e+06		0	5813.81	624332	1207.72	44591.8	0	126986	1.10459e+07	516.165	377.423	20.4991	1.80257	201.483	6.01831	0	1.58863	1.58863	3.17726	374.246		439.76	0.43976	0.56024
79			0.000490336				0.2	550.098	91.5098	22.368	174.106	153.758	1.88493	0.0563214	0.842174	0.58136	0.0338942	0.679504	3.88137	1000	3.74613e+06		0		0	0	0	1198.31	44244.5	0	125997	3.91757e+06	512.186	374.513	0	1.78853	203.368	6.07463	0	0	0	0	374.513		444.079	0.444079	0.555921
80			0.000490336				0.2	545.814	92.3516	22.5738	175.708	155.352	1.87025	0.0558827	0.858819	0.59285	0.0345641	0.693824	3.89457	1000	3.71724e+06		0		0	0	0	1188.98	43899.9	0	125016	3.88735e+06	508.237	371.626	0	1.7746	205.239	6.13051	0	0	0	0	371.626		448.366	0.448366	0.551634
81			0.000490336				0.2	541.563	93.1869	22.7779	177.297	156.934	1.85568	0.0554475	0.875518	0.604378	0.0352361	0.708192	3.90719	1000	3.68858e+06		0		0	0	0	1179.72	43558	0	124042	3.85736e+06	504.318	368.761	0	1.76078	207.094	6.18596	0	0	0	0	368.761		452.619	0.452619	0.547381
82			0.000490336				0.2	537.345	94.0156	22.9805	178.874	158.503	1.84123	0.0550157	0.892269	0.615941	0.0359103	0.722603	3.91924	1000	3.66014e+06		0		0	0	0	1170.53	43218.8	0	123076	3.82761e+06	500.429	365.917	0	1.74707	208.935	6.24097	0	0	0	0	365.917		456.84	0.45684	0.54316
83			0.000625447				0.2	533.087	94.838	23.1815	180.439	160.132	1.82664	0.0545872	0.909068	0.627538	0.0365864	0.737594	3.93019	1000	3.63142e+06		0		0	0	0	1161.26	42876.4	0	122101	3.79756e+06	496.503	363.046	0	1.73323	210.762	6.29556	0	0	0	0	363.046		461.101	0.461101	0.538899
84			0.000625447				0.2	528.864	95.6538	23.3809	181.991	161.749	1.81217	0.0541547	0.925912	0.639165	0.0372643	0.752624	3.9406	1000	3.60293e+06		5.33213e+06		0	4793.02	514712	1152.06	42536.6	0	123778	9.62203e+06	492.607	360.198	16.8999	1.7195	212.574	6.34972	0	1.3097	1.3097	2.6194	357.578		465.33	0.46533	0.53467
85			0.000625447				0.2	524.673	96.4631	23.5787	183.531	163.353	1.79781	0.0537256	0.942799	0.650822	0.0379439	0.767692	3.95046	1000	3.52618e+06		0		0	0	0	1127.43	41627.2	0	121132	3.69006e+06	482.113	352.524	0	1.68274	214.372	6.40344	0	0	0	0	352.524		469.525	0.469525	0.530475
86			0.000625447				0.2	520.516	97.266	23.775	185.058	164.944	1.78356	0.0532999	0.959725	0.662506	0.0386251	0.782796	3.95979	1000	3.49851e+06		0		0	0	0	1118.5	41297.4	0	120172	3.66109e+06	478.33	349.758	0	1.6694	216.156	6.45674	0	0	0	0	349.758		473.687	0.473687	0.526313
87			0.000625447				0.2	516.392	98.0626	23.9697	186.574	166.523	1.76943	0.0528776	0.976689	0.674216	0.0393078	0.797933	3.9686	1000	3.47105e+06		0		0	0	0	1109.64	40970.2	0	119220	3.63235e+06	474.577	347.014	0	1.65618	217.925	6.50962	0	0	0	0	347.014		477.817	0.477817	0.522183
88			0.000625447				0.2	512.3	98.8528	24.1629	188.077	168.089	1.75541	0.0524586	0.993688	0.685951	0.039992	0.813102	3.97689	1000	3.44382e+06		0		0	0	0	1100.85	40645.6	0	118276	3.60384e+06	470.853	344.29	0	1.64305	219.681	6.56208	0	0	0	0	344.29		481.915	0.481915	0.518085
89			0.000625447				0.2	508.241	99.6368	24.3545	189.569	169.643	1.7415	0.052043	1.01072	0.697709	0.0406775	0.8283	3.98467	1000	3.41679e+06		0		0	0	0	1092.12	40323.5	0	117338	3.57554e+06	467.158	341.589	0	1.63003	221.422	6.61412	0	0	0	0	341.589		485.981	0.485981	0.514019
90			0.000625447				0.2	504.214	100.415	24.5446	191.049	171.184	1.72771	0.0516306	1.02778	0.709488	0.0413642	0.843526	3.99196	1000	3.38998e+06		5.6366e+06		0	4997.99	536723	1083.47	40004	0	121844	9.73123e+06	463.491	338.908	17.8649	1.61712	223.15	6.66575	0	1.36571	1.36571	2.73141	336.177		490.015	0.490015	0.509985
91			0.000625447				0.2	500.219	101.186	24.7332	192.517	172.714	1.71402	0.0512216	1.04488	0.721287	0.0420521	0.858779	3.99876	1000	3.36337e+06		0		0	0	0	1074.89	39687.1	0	120878	3.52501e+06	459.854	336.248	0	1.60431	224.864	6.71697	0	0	0	0	336.248		494.017	0.494017	0.505983
92			0.000625447				0.2	496.256	101.952	24.9203	193.973	174.231	1.70044	0.0508157	1.062	0.733105	0.0427411	0.874055	4.00507	1000	3.33698e+06		0		0	0	0	1066.37	39372.6	0	119921	3.49733e+06	456.245	333.609	0	1.59159	226.564	6.76779	0	0	0	0	333.609		497.988	0.497988	0.502012
93			0.000625447				0.2	492.324	102.711	25.106	195.418	175.736	1.68696	0.0504131	1.07914	0.74494	0.0434311	0.889353	4.01092	1000	3.31079e+06		0		0	0	0	1057.92	39060.7	0	118970	3.46987e+06	452.664	330.991	0	1.57898	228.251	6.8182	0	0	0	0	330.991		501.928	0.501928	0.498072
94			0.000625447				0.2	488.423	103.465	25.2901	196.852	177.229	1.6736	0.0500136	1.09631	0.756791	0.0441221	0.904673	4.01631	1000	3.2848e+06		0		0	0	0	1049.54	38751.2	0	118028	3.44263e+06	449.111	328.393	0	1.56647	229.925	6.86822	0	0	0	0	328.393		505.837	0.505837	0.494163
95			0.000777634				0.2	484.479	104.212	25.4728	198.274	178.785	1.66008	0.0496174	1.1135	0.768657	0.0448139	0.920629	4.02062	1000	3.25852e+06		0		0	0	0	1041.07	38438.2	0	117075	3.41507e+06	445.518	325.766	0	1.55383	231.585	6.91783	0	0	0	0	325.766		509.791	0.509791	0.490209
96			0.000777634				0.2	480.566	104.953	25.6541	199.684	180.328	1.64668	0.0492167	1.1307	0.780534	0.0455063	0.936602	4.02449	1000	3.23244e+06		6.70182e+06		0	5942.51	638154	1032.66	38127.8	0	121193	1.07387e+07	441.953	323.159	21.241	1.54128	233.231	6.96705	0	1.6238	1.6238	3.2476	319.911		513.713	0.513713	0.486287
97			0.000777634				0.2	476.685	105.689	25.8338	201.084	181.859	1.63338	0.0488192	1.14792	0.792421	0.0461993	0.952587	4.02792	1000	3.16309e+06		0		0	0	0	1010.43	37306.9	0	118583	3.31999e+06	432.47	316.225	0	1.5081	234.865	7.01587	0	0	0	0	316.225		517.605	0.517605	0.482395
98			0.000777634				0.2	472.836	106.418	26.0121	202.471	183.378	1.62019	0.048425	1.16516	0.804317	0.0468929	0.968585	4.03092	1000	3.13778e+06		0		0	0	0	1002.27	37005.7	0	117626	3.29341e+06	429.01	313.695	0	1.49592	236.485	7.06429	0	0	0	0	313.695		521.465	0.521465	0.478535
99			0.000777634				0.2	469.017	107.142	26.189	203.848	184.884	1.6071	0.0480339	1.1824	0.816221	0.0475869	0.984593	4.03349	1000	3.11267e+06		0		0	0	0	994.173	36706.8	0	116676	3.26705e+06	425.577	311.185	0	1.48384	238.092	7.11233	0	0	0	0	311.185		525.294	0.525294	0.474706
100			0.000777634				0.2	465.23	107.86	26.3644	205.214	186.378	1.59413	0.047646	1.19965	0.828131	0.0482813	1.00061	4.03565	1000	3.08776e+06		0		0	0	0	986.144	36410.4	0	115734	3.24089e+06	422.171	308.694	0	1.47186	239.686	7.15997	0	0	0	0	308.694		529.093	0.529093	0.470907
101			0.000777634				0.2	461.473	108.572	26.5385	206.568	187.86	1.58125	0.0472613	1.21691	0.840046	0.0489759	1.01663	4.03741	1000	3.06305e+06		0		0	0	0	978.181	36116.4	0	114799	3.21494e+06	418.793	306.224	0	1.45997	241.268	7.20723	0	0	0	0	306.224		532.861	0.532861	0.467139
102			0.000777634				0.2	457.746	109.278	26.7111	207.912	189.33	1.56848	0.0468796	1.23418	0.851965	0.0496708	1.03266	4.03876	1000	3.03854e+06		8.36307e+06		0	7314.97	785539	970.281	35824.7	0	217359	1.24486e+07	415.441	303.773	26.5063	1.44818	242.836	7.25411	0	1.99883	1.99883	3.99765	299.776		536.6	0.5366	0.4634
103			0.000777634				0.2	454.05	109.978	26.8823	209.245	190.788	1.55582	0.046501	1.25145	0.863887	0.0503659	1.04869	4.03972	1000	3.01422e+06		0		0	0	0	962.446	35535.4	0	215603	3.26632e+06	412.116	301.342	0	1.43649	244.392	7.30062	0	0	0	0	301.342		540.308	0.540308	0.459692
104			0.000777634				0.2	450.383	110.673	27.0522	210.567	192.235	1.54325	0.0461255	1.26872	0.87581	0.0510611	1.06473	4.04029	1000	2.9901e+06		0		0	0	0	954.674	35248.4	0	213862	3.24016e+06	408.818	298.931	0	1.42489	245.935	7.34674	0	0	0	0	298.931		543.987	0.543987	0.456013
105			0.000777634				0.2	446.746	111.362	27.2206	211.878	193.67	1.53079	0.045753	1.286	0.887735	0.0517563	1.08076	4.04049	1000	2.96616e+06		0		0	0	0	946.964	34963.8	0	212135	3.21421e+06	405.546	296.538	0	1.41338	247.466	7.39249	0	0	0	0	296.538		547.637	0.547637	0.452363
106			0.000777634				0.2	443.138	112.046	27.3877	213.179	195.093	1.51843	0.0453835	1.30327	0.899658	0.0524514	1.0968	4.04031	1000	2.94242e+06		0		0	0	0	939.317	34681.4	0	210422	3.18847e+06	402.3	294.165	0	1.40197	248.984	7.43788	0	0	0	0	294.165		551.258	0.551258	0.448742
107			0.000945467				0.2	439.485	112.724	27.5535	214.469	196.579	1.50591	0.045017	1.32054	0.91158	0.0531465	1.11352	4.03909	1000	2.91838e+06		0		0	0	0	931.578	34395.6	0	208688	3.16239e+06	399.013	291.761	0	1.39042	250.49	7.48289	0	0	0	0	291.761		554.925	0.554925	0.445075
108			0.000945467				0.2	435.863	113.397	27.7179	215.749	198.053	1.4935	0.044646	1.3378	0.923498	0.0538413	1.13023	4.03752	1000	2.89453e+06		1.02697e+07		0	8982.64	964627	923.899	34112	0	206967	1.43798e+07	395.752	289.376	32.5492	1.37895	251.984	7.52754	0	2.45452	2.45452	4.90904	284.467		558.562	0.558562	0.441438
109			0.000945467				0.2	432.27	114.064	27.8809	217.018	199.515	1.48119	0.0442779	1.35506	0.93541	0.0545358	1.14693	4.0356	1000	2.83193e+06		0		0	0	0	903.855	33372	0	202477	3.06869e+06	387.194	283.119	0	1.34904	253.465	7.57182	0	0	0	0	283.119		562.169	0.562169	0.437831
110			0.000945467				0.2	428.706	114.725	28.0426	218.276	200.965	1.46898	0.0439129	1.37231	0.947315	0.0552299	1.16363	4.03334	1000	2.80879e+06		0		0	0	0	896.404	33096.9	0	200808	3.04359e+06	384.029	280.805	0	1.33792	254.934	7.61573	0	0	0	0	280.805		565.748	0.565748	0.434252
111			0.000945467				0.2	425.172	115.381	28.203	219.525	202.403	1.45687	0.0435509	1.38954	0.959212	0.0559235	1.18031	4.03074	1000	2.78584e+06		0		0	0	0	889.015	32824	0	199153	3.0187e+06	380.891	278.51	0	1.32689	256.391	7.65928	0	0	0	0	278.51		569.297	0.569297	0.430703
112			0.000945467				0.2	421.667	116.032	28.362	220.763	203.829	1.44486	0.0431919	1.40676	0.971101	0.0566167	1.19698	4.02782	1000	2.76307e+06		0		0	0	0	881.686	32553.5	0	197511	2.99401e+06	377.778	276.234	0	1.31595	257.836	7.70247	0	0	0	0	276.234		572.817	0.572817	0.427183
113			0.000945467				0.2	418.191	116.677	28.5198	221.99	205.243	1.43295	0.0428359	1.42397	0.982981	0.0573092	1.21364	4.02457	1000	2.74048e+06		0		0	0	0	874.418	32285.1	0	195883	2.96953e+06	374.69	273.976	0	1.3051	259.269	7.74531	0	0	0	0	273.976		576.308	0.576308	0.423692
114			0.000945467				0.2	414.744	117.317	28.6762	223.208	206.646	1.42113	0.0424828	1.44117	0.994849	0.0580012	1.23029	4.02101	1000	2.71808e+06		1.1741e+07		0	10130.3	1.08787e+06	867.21	32019	0	194268	1.57842e+07	371.628	271.737	37.2124	1.29434	260.69	7.78779	0	2.76811	2.76811	5.53622	266.2		579.771	0.579771	0.420229
115			0.000945467				0.2	411.325	117.952	28.8313	224.415	208.037	1.40942	0.0421326	1.45834	1.00671	0.0586925	1.24691	4.01714	1000	2.69587e+06		0		0	0	0	860.062	31755	0	192667	2.92115e+06	368.59	269.516	0	1.28367	262.099	7.82993	0	0	0	0	269.516		583.206	0.583206	0.416794
116			0.000945467				0.2	407.935	118.581	28.9852	225.613	209.416	1.3978	0.0417853	1.4755	1.01855	0.0593831	1.26352	4.01296	1000	2.67383e+06		0		0	0	0	852.972	31493.3	0	191079	2.89726e+06	365.577	267.313	0	1.27309	263.497	7.87171	0	0	0	0	267.313		586.613	0.586613	0.413387
117			0.000945467				0.2	404.572	119.206	29.1378	226.801	210.784	1.38628	0.0414408	1.49264	1.03038	0.0600729	1.28012	4.0085	1000	2.65198e+06		0		0	0	0	845.94	31233.6	0	189503	2.87356e+06	362.589	265.128	0	1.2626	264.883	7.91315	0	0	0	0	265.128		589.992	0.589992	0.410008
118			0.000945467				0.2	401.237	119.825	29.2891	227.979	212.141	1.37485	0.0410992	1.50976	1.0422	0.0607619	1.29669	4.00374	1000	2.6303e+06		0		0	0	0	838.967	30976.2	0	187941	2.85005e+06	359.625	262.96	0	1.25219	266.258	7.95425	0	0	0	0	262.96		593.344	0.593344	0.406656
119			0.00112843				0.2	397.856	120.439	29.4392	229.147	213.561	1.36327	0.0407604	1.52686	1.054	0.06145	1.31398	3.99796	1000	2.60831e+06		0		0	0	0	831.902	30715.2	0	186358	2.82622e+06	356.619	260.763	0	1.24164	267.621	7.99501	0	0	0	0	260.763		596.742	0.596742	0.403258
120			0.00112843				0.2	394.503	121.048	29.588	230.305	214.968	1.35178	0.0404169	1.54393	1.06579	0.0621371	1.33125	3.99191	1000	2.58651e+06		1.27174e+07		0	10972.7	1.17833e+06	824.892	30456.3	0	184787	1.67092e+07	353.639	258.583	40.3069	1.23118	268.973	8.03543	0	2.9983	2.9983	5.9966	252.587		600.113	0.600113	0.399887
121			0.00112843				0.2	391.179	121.651	29.7356	231.454	216.364	1.34039	0.0400764	1.56098	1.07756	0.0628231	1.34848	3.98559	1000	2.53011e+06		0		0	0	0	806.847	29790.1	0	180745	2.74145e+06	345.927	252.944	0	1.20425	270.313	8.0755	0	0	0	0	252.944		603.455	0.603455	0.396545
122			0.00112843				0.2	387.883	122.25	29.8819	232.593	217.748	1.32909	0.0397387	1.57799	1.0893	0.063508	1.36569	3.97901	1000	2.50896e+06		0		0	0	0	800.048	29539.1	0	179222	2.71852e+06	343.035	250.83	0	1.1941	271.643	8.11524	0	0	0	0	250.83		606.769	0.606769	0.393231
123			0.00112843				0.2	384.615	122.844	30.027	233.722	219.12	1.31789	0.0394038	1.59498	1.10103	0.0641917	1.38287	3.97217	1000	2.48799e+06		0		0	0	0	793.307	29290.2	0	177712	2.69578e+06	340.168	248.733	0	1.18404	272.96	8.15465	0	0	0	0	248.733		610.056	0.610056	0.389944
124			0.00112843				0.2	381.374	123.432	30.1709	234.842	220.48	1.30679	0.0390718	1.61194	1.11274	0.0648741	1.40002	3.96508	1000	2.46719e+06		0		0	0	0	786.622	29043.4	0	176214	2.67324e+06	337.325	246.654	0	1.17406	274.267	8.19372	0	0	0	0	246.654		613.315	0.613315	0.386685
125			0.00112843				0.2	378.16	124.016	30.3136	235.953	221.83	1.29578	0.0387426	1.62886	1.12442	0.0655553	1.41714	3.95774	1000	2.44657e+06		0		0	0	0	779.994	28798.6	0	174729	2.65088e+06	334.505	244.593	0	1.16417	275.563	8.23246	0	0	0	0	244.593		616.548	0.616548	0.383452
126			0.00112843				0.2	374.974	124.595	30.455	237.054	223.167	1.28486	0.0384161	1.64576	1.13608	0.0662352	1.43422	3.95016	1000	2.42612e+06		1.19254e+07		0	10149.8	1.08997e+06	773.422	28556	0	173257	1.56542e+07	331.709	242.548	37.7968	1.15436	276.848	8.27088	0	2.77345	2.77345	5.5469	237.001		619.753	0.619753	0.380247
127			0.00112843				0.2	371.814	125.168	30.5953	238.145	224.494	1.27403	0.0380924	1.66262	1.14772	0.0669138	1.45128	3.94235	1000	2.40584e+06		0		0	0	0	766.904	28315.3	0	171797	2.60672e+06	328.936	240.52	0	1.14463	278.122	8.30897	0	0	0	0	240.52		622.932	0.622932	0.377068
128			0.00112843				0.2	368.681	125.737	30.7344	239.228	225.809	1.2633	0.0377714	1.67944	1.15933	0.067591	1.46829	3.93431	1000	2.38573e+06		0		0	0	0	760.442	28076.7	0	170350	2.58491e+06	326.186	238.51	0	1.13499	279.385	8.34674	0	0	0	0	238.51		626.084	0.626084	0.373916
129			0.00112843				0.2	365.574	126.302	30.8723	240.301	227.113	1.25265	0.0374532	1.69623	1.17093	0.0682667	1.48527	3.92604	1000	2.36578e+06		0		0	0	0	754.035	27840.2	0	168914	2.56329e+06	323.459	236.516	0	1.12542	280.638	8.38419	0	0	0	0	236.516		629.21	0.62921	0.37079
130			0.00112843				0.2	362.494	126.861	31.009	241.366	228.407	1.2421	0.0371376	1.71299	1.18249	0.068941	1.50222	3.91756	1000	2.346e+06		0		0	0	0	747.681	27605.6	0	167491	2.54185e+06	320.755	234.539	0	1.11594	281.88	8.42133	0	0	0	0	234.539		632.309	0.632309	0.367691
131			0.0013268				0.2	359.367	127.416	31.1446	242.421	229.761	1.23138	0.0368246	1.72971	1.19403	0.0696138	1.51991	3.90808	1000	2.32593e+06		0		0	0	0	741.237	27367.5	0	166046	2.52008e+06	318.01	232.531	0	1.10632	283.111	8.45816	0	0	0	0	232.531		635.456	0.635456	0.364544
132			0.0013268				0.2	356.268	127.966	31.279	243.468	231.104	1.22076	0.036507	1.74638	1.20554	0.0702849	1.53755	3.8984	1000	2.30602e+06		1.53246e+07		0	13042.9	1.40065e+06	734.844	27131.4	0	164614	1.92368e+07	315.288	230.541	48.5703	1.09678	284.332	8.49466	0	3.56398	3.56398	7.12797	223.413		638.576	0.638576	0.361424
133			0.0013268				0.2	353.195	128.511	31.4123	244.505	232.435	1.21024	0.0361922	1.76301	1.21702	0.0709543	1.55515	3.88852	1000	2.25527e+06		0		0	0	0	718.625	26532.6	0	160981	2.4435e+06	308.35	225.468	0	1.07257	285.542	8.53086	0	0	0	0	225.468		641.67	0.64167	0.35833
134			0.0013268				0.2	350.149	129.052	31.5444	245.533	233.755	1.1998	0.03588	1.7796	1.22848	0.071622	1.57271	3.87844	1000	2.23597e+06		0		0	0	0	712.427	26303.8	0	159593	2.42258e+06	305.711	223.538	0	1.06332	286.742	8.56674	0	0	0	0	223.538		644.737	0.644737	0.355263
135			0.0013268				0.2	347.129	129.587	31.6754	246.553	235.063	1.18945	0.0355706	1.79615	1.2399	0.0722879	1.59022	3.86818	1000	2.21683e+06		0		0	0	0	706.282	26076.9	0	158216	2.40183e+06	303.094	221.625	0	1.05415	287.932	8.60231	0	0	0	0	221.625		647.778	0.647778	0.352222
136			0.0013268				0.2	344.135	130.119	31.8052	247.564	236.361	1.17919	0.0352638	1.81265	1.25129	0.0729521	1.60768	3.85773	1000	2.19785e+06		0		0	0	0	700.191	25852	0	156852	2.38126e+06	300.5	219.728	0	1.04506	289.111	8.63757	0	0	0	0	219.728		650.793	0.650793	0.349207
137			0.0013268				0.2	341.167	130.645	31.934	248.566	237.646	1.16902	0.0349596	1.82911	1.26265	0.0736144	1.6251	3.8471	1000	2.17904e+06		0		0	0	0	694.152	25629.1	0	155499	2.36086e+06	297.927	217.847	0	1.03605	290.28	8.67253	0	0	0	0	217.847		653.782	0.653782	0.346218
138			0.0013268				0.2	338.225	131.167	32.0616	249.559	238.921	1.15894	0.0346581	1.84552	1.27398	0.0742748	1.64246	3.83629	1000	2.16039e+06		9.21233e+06		0	7734.35	830575	688.165	25408	0	154158	1.23913e+07	295.377	215.982	29.1979	1.02711	291.439	8.70719	0	2.11342	2.11342	4.22684	211.755		656.745	0.656745	0.343255
139			0.0013268				0.2	335.308	131.685	32.1881	250.544	240.185	1.14894	0.0343592	1.86188	1.28527	0.0749333	1.65978	3.82532	1000	2.1419e+06		0		0	0	0	682.23	25188.9	0	152828	2.32059e+06	292.849	214.133	0	1.01825	292.588	8.74155	0	0	0	0	214.133		659.684	0.659684	0.340316
140			0.0013268				0.2	332.416	132.198	32.3135	251.52	241.438	1.13903	0.0340629	1.8782	1.29654	0.07559	1.67705	3.81418	1000	2.12356e+06		0		0	0	0	676.346	24971.6	0	151510	2.30072e+06	290.342	212.3	0	1.00947	293.727	8.77561	0	0	0	0	212.3		662.597	0.662597	0.337403
141			0.0013268				0.2	329.549	132.707	32.4379	252.488	242.68	1.12921	0.0337691	1.89446	1.30776	0.0762446	1.69426	3.80288	1000	2.10538e+06		0		0	0	0	670.513	24756.3	0	150203	2.28101e+06	287.856	210.483	0	1.00077	294.856	8.80938	0	0	0	0	210.483		665.485	0.665485	0.334515
142			0.0013268				0.2	326.707	133.211	32.5611	253.447	243.912	1.11947	0.0334778	1.91068	1.31896	0.0768974	1.71142	3.79142	1000	2.08736e+06		0		0	0	0	664.73	24542.7	0	148908	2.26147e+06	285.392	208.681	0	0.992134	295.975	8.84286	0	0	0	0	208.681		668.349	0.668349	0.331651
143			0.00154184				0.2	323.819	133.711	32.6834	254.399	245.203	1.10957	0.0331891	1.92685	1.33012	0.0775481	1.72935	3.77898	1000	2.06904e+06		0		0	0	0	658.858	24325.8	0	147592	2.24161e+06	282.887	206.849	0	0.98337	297.085	8.87605	0	0	0	0	206.849		671.26	0.67126	0.32874
144			0.00154184				0.2	320.956	134.207	32.8045	255.341	246.483	1.09977	0.0328957	1.94296	1.34125	0.0781966	1.74723	3.76641	1000	2.05088e+06		4.96322e+06		0	4166.94	447479	653.034	24110.8	0	146287	7.6368e+06	280.405	205.034	15.7306	0.974677	298.185	8.90894	0	1.13862	1.13862	2.27725	202.757		674.145	0.674145	0.325855
145			0.00154184				0.2	318.119	134.698	32.9245	256.276	247.751	1.09004	0.0326049	1.95903	1.35233	0.078843	1.76504	3.7537	1000	2.00531e+06		0		0	0	0	638.482	23573.5	0	143027	2.17255e+06	274.174	200.478	0	0.952958	299.275	8.94155	0	0	0	0	200.478		677.005	0.677005	0.322995
146			0.00154184				0.2	315.307	135.185	33.0435	257.202	249.009	1.08041	0.0323167	1.97503	1.36338	0.0794871	1.78279	3.74086	1000	1.98771e+06		0		0	0	0	632.838	23365.1	0	141763	2.15347e+06	271.767	198.718	0	0.944534	300.355	8.97386	0	0	0	0	198.718		679.84	0.67984	0.32016
147			0.00154184				0.2	312.52	135.667	33.1615	258.12	250.255	1.07086	0.032031	1.99098	1.37439	0.080129	1.80048	3.72788	1000	1.97026e+06		0		0	0	0	627.244	23158.6	0	140510	2.13456e+06	269.382	196.974	0	0.936185	301.426	9.00589	0	0	0	0	196.974		682.65	0.68265	0.31735
148			0.00154184				0.2	309.757	136.145	33.2784	259.03	251.49	1.06139	0.0317479	2.00687	1.38536	0.0807687	1.81811	3.71478	1000	1.95297e+06		0		0	0	0	621.699	22953.9	0	139268	2.11581e+06	267.018	195.245	0	0.927909	302.487	9.03764	0	0	0	0	195.245		685.435	0.685435	0.314565
149			0.00154184				0.2	307.019	136.619	33.3943	259.932	252.714	1.05201	0.0314673	2.02271	1.39629	0.081406	1.83567	3.70156	1000	1.93583e+06		0		0	0	0	616.204	22750.9	0	138036	2.09723e+06	264.674	193.532	0	0.919707	303.539	9.06911	0	0	0	0	193.532		688.196	0.688196	0.311804
150			0.00154184				0.2	304.305	137.089	33.5091	260.826	253.928	1.04271	0.0311891	2.03849	1.40719	0.0820411	1.85318	3.68822	1000	1.91883e+06		638754		0	529.001	56808.3	610.756	22549.8	0	136816	2.7749e+06	262.351	191.833	2.02449	0.911577	304.582	9.1003	0	0.14455	0.14455	0.289101	191.544		690.933	0.690933	0.309067
151			0.00154184				0.2	301.615	137.555	33.6229	261.712	255.131	1.03349	0.0309134	2.05421	1.41804	0.0826739	1.87061	3.67476	1000	1.90199e+06		0		0	0	0	605.358	22350.5	0	135607	2.06055e+06	260.048	190.149	0	0.903519	305.616	9.13121	0	0	0	0	190.149		693.646	0.693646	0.306354
152			0.00154184				0.2	298.949	138.017	33.7358	262.59	256.323	1.02436	0.0306401	2.06988	1.42885	0.0833043	1.88799	3.66119	1000	1.88529e+06		0		0	0	0	600.006	22152.9	0	134408	2.04246e+06	257.765	188.48	0	0.895532	306.64	9.16185	0	0	0	0	188.48		696.335	0.696335	0.303665
153			0.00154184				0.2	296.306	138.474	33.8476	263.461	257.504	1.0153	0.0303693	2.08548	1.43963	0.0839324	1.9053	3.64751	1000	1.86875e+06		0		0	0	0	594.702	21957.1	0	133220	2.02452e+06	255.502	186.825	0	0.887616	307.655	9.19222	0	0	0	0	186.825		699.001	0.699001	0.300999
154			0.00154184				0.2	293.687	138.927	33.9584	264.323	258.675	1.00633	0.0301008	2.10103	1.45036	0.0845581	1.92254	3.63374	1000	1.85234e+06		0		0	0	0	589.445	21763	0	132042	2.00674e+06	253.26	185.185	0	0.879769	308.662	9.22232	0	0	0	0	185.185		701.643	0.701643	0.298357
155			0.00177521				0.2	291.022	139.377	34.0683	265.178	259.905	0.997197	0.0298347	2.11652	1.46105	0.0851814	1.94057	3.619	1000	1.83565e+06		0		0	0	0	584.101	21565.6	0	130844	1.98864e+06	250.977	183.516	0	0.871793	309.659	9.25216	0	0	0	0	183.516		704.332	0.704332	0.295668
156			0.00177521				0.2	288.382	139.822	34.1771	266.026	261.123	0.988149	0.029564	2.13194	1.4717	0.0858022	1.95853	3.60419	1000	1.8191e+06		711071		0	588.893	63239.9	578.802	21369.9	0	129657	2.74561e+06	248.715	181.863	2.2537	0.863883	310.647	9.28172	0	0.160916	0.160916	0.321832	181.541		706.996	0.706996	0.293004
157			0.00177521				0.2	285.765	140.264	34.285	266.865	262.331	0.979184	0.0292958	2.1473	1.4823	0.0864203	1.97641	3.58928	1000	1.77826e+06		0		0	0	0	565.771	20888.8	0	126738	1.92645e+06	243.131	177.779	0	0.844434	311.626	9.31102	0	0	0	0	177.779		709.637	0.709637	0.290363
158			0.00177521				0.2	283.172	140.701	34.3919	267.697	263.527	0.9703	0.02903	2.1626	1.49286	0.087036	1.99422	3.5743	1000	1.76223e+06		0		0	0	0	560.638	20699.2	0	125588	1.90908e+06	240.94	176.177	0	0.836773	312.596	9.34005	0	0	0	0	176.177		712.254	0.712254	0.287746
159			0.00177521				0.2	280.603	141.134	34.4978	268.522	264.713	0.961496	0.0287666	2.17783	1.50337	0.087649	2.01196	3.55924	1000	1.74635e+06		0		0	0	0	555.551	20511.4	0	124449	1.89187e+06	238.768	174.589	0	0.82918	313.558	9.36881	0	0	0	0	174.589		714.847	0.714847	0.285153
160			0.00177521				0.2	278.057	141.564	34.6028	269.339	265.887	0.952772	0.0285056	2.193	1.51384	0.0882594	2.02962	3.5441	1000	1.73061e+06		0		0	0	0	550.51	20325.3	0	123320	1.87481e+06	236.616	173.016	0	0.821657	314.511	9.39732	0	0	0	0	173.016		717.417	0.717417	0.282583
161			0.00177521				0.2	275.534	141.989	34.7068	270.149	267.051	0.944128	0.028247	2.2081	1.52427	0.0888672	2.0472	3.52888	1000	1.71501e+06		0		0	0	0	545.516	20140.9	0	122201	1.8579e+06	234.483	171.456	0	0.814202	315.455	9.42557	0	0	0	0	171.456		719.964	0.719964	0.280036
162			0.00177521				0.2	273.034	142.411	34.8099	270.951	268.205	0.935561	0.0279907	2.22313	1.53465	0.0894723	2.06471	3.5136	1000	1.69955e+06		806841		0	659.144	70784.1	540.566	19958.2	0	121092	2.71943e+06	232.37	169.911	2.55724	0.806815	316.39	9.45356	0	0.180112	0.180112	0.360224	169.551		722.488	0.722488	0.277512
163			0.00177521				0.2	270.557	142.829	34.912	271.746	269.348	0.927073	0.0277367	2.23811	1.54498	0.0900748	2.08214	3.49826	1000	1.68423e+06		0		0	0	0	535.661	19777.1	0	119993	1.82454e+06	230.275	168.379	0	0.799495	317.317	9.48129	0	0	0	0	168.379		724.99	0.72499	0.27501
164			0.00177521				0.2	268.102	143.243	35.0132	272.533	270.481	0.918662	0.0274851	2.25301	1.55527	0.0906747	2.09949	3.48284	1000	1.66905e+06		0		0	0	0	530.801	19597.7	0	118905	1.80809e+06	228.2	166.862	0	0.792241	318.236	9.50878	0	0	0	0	166.862		727.469	0.727469	0.272531
165			0.00177521				0.2	265.67	143.653	35.1135	273.314	271.603	0.910326	0.0272357	2.26785	1.56552	0.0912719	2.11677	3.46737	1000	1.65401e+06		0		0	0	0	525.985	19419.9	0	117826	1.79178e+06	226.143	165.357	0	0.785053	319.146	9.53601	0	0	0	0	165.357		729.925	0.729925	0.270075
166			0.00177521				0.2	263.259	144.06	35.2129	274.088	272.715	0.902067	0.0269886	2.28262	1.57571	0.0918664	2.13397	3.45185	1000	1.6391e+06		0		0	0	0	521.213	19243.7	0	116757	1.77562e+06	224.104	163.867	0	0.77793	320.049	9.563	0	0	0	0	163.867		732.36	0.73236	0.26764
167			0.00202832				0.2	260.804	144.462	35.3113	274.854	273.884	0.893654	0.0267437	2.29733	1.58586	0.0924582	2.15197	3.43538	1000	1.62391e+06		0		0	0	0	516.356	19064.2	0	115668	1.75916e+06	222.028	162.348	0	0.77068	320.942	9.58975	0	0	0	0	162.348		734.84	0.73484	0.26516
168			0.00202832				0.2	258.372	144.862	35.4089	275.613	275.043	0.88532	0.0264943	2.31196	1.59597	0.0930472	2.16989	3.41889	1000	1.60886e+06		960453		0	784.637	84260.4	511.54	18886.4	0	114589	2.78834e+06	219.97	160.844	3.0441	0.763493	321.828	9.61624	0	0.214403	0.214403	0.428806	160.415		737.297	0.737297	0.262703
169			0.00202832				0.2	255.962	145.257	35.5055	276.366	276.19	0.877063	0.0262472	2.32652	1.60602	0.0936334	2.18772	3.40235	1000	1.57233e+06		0		0	0	0	499.896	18456.5	0	111981	1.70327e+06	214.975	157.192	0	0.746113	322.705	9.64249	0	0	0	0	157.192		739.732	0.739732	0.260268
170			0.00202832				0.2	253.575	145.649	35.6013	277.111	277.327	0.868883	0.0260024	2.34102	1.61602	0.0942167	2.20546	3.38577	1000	1.55776e+06		0		0	0	0	495.234	18284.3	0	110936	1.68747e+06	212.983	155.735	0	0.739155	323.573	9.66849	0	0	0	0	155.735		742.144	0.742144	0.257856
171			0.00202832				0.2	251.21	146.037	35.6961	277.849	278.453	0.86078	0.0257599	2.35544	1.62598	0.0947971	2.22311	3.36916	1000	1.54332e+06		0		0	0	0	490.615	18113.8	0	109902	1.67183e+06	211.009	154.291	0	0.732261	324.434	9.69425	0	0	0	0	154.291		744.534	0.744534	0.255466
172			0.00202832				0.2	248.867	146.421	35.7901	278.581	279.568	0.852752	0.0255197	2.36979	1.63589	0.0953746	2.24068	3.35252	1000	1.52902e+06		0		0	0	0	486.04	17944.9	0	108877	1.65632e+06	209.053	152.861	0	0.725432	325.287	9.71977	0	0	0	0	152.861		746.902	0.746902	0.253098
173			0.00202832				0.2	246.546	146.802	35.8832	279.305	280.673	0.844799	0.0252817	2.38407	1.64574	0.0959493	2.25816	3.33584	1000	1.51484e+06		0		0	0	0	481.507	17777.5	0	107861	1.64096e+06	207.116	151.445	0	0.718667	326.132	9.74505	0	0	0	0	151.445		749.248	0.749248	0.250752
174			0.00202832				0.2	244.247	147.179	35.9754	280.023	281.768	0.83692	0.0250459	2.39828	1.65555	0.0965211	2.27556	3.31915	1000	1.5008e+06		1.15459e+06		0	930.445	99918.4	477.016	17611.7	0	106855	2.88119e+06	205.196	150.041	3.65942	0.711964	326.969	9.7701	0	0.254245	0.254245	0.508491	149.532		751.572	0.751572	0.248428
175			0.00202832				0.2	241.969	147.553	36.0668	280.734	282.853	0.829115	0.0248123	2.41241	1.66531	0.0970901	2.29286	3.30242	1000	1.48689e+06		0		0	0	0	472.567	17447.5	0	105859	1.61067e+06	203.294	148.65	0	0.705324	327.798	9.79491	0	0	0	0	148.65		753.874	0.753874	0.246126
176			0.00202832				0.2	239.713	147.923	36.1573	281.439	283.927	0.821383	0.0245809	2.42648	1.67502	0.0976561	2.31008	3.28568	1000	1.47311e+06		0		0	0	0	468.16	17284.8	0	104872	1.59573e+06	201.41	147.272	0	0.698746	328.619	9.81949	0	0	0	0	147.272		756.156	0.756156	0.243844
177			0.00202832				0.2	237.477	148.29	36.247	282.137	284.992	0.813722	0.0243517	2.44047	1.68468	0.0982193	2.32721	3.26891	1000	1.45946e+06		0		0	0	0	463.794	17123.6	0	103894	1.58094e+06	199.543	145.907	0	0.69223	329.433	9.84384	0	0	0	0	145.907		758.416	0.758416	0.241584
178			0.00202832				0.2	235.262	148.654	36.3358	282.828	286.046	0.806133	0.0241245	2.45439	1.69429	0.0987795	2.34425	3.25213	1000	1.44593e+06		0		0	0	0	459.468	16963.9	0	102925	1.56627e+06	197.693	144.555	0	0.685774	330.239	9.86797	0	0	0	0	144.555		760.655	0.760655	0.239345
179			0.00230233				0.2	233.004	149.014	36.4238	283.513	287.155	0.798394	0.0238996	2.46824	1.70385	0.0993369	2.3621	3.23444	1000	1.43213e+06		0		0	0	0	455.061	16801	0	101936	1.55132e+06	195.806	143.175	0	0.679196	331.037	9.89187	0	0	0	0	143.175		762.94	0.76294	0.23706
180			0.00230233				0.2	230.767	149.37	36.511	284.192	288.254	0.790729	0.0236701	2.48202	1.71336	0.0998912	2.37986	3.21675	1000	1.41846e+06		1.39794e+06		0	1126.55	120977	450.692	16639.7	0	100958	3.05655e+06	193.938	141.809	4.43068	0.672675	331.828	9.91554	0	0.30783	0.30783	0.615661	141.193		765.202	0.765202	0.234798
181			0.00230233				0.2	228.551	149.723	36.5973	284.864	289.342	0.783138	0.0234429	2.49571	1.72281	0.100443	2.39751	3.19906	1000	1.38587e+06		0		0	0	0	440.311	16256.4	0	98632.5	1.5012e+06	189.481	138.55	0	0.657181	332.611	9.93898	0	0	0	0	138.55		767.443	0.767443	0.232557
182			0.00230233				0.2	226.357	150.073	36.6828	285.529	290.42	0.77562	0.0232178	2.50933	1.73222	0.100991	2.41507	3.18137	1000	1.37264e+06		0		0	0	0	436.084	16100.4	0	97685.6	1.48686e+06	187.673	137.228	0	0.650872	333.387	9.9622	0	0	0	0	137.228		769.663	0.769663	0.230337
183			0.00230233				0.2	224.184	150.42	36.7675	286.188	291.487	0.768174	0.0229949	2.52288	1.74157	0.101536	2.43253	3.16368	1000	1.35954e+06		0		0	0	0	431.898	15945.8	0	96747.8	1.47266e+06	185.882	135.918	0	0.644624	334.155	9.98519	0	0	0	0	135.918		771.861	0.771861	0.228139
184			0.00230233				0.2	222.032	150.763	36.8513	286.841	292.545	0.760799	0.0227742	2.53635	1.75086	0.102078	2.4499	3.146	1000	1.34656e+06		0		0	0	0	427.751	15792.7	0	95819	1.4586e+06	184.107	134.621	0	0.638435	334.916	10.008	0	0	0	0	134.621		774.039	0.774039	0.225961
185			0.00230233				0.2	219.9	151.102	36.9344	287.487	293.592	0.753495	0.0225555	2.54975	1.76011	0.102617	2.46716	3.12833	1000	1.33371e+06		0		0	0	0	423.645	15641.1	0	94899.1	1.44467e+06	182.35	133.336	0	0.632306	335.669	10.0305	0	0	0	0	133.336		776.195	0.776195	0.223805
186			0.00230233				0.2	217.789	151.439	37.0166	288.128	294.629	0.746262	0.022339	2.56307	1.76931	0.103153	2.48433	3.11067	1000	1.32098e+06		1.65547e+06		0	1315.99	141321	419.578	15491	0	93988	3.22898e+06	180.61	132.063	5.24692	0.626236	336.416	10.0529	0	0.359596	0.359596	0.719191	131.344		778.332	0.778332	0.221668
187			0.00230233				0.2	215.698	151.772	37.0981	288.762	295.656	0.739097	0.0221245	2.57631	1.77845	0.103686	2.5014	3.09301	1000	1.30837e+06		0		0	0	0	415.55	15342.2	0	93085.7	1.41721e+06	178.886	130.803	0	0.620224	337.155	10.075	0	0	0	0	130.803		780.447	0.780447	0.219553
188			0.00230233				0.2	213.628	152.102	37.1788	289.39	296.673	0.732002	0.0219121	2.58948	1.78754	0.104216	2.51838	3.07538	1000	1.29588e+06		0		0	0	0	411.56	15195	0	92192.1	1.40368e+06	177.178	129.554	0	0.614269	337.887	10.0969	0	0	0	0	129.554		782.543	0.782543	0.217457
189			0.00230233				0.2	211.577	152.429	37.2587	290.012	297.68	0.724975	0.0217018	2.60257	1.79658	0.104743	2.53525	3.05776	1000	1.28351e+06		0		0	0	0	407.609	15049.1	0	91307	1.39028e+06	175.487	128.318	0	0.608372	338.612	10.1186	0	0	0	0	128.318		784.619	0.784619	0.215381
190			0.00230233				0.2	209.546	152.753	37.3378	290.628	298.678	0.718015	0.0214934	2.61559	1.80556	0.105267	2.55203	3.04015	1000	1.27126e+06		0		0	0	0	403.696	14904.6	0	90430.5	1.377e+06	173.812	127.093	0	0.602532	339.33	10.1401	0	0	0	0	127.093		786.675	0.786675	0.213325
191			0.00260165				0.2	207.471	153.074	37.4162	291.238	299.729	0.710907	0.0212871	2.62853	1.8145	0.105788	2.56963	3.02165	1000	1.25874e+06		0		0	0	0	399.703	14757.1	0	89535.2	1.36344e+06	172.101	125.841	0	0.596572	340.041	10.1614	0	0	0	0	125.841		788.775	0.788775	0.211225
192			0.00260165				0.2	205.417	153.391	37.4938	291.842	300.769	0.703869	0.0210764	2.64139	1.82337	0.106305	2.58712	3.00318	1000	1.24635e+06		1.91049e+06		0	1518.71	163091	395.747	14611	0	88648.9	3.42511e+06	170.406	124.602	6.05519	0.590666	340.745	10.1825	0	0.414991	0.414991	0.829981	123.772		790.855	0.790855	0.209145
193			0.00260165				0.2	203.384	153.706	37.5707	292.44	301.8	0.696901	0.0208677	2.65418	1.8322	0.10682	2.60451	2.98475	1000	1.21734e+06		0		0	0	0	386.514	14270.1	0	86580.8	1.31858e+06	166.44	121.702	0	0.576887	341.441	10.2033	0	0	0	0	121.702		792.914	0.792914	0.207086
194			0.00260165				0.2	201.37	154.017	37.6467	293.032	302.82	0.690002	0.0206611	2.66688	1.84097	0.107331	2.62178	2.96636	1000	1.20536e+06		0		0	0	0	382.688	14128.8	0	85723.7	1.30559e+06	164.801	120.504	0	0.571176	342.131	10.224	0	0	0	0	120.504		794.953	0.794953	0.205047
195			0.00260165				0.2	199.377	154.325	37.7221	293.619	303.83	0.683171	0.0204566	2.67951	1.84969	0.107839	2.63895	2.948	1000	1.19349e+06		0		0	0	0	378.899	13989	0	84875.1	1.29273e+06	163.179	119.318	0	0.565522	342.815	10.2444	0	0	0	0	119.318		796.971	0.796971	0.203029
196			0.00260165				0.2	197.403	154.63	37.7966	294.199	304.83	0.676408	0.0202541	2.69206	1.85835	0.108345	2.65602	2.92968	1000	1.18174e+06		0		0	0	0	375.149	13850.5	0	84034.9	1.28e+06	161.572	118.143	0	0.559923	343.491	10.2647	0	0	0	0	118.143		798.97	0.79897	0.20103
197			0.00260165				0.2	195.449	154.932	37.8705	294.774	305.82	0.669712	0.0200536	2.70452	1.86696	0.108846	2.67297	2.91139	1000	1.1701e+06		0		0	0	0	371.435	13713.4	0	83203	1.26739e+06	159.981	116.98	0	0.55438	344.161	10.2847	0	0	0	0	116.98		800.95	0.80095	0.19905
198			0.00260165				0.2	193.514	155.231	37.9436	295.343	306.801	0.663082	0.0198551	2.71692	1.87551	0.109345	2.68982	2.89315	1000	1.15858e+06		2.16482e+06		0	1697.55	182296	367.758	13577.6	0	82379.3	3.60372e+06	158.406	115.828	6.86127	0.548892	344.824	10.3046	0	0.463857	0.463857	0.927714	114.9		802.91	0.80291	0.19709
199			0.00260165				0.2	191.598	155.527	38.016	295.906	307.771	0.656518	0.0196585	2.72923	1.88401	0.109841	2.70657	2.87496	1000	1.14717e+06		0		0	0	0	364.117	13443.2	0	81563.8	1.24254e+06	156.846	114.687	0	0.543458	345.48	10.3243	0	0	0	0	114.687		804.85	0.80485	0.19515
200			0.00260165				0.2	189.702	155.821	38.0876	296.464	308.732	0.650019	0.0194639	2.74147	1.89246	0.110333	2.72321	2.8568	1000	1.13588e+06		0		0	0	0	360.513	13310.1	0	80756.3	1.2303e+06	155.302	113.558	0	0.538078	346.13	10.3437	0	0	0	0	113.558		806.772	0.806772	0.193228
201			0.00260165				0.2	187.824	156.111	38.1586	297.016	309.684	0.643584	0.0192712	2.75362	1.90085	0.110822	2.73974	2.83869	1000	1.12469e+06		0		0	0	0	356.944	13178.4	0	79956.9	1.21818e+06	153.772	112.44	0	0.532752	346.774	10.363	0	0	0	0	112.44		808.675	0.808675	0.191325
202			0.00260165				0.2	185.964	156.398	38.2289	297.563	310.626	0.637213	0.0190804	2.76571	1.90919	0.111309	2.75617	2.82063	1000	1.11362e+06		0		0	0	0	353.41	13047.9	0	79165.3	1.20618e+06	152.258	111.333	0	0.527478	347.411	10.3821	0	0	0	0	111.333		810.559	0.810559	0.189441
203			0.002929				0.2	184.063	156.683	38.2984	298.105	311.62	0.630696	0.0188915	2.77771	1.91748	0.111792	2.77342	2.80168	1000	1.10229e+06		0		0	0	0	349.799	12914.5	0	78355.7	1.19391e+06	150.709	110.2	0	0.522088	348.042	10.401	0	0	0	0	110.2		812.486	0.812486	0.187514
204			0.002929				0.2	182.18	156.965	38.3673	298.641	312.603	0.624246	0.0186983	2.78963	1.92571	0.112272	2.79056	2.7828	1000	1.09107e+06		2.40637e+06		0	1886.96	202636	346.222	12782.4	0	77554.4	3.79265e+06	149.176	109.079	7.62685	0.516749	348.666	10.4197	0	0.515614	0.515614	1.03123	108.047		814.394	0.814394	0.185606
205			0.002929				0.2	180.317	157.243	38.4354	299.171	313.577	0.617862	0.0185071	2.80147	1.93388	0.112748	2.80758	2.76399	1000	1.06532e+06		0		0	0	0	338.033	12480.1	0	75720.1	1.15386e+06	145.655	106.504	0	0.504527	349.284	10.4382	0	0	0	0	106.504		816.283	0.816283	0.183717
206			0.002929				0.2	178.473	157.519	38.5029	299.696	314.541	0.611543	0.0183178	2.81324	1.942	0.113222	2.82448	2.74523	1000	1.05448e+06		0		0	0	0	334.576	12352.4	0	74945.7	1.14211e+06	144.173	105.421	0	0.499367	349.896	10.4565	0	0	0	0	105.421		818.152	0.818152	0.181848
207			0.002929				0.2	176.648	157.792	38.5696	300.216	315.494	0.605289	0.0181305	2.82492	1.95006	0.113692	2.84127	2.72655	1000	1.04375e+06		0		0	0	0	331.154	12226.1	0	74179.3	1.13049e+06	142.706	104.348	0	0.49426	350.501	10.4746	0	0	0	0	104.348		820.002	0.820002	0.179998
208			0.002929				0.2	174.841	158.063	38.6357	300.73	316.439	0.599099	0.0179451	2.83652	1.95807	0.114159	2.85795	2.70792	1000	1.03313e+06		0		0	0	0	327.768	12101.1	0	73420.6	1.11898e+06	141.254	103.286	0	0.489205	351.1	10.4926	0	0	0	0	103.286		821.834	0.821834	0.178166
209			0.002929				0.2	173.053	158.33	38.7011	301.239	317.373	0.592972	0.0177616	2.84804	1.96603	0.114622	2.87451	2.68937	1000	1.02262e+06		0		0	0	0	324.416	11977.3	0	72669.8	1.10759e+06	139.817	102.235	0	0.484202	351.693	10.5103	0	0	0	0	102.235		823.647	0.823647	0.176353
210			0.002929				0.2	171.283	158.595	38.7658	301.743	318.298	0.586908	0.0175799	2.85949	1.97393	0.115083	2.89096	2.67088	1000	1.01221e+06		2.50283e+06		0	1935.98	207900	321.098	11854.8	0	71926.6	3.80898e+06	138.394	101.195	7.93257	0.479251	352.28	10.5279	0	0.529008	0.529008	1.05802	100.137		825.441	0.825441	0.174559
211			0.002929				0.2	169.532	158.857	38.8299	302.242	319.213	0.580905	0.0174001	2.87085	1.98177	0.11554	2.90729	2.65246	1000	1.00191e+06		0		0	0	0	317.814	11733.6	0	71191	1.08515e+06	136.985	100.165	0	0.474349	352.861	10.5453	0	0	0	0	100.165		827.218	0.827218	0.172782
212			0.002929				0.2	167.798	159.117	38.8933	302.735	320.119	0.574965	0.0172222	2.88214	1.98956	0.115995	2.92351	2.63411	1000	991716		0		0	0	0	314.564	11613.6	0	70462.9	1.07411e+06	135.592	99.1457	0	0.469498	353.436	10.5625	0	0	0	0	99.1457		828.976	0.828976	0.171024
213			0.002929				0.2	166.082	159.374	38.9561	303.224	321.016	0.569084	0.0170461	2.89334	1.9973	0.116446	2.93962	2.61583	1000	981624		0		0	0	0	311.347	11494.8	0	69742.3	1.06317e+06	134.212	98.1368	0	0.464697	354.005	10.5796	0	0	0	0	98.1368		830.716	0.830716	0.169284
214			0.002929				0.2	164.383	159.628	39.0182	303.708	321.904	0.563264	0.0168717	2.90447	2.00498	0.116893	2.95561	2.59762	1000	971635		0		0	0	0	308.163	11377.3	0	69029.1	1.05235e+06	132.846	97.1381	0	0.459944	354.568	10.5965	0	0	0	0	97.1381		832.439	0.832439	0.167561
215			0.0032869				0.2	162.643	159.879	39.0797	304.186	322.841	0.557302	0.0166992	2.91552	2.01261	0.117338	2.97243	2.57854	1000	961399		0		0	0	0	304.904	11256.8	0	68298.4	1.04126e+06	131.446	96.1148	0	0.455081	355.125	10.6131	0	0	0	0	96.1148		834.204	0.834204	0.165796
216			0.0032869				0.2	160.922	160.128	39.1406	304.66	323.769	0.551403	0.0165224	2.9265	2.02018	0.11778	2.98913	2.55956	1000	951271		2.50253e+06		0	1935.74	207875	301.677	11137.7	0	67575.5	3.74263e+06	130.062	95.1023	7.93162	0.450264	355.677	10.6297	0	0.528945	0.528945	1.05789	94.0444		835.951	0.835951	0.164049
217			0.0032869				0.2	159.218	160.374	39.2008	305.128	324.687	0.545567	0.0163475	2.93738	2.0277	0.118218	3.0057	2.54066	1000	928483		0		0	0	0	294.435	10870.3	0	65953.4	1.0056e+06	126.946	92.824	0	0.439455	356.222	10.646	0	0	0	0	92.824		837.679	0.837679	0.162321
218			0.0032869				0.2	157.533	160.618	39.2603	305.592	325.595	0.539792	0.0161745	2.94819	2.03516	0.118653	3.02215	2.52186	1000	918702		0		0	0	0	291.318	10755.3	0	65255.3	995003	125.609	91.8461	0	0.434804	356.762	10.6622	0	0	0	0	91.8461		839.389	0.839389	0.160611
219			0.0032869				0.2	155.866	160.859	39.3192	306.05	326.493	0.534079	0.0160033	2.95892	2.04257	0.119085	3.03848	2.50314	1000	909023		0		0	0	0	288.235	10641.4	0	64564.5	984517	124.285	90.8785	0	0.430201	357.296	10.6782	0	0	0	0	90.8785		841.081	0.841081	0.158919
220			0.0032869				0.2	154.216	161.098	39.3775	306.504	327.382	0.528426	0.0158339	2.96957	2.04992	0.119513	3.05469	2.4845	1000	899446		0		0	0	0	285.184	10528.8	0	63881.1	974141	122.976	89.9211	0	0.425648	357.825	10.694	0	0	0	0	89.9211		842.755	0.842755	0.157245
221			0.0032869				0.2	152.584	161.334	39.4352	306.953	328.262	0.522832	0.0156663	2.98014	2.05722	0.119939	3.07077	2.46596	1000	889970		0		0	0	0	282.165	10417.3	0	63205	963875	121.68	88.9737	0	0.421142	358.347	10.7097	0	0	0	0	88.9737		844.412	0.844412	0.155588
222			0.0032869				0.2	150.968	161.567	39.4923	307.398	329.132	0.517298	0.0155005	2.99063	2.06446	0.120361	3.08674	2.44751	1000	880594		2.45824e+06		0	1875.69	201427	279.179	10307.1	0	62536	3.61525e+06	120.398	88.0364	7.79123	0.416685	358.865	10.7252	0	0.512536	0.512536	1.02507	87.0113		846.051	0.846051	0.153949
223			0.0032869				0.2	149.37	161.798	39.5488	307.837	329.993	0.511823	0.0153364	3.00104	2.07164	0.12078	3.10259	2.42915	1000	871316		0		0	0	0	276.224	10198	0	61874	943664	119.13	87.1088	0	0.412274	359.377	10.7405	0	0	0	0	87.1088		847.673	0.847673	0.152327
224			0.0032869				0.2	147.789	162.027	39.6046	308.272	330.845	0.506405	0.0151741	3.01137	2.07878	0.121196	3.11831	2.41087	1000	862136		0		0	0	0	273.3	10090	0	61219.1	933718	117.875	86.1911	0	0.40791	359.883	10.7557	0	0	0	0	86.1911		849.278	0.849278	0.150722
225			0.0032869				0.2	146.225	162.253	39.6599	308.702	331.688	0.501045	0.0150135	3.02163	2.08586	0.121609	3.13392	2.39269	1000	853052		0		0	0	0	270.407	9983.23	0	60571.1	923877	116.633	85.2829	0	0.403593	360.384	10.7707	0	0	0	0	85.2829		850.866	0.850866	0.149134
226			0.0032869				0.2	144.677	162.477	39.7146	309.128	332.522	0.495742	0.0148546	3.03181	2.09288	0.122018	3.14941	2.3746	1000	844064		0		0	0	0	267.545	9877.56	0	59930	914139	115.404	84.3844	0	0.399321	360.88	10.7856	0	0	0	0	84.3844		852.437	0.852437	0.147563
227			0.00367807				0.2	143.089	162.698	39.7687	309.549	333.404	0.4903	0.0146973	3.04191	2.09985	0.122425	3.16572	2.35567	1000	834841		0		0	0	0	264.611	9769.15	0	59272.2	904147	114.143	83.4623	0	0.394942	361.37	10.8003	0	0	0	0	83.4623		854.05	0.85405	0.14595
228			0.00367807				0.2	141.519	162.917	39.8223	309.966	334.276	0.484919	0.014536	3.05193	2.10677	0.122828	3.18189	2.33685	1000	825718		2.4809e+06		0	1892.99	203284	261.707	9661.92	0	58621.6	3.58034e+06	112.896	82.5502	7.86308	0.390608	361.855	10.8148	0	0.517262	0.517262	1.03452	81.5157		855.645	0.855645	0.144355
229			0.00367807				0.2	139.966	163.134	39.8752	310.378	335.139	0.479596	0.0143765	3.06187	2.11363	0.123228	3.19794	2.31814	1000	805617		0		0	0	0	255.324	9426.26	0	57191.8	872491	110.147	80.5407	0	0.38108	362.335	10.8292	0	0	0	0	80.5407		857.222	0.857222	0.142778
230			0.00367807				0.2	138.429	163.348	39.9276	310.786	335.992	0.474332	0.0142187	3.07173	2.12044	0.123625	3.21386	2.29954	1000	796813		0		0	0	0	252.521	9322.8	0	56564.1	862953	108.944	79.6605	0	0.376898	362.809	10.8434	0	0	0	0	79.6605		858.783	0.858783	0.141217
231			0.00367807				0.2	136.91	163.56	39.9793	311.189	336.836	0.469126	0.0140626	3.08151	2.12719	0.124018	3.22965	2.28104	1000	788106		0		0	0	0	249.75	9220.47	0	55943.2	853519	107.753	78.79	0	0.372761	363.278	10.8575	0	0	0	0	78.79		860.326	0.860326	0.139674
232			0.00367807				0.2	135.407	163.769	40.0306	311.587	337.67	0.463977	0.0139083	3.09121	2.13389	0.124409	3.24531	2.26265	1000	779493		0		0	0	0	247.009	9119.27	0	55329.2	844188	106.575	77.9289	0	0.368669	363.742	10.8714	0	0	0	0	77.9289		861.852	0.861852	0.138148
233			0.00367807				0.2	133.921	163.976	40.0812	311.981	338.496	0.458884	0.0137556	3.10083	2.14053	0.124796	3.26085	2.24437	1000	770974		0		0	0	0	244.297	9019.18	0	54721.9	834960	105.411	77.0773	0	0.364623	364.201	10.8851	0	0	0	0	77.0773		863.362	0.863362	0.136638
234			0.00367807				0.2	132.451	164.181	40.1313	312.371	339.312	0.453848	0.0136046	3.11038	2.14712	0.12518	3.27626	2.22619	1000	762548		2.48328e+06		0	1869.1	200719	241.616	8920.18	0	54121.3	3.5117e+06	104.259	76.2349	7.87061	0.360621	364.655	10.8987	0	0.510735	0.510735	1.02147	75.2135		864.855	0.864855	0.135145
235			0.00367807				0.2	130.997	164.384	40.1808	312.757	340.12	0.448866	0.0134553	3.11985	2.15366	0.125561	3.29155	2.20813	1000	754215		0		0	0	0	238.964	8822.27	0	53527.3	816803	103.119	75.4018	0	0.356663	365.104	10.9122	0	0	0	0	75.4018		866.332	0.866332	0.133668
236			0.00367807				0.2	129.559	164.585	40.2298	313.138	340.918	0.44394	0.0133076	3.12924	2.16014	0.125939	3.30671	2.19017	1000	745972		0		0	0	0	236.341	8725.44	0	52939.7	807873	101.992	74.5777	0	0.352748	365.547	10.9255	0	0	0	0	74.5777		867.793	0.867793	0.132207
237			0.00367807				0.2	128.137	164.783	40.2783	313.516	341.708	0.439067	0.0131615	3.13855	2.16657	0.126314	3.32174	2.17232	1000	737819		0		0	0	0	233.747	8629.67	0	52358.7	799041	100.878	73.7626	0	0.348876	365.987	10.9387	0	0	0	0	73.7626		869.238	0.869238	0.130762
238			0.00367807				0.2	126.731	164.979	40.3262	313.889	342.489	0.434248	0.0130171	3.14779	2.17295	0.126686	3.33666	2.15458	1000	729755		0		0	0	0	231.181	8534.95	0	51784	790305	99.7751	72.9565	0	0.345047	366.421	10.9517	0	0	0	0	72.9565		870.667	0.870667	0.129333
239			0.00410541				0.2	125.286	165.173	40.3736	314.258	343.316	0.429296	0.0128742	3.15695	2.17927	0.127055	3.35238	2.13602	1000	721468		0		0	0	0	228.548	8437.63	0	51193.5	781327	98.642	72.1279	0	0.341117	366.85	10.9646	0	0	0	0	72.1279		872.136	0.872136	0.127864
240			0.00410541				0.2	123.857	165.365	40.4205	314.623	344.134	0.424401	0.0127274	3.16604	2.18554	0.12742	3.36796	2.11759	1000	713274		2.46609e+06		0	1856.17	199330	225.942	8341.41	0	50609.7	3.43973e+06	97.5217	71.3088	7.81614	0.337227	367.275	10.9773	0	0.5072	0.5072	1.0144	70.2944		873.588	0.873588	0.126412
241			0.00410541				0.2	122.445	165.554	40.4668	314.983	344.942	0.419561	0.0125823	3.17504	2.19176	0.127783	3.38341	2.09929	1000	695609		0		0	0	0	220.336	8134.44	0	49354	753317	95.1065	69.5427	0	0.328859	367.694	10.9899	0	0	0	0	69.5427		875.024	0.875024	0.124976
242			0.00410541				0.2	121.048	165.741	40.5126	315.34	345.741	0.414777	0.0124388	3.18397	2.19792	0.128142	3.39873	2.08111	1000	687708		0		0	0	0	217.823	8041.68	0	48791.2	744759	94.0263	68.7529	0	0.325109	368.109	11.0023	0	0	0	0	68.7529		876.443	0.876443	0.123557
243			0.00410541				0.2	119.668	165.927	40.5579	315.692	346.53	0.410047	0.0122969	3.19282	2.20403	0.128498	3.41391	2.06305	1000	679898		0		0	0	0	215.339	7949.98	0	48234.8	736298	92.9584	67.972	0	0.321402	368.519	11.0146	0	0	0	0	67.972		877.846	0.877846	0.122154
244			0.00410541				0.2	118.304	166.11	40.6027	316.041	347.311	0.405371	0.0121567	3.20159	2.21008	0.128851	3.42896	2.04511	1000	672176		0		0	0	0	212.884	7859.32	0	47684.8	727933	91.9026	67.2001	0	0.317737	368.924	11.0268	0	0	0	0	67.2001		879.234	0.879234	0.120766
245			0.00410541				0.2	116.954	166.291	40.6469	316.385	348.083	0.400748	0.0120181	3.21029	2.21609	0.129201	3.44388	2.0273	1000	664542		0		0	0	0	210.456	7769.7	0	47141	719663	90.8588	66.4368	0	0.314114	369.325	11.0388	0	0	0	0	66.4368		880.605	0.880605	0.119395
246			0.00410541				0.2	115.621	166.47	40.6907	316.726	348.846	0.396178	0.011881	3.21891	2.22204	0.129548	3.45867	2.00961	1000	656994		2.32425e+06		0	1725.68	185317	208.056	7681.1	0	46603.4	3.22278e+06	89.8269	65.6822	7.36659	0.310532	369.721	11.0507	0	0.471544	0.471544	0.943089	64.7392		881.962	0.881962	0.118038
247			0.00410541				0.2	114.302	166.647	40.7339	317.062	349.601	0.391661	0.0117456	3.22745	2.22794	0.129892	3.47333	1.99205	1000	649532		0		0	0	0	205.684	7593.51	0	46072	703403	88.8066	64.9362	0	0.306991	370.113	11.0624	0	0	0	0	64.9362		883.302	0.883302	0.116698
248			0.00410541				0.2	112.999	166.822	40.7767	317.395	350.346	0.387194	0.0116116	3.23592	2.23378	0.130233	3.48786	1.9746	1000	642154		0		0	0	0	203.338	7506.92	0	45546.6	695411	87.7979	64.1987	0	0.30349	370.5	11.074	0	0	0	0	64.1987		884.628	0.884628	0.115372
249			0.00410541				0.2	111.71	166.995	40.819	317.724	351.084	0.382779	0.0114792	3.24432	2.23958	0.130571	3.50226	1.95728	1000	634860		0		0	0	0	201.02	7421.32	0	45027.2	687510	86.8007	63.4695	0	0.300029	370.883	11.0855	0	0	0	0	63.4695		885.938	0.885938	0.114062
250			0.00410541				0.2	110.437	167.166	40.8608	318.049	351.813	0.378414	0.0113483	3.25264	2.24533	0.130906	3.51654	1.94008	1000	627649		0		0	0	0	198.727	7336.69	0	44513.8	679699	85.8148	62.7486	0	0.296608	371.261	11.0968	0	0	0	0	62.7486		887.234	0.887234	0.112766
251			0.00457208				0.2	109.126	167.335	40.9021	318.371	352.585	0.373922	0.0112189	3.26089	2.25102	0.131238	3.5316	1.92209	1000	620227		0		0	0	0	196.371	7249.6	0	43985.4	671659	84.8	62.0066	0	0.293091	371.635	11.1081	0	0	0	0	62.0066		888.567	0.888567	0.111433
252			0.00457208				0.2	107.83	167.502	40.9429	318.689	353.348	0.369484	0.0110857	3.26906	2.25666	0.131567	3.54652	1.90424	1000	612893		2.11771e+06		0	1572.33	168849	194.04	7163.55	0	43463.3	2.95184e+06	83.7972	61.2733	6.71195	0.289612	372.005	11.1191	0	0.42964	0.42964	0.859281	60.414		889.885	0.889885	0.110115
253			0.00457208				0.2	106.55	167.667	40.9832	319.002	354.102	0.365098	0.0109541	3.27716	2.26225	0.131893	3.56131	1.88653	1000	597430		0		0	0	0	189.136	6982.51	0	42364.9	646967	81.6831	59.7275	0	0.282293	372.37	11.1301	0	0	0	0	59.7275		891.187	0.891187	0.108813
254			0.00457208				0.2	105.286	167.83	41.0231	319.313	354.847	0.360765	0.0108241	3.28518	2.26779	0.132215	3.57595	1.86896	1000	590365		0		0	0	0	186.891	6899.63	0	41862	639314	80.7172	59.0212	0	0.278942	372.731	11.1409	0	0	0	0	59.0212		892.474	0.892474	0.107526
255			0.00457208				0.2	104.036	167.991	41.0625	319.619	355.583	0.356482	0.0106956	3.29312	2.27327	0.132535	3.59046	1.85153	1000	583384		0		0	0	0	184.673	6817.73	0	41365.1	631751	79.7626	58.3232	0	0.275631	373.087	11.1516	0	0	0	0	58.3232		893.745	0.893745	0.106255
256			0.00457208				0.2	102.801	168.15	41.1014	319.922	356.311	0.352251	0.0105687	3.301	2.27871	0.132852	3.60484	1.83423	1000	576485		0		0	0	0	182.481	6736.8	0	40874.1	624278	78.8194	57.6335	0	0.272359	373.439	11.1622	0	0	0	0	57.6335		895.002	0.895002	0.104998
257			0.00457208				0.2	101.581	168.307	41.1398	320.222	357.03	0.34807	0.0104432	3.30879	2.28409	0.133166	3.61908	1.81706	1000	569667		0		0	0	0	180.315	6656.84	0	40388.9	616893	77.8872	56.9519	0	0.269127	373.787	11.1726	0	0	0	0	56.9519		896.244	0.896244	0.103756
258			0.00457208				0.2	100.375	168.463	41.1778	320.517	357.74	0.343938	0.0103193	3.31652	2.28942	0.133477	3.63318	1.80003	1000	562930		1.78551e+06		0	1307.7	140431	178.174	6577.82	0	39909.5	2.53684e+06	76.9661	56.2784	5.65907	0.265932	374.131	11.1829	0	0.357331	0.357331	0.714661	55.5637		897.471	0.897471	0.102529
259			0.00457208				0.2	99.1835	168.616	41.2154	320.81	358.442	0.339856	0.0101968	3.32417	2.2947	0.133785	3.64715	1.78313	1000	556273		0		0	0	0	176.06	6499.74	0	39435.8	602384	76.0559	55.6128	0	0.262775	374.471	11.1931	0	0	0	0	55.6128		898.683	0.898683	0.101317
260			0.00457208				0.2	98.0062	168.768	41.2525	321.098	359.136	0.335821	0.0100757	3.33175	2.29994	0.13409	3.661	1.76637	1000	549694		0		0	0	0	173.97	6422.59	0	38967.7	595258	75.1564	54.9551	0	0.259656	374.807	11.2032	0	0	0	0	54.9551		899.882	0.899882	0.100118
261			0.00457208				0.2	96.8429	168.918	41.2891	321.384	359.821	0.331835	0.00995615	3.33926	2.30512	0.134392	3.67471	1.74974	1000	543193		0		0	0	0	171.905	6346.36	0	38505.1	588216	74.2676	54.3051	0	0.256574	375.139	11.2132	0	0	0	0	54.3051		901.066	0.901066	0.0989344
262			0.00457208				0.2	95.6934	169.066	41.3254	321.666	360.498	0.327896	0.00983797	3.3467	2.31026	0.134691	3.68829	1.73324	1000	536769		0		0	0	0	169.864	6271.02	0	38048.1	581258	73.3892	53.6629	0	0.253529	375.467	11.223	0	0	0	0	53.6629		902.236	0.902236	0.0977643
263			0.00508146				0.2	94.5088	169.213	41.3612	321.944	361.216	0.323837	0.00972119	3.35407	2.31534	0.134988	3.70263	1.71598	1000	530147		0		0	0	0	167.764	6193.39	0	37577.1	574085	72.4839	53.0009	0	0.250394	375.79	11.2327	0	0	0	0	53.0009		903.442	0.903442	0.0965583
264			0.00508146				0.2	93.3388	169.357	41.3965	322.219	361.926	0.319828	0.00960085	3.36136	2.32038	0.135282	3.71683	1.69888	1000	523607		1.49062e+06		0	1091.73	117238	165.687	6116.72	0	37111.9	2.17595e+06	71.5897	52.347	4.72444	0.247294	376.11	11.2423	0	0.298315	0.298315	0.596631	51.7504		904.633	0.904633	0.0953671
265			0.00508146				0.2	92.1833	169.5	41.4314	322.491	362.626	0.315869	0.009482	3.36859	2.32536	0.135572	3.73089	1.68193	1000	510133		0		0	0	0	161.417	5959.06	0	36155.3	552409	69.7475	51	0	0.24092	376.426	11.2518	0	0	0	0	51		905.809	0.905809	0.0941906
266			0.00508146				0.2	91.0422	169.641	41.4659	322.76	363.318	0.311959	0.00936462	3.37574	2.3303	0.13586	3.74481	1.66512	1000	503840		0		0	0	0	159.418	5885.3	0	35707.8	545592	68.887	50.3708	0	0.237938	376.738	11.2612	0	0	0	0	50.3708		906.971	0.906971	0.0930286
267			0.00508146				0.2	89.9151	169.781	41.5	323.025	364.001	0.308097	0.00924869	3.38281	2.33519	0.136145	3.75858	1.64846	1000	497624		0		0	0	0	157.445	5812.44	0	35265.7	538859	68.0372	49.7494	0	0.234992	377.046	11.2704	0	0	0	0	49.7494		908.119	0.908119	0.0918809
268			0.00508146				0.2	88.802	169.918	41.5336	323.286	364.676	0.304283	0.0091342	3.38982	2.34002	0.136427	3.77222	1.63194	1000	491485		0		0	0	0	155.496	5740.49	0	34829.2	532210	67.1978	49.1357	0	0.232083	377.351	11.2796	0	0	0	0	49.1357		909.253	0.909253	0.0907474
269			0.00508146				0.2	87.7027	170.054	41.5668	323.545	365.342	0.300516	0.00902112	3.39676	2.34481	0.136706	3.78572	1.61557	1000	485421		0		0	0	0	153.571	5669.42	0	34398	525642	66.3688	48.5295	0	0.22921	377.651	11.2886	0	0	0	0	48.5295		910.372	0.910372	0.0896278
270			0.00508146				0.2	86.617	170.188	41.5996	323.8	366	0.296796	0.00890945	3.40363	2.34955	0.136982	3.79909	1.59934	1000	479432		1.09753e+06		0	792.924	85150.4	151.67	5599.24	0	33972.2	1.70263e+06	65.55	47.9307	3.47856	0.226373	377.948	11.2975	0	0.216668	0.216668	0.433335	47.4974		911.478	0.911478	0.088522
271			0.00508146				0.2	85.5447	170.321	41.632	324.053	366.65	0.293122	0.00879915	3.41042	2.35424	0.137256	3.81232	1.58325	1000	473517		0		0	0	0	149.792	5529.92	0	33551.6	512749	64.7412	47.3394	0	0.22357	378.241	11.3063	0	0	0	0	47.3394		912.57	0.91257	0.0874299
272			0.00508146				0.2	84.4858	170.452	41.664	324.302	367.292	0.289493	0.00869023	3.41715	2.35889	0.137527	3.82542	1.5673	1000	467675		0		0	0	0	147.938	5461.47	0	33136.3	506421	63.9425	46.7554	0	0.220803	378.53	11.315	0	0	0	0	46.7554		913.649	0.913649	0.0863512
273			0.00508146				0.2	83.4399	170.581	41.6956	324.548	367.926	0.285909	0.00858265	3.42382	2.36349	0.137795	3.83839	1.5515	1000	461905		0		0	0	0	146.106	5393.86	0	32726.1	500171	63.1536	46.1785	0	0.218069	378.816	11.3236	0	0	0	0	46.1785		914.714	0.914714	0.0852859
274			0.00508146				0.2	82.407	170.709	41.7268	324.791	368.552	0.28237	0.0084764	3.43041	2.36804	0.13806	3.85123	1.53583	1000	456206		0		0	0	0	144.298	5327.08	0	32320.9	493999	62.3744	45.6088	0	0.21537	379.099	11.332	0	0	0	0	45.6088		915.766	0.915766	0.0842336
275			0.00563714				0.2	81.341	170.835	41.7577	325.031	369.217	0.278718	0.00837147	3.43694	2.37255	0.138323	3.86479	1.51944	1000	450324		0		0	0	0	142.434	5258.18	0	31902.9	487628	61.5702	45.0207	0	0.212587	379.377	11.3404	0	0	0	0	45.0207		916.852	0.916852	0.0831475
276			0.00563714				0.2	80.2889	170.959	41.7881	325.267	369.872	0.275112	0.00826318	3.4434	2.37701	0.138583	3.87821	1.50322	1000	444518		772873		0	558.371	59962.2	140.591	5190.16	0	31490.2	1.31473e+06	60.7763	44.4402	2.44958	0.209838	379.653	11.3487	0	0.152576	0.152576	0.305151	44.1351		917.925	0.917925	0.0820755
277			0.00563714				0.2	79.2503	171.082	41.8181	325.501	370.52	0.271554	0.0081563	3.44979	2.38142	0.13884	3.89149	1.48715	1000	432835		0		0	0	0	136.89	5053.54	0	30661.3	468687	59.1789	43.2722	0	0.204314	379.924	11.3568	0	0	0	0	43.2722		918.983	0.918983	0.0810172
278			0.00563714				0.2	78.2252	171.204	41.8478	325.732	371.159	0.268041	0.0080508	3.45611	2.38578	0.139095	3.90462	1.47123	1000	427254		0		0	0	0	135.12	4988.18	0	30264.7	462642	58.4159	42.7143	0	0.201671	380.192	11.3649	0	0	0	0	42.7143		920.027	0.920027	0.0799725
279			0.00563714				0.2	77.2134	171.323	41.877	325.96	371.789	0.264574	0.00794666	3.46236	2.3901	0.139346	3.91762	1.45547	1000	421745		0		0	0	0	133.372	4923.65	0	29873.2	456675	57.6627	42.1635	0	0.199063	380.457	11.3728	0	0	0	0	42.1635		921.059	0.921059	0.0789414
280			0.00563714				0.2	76.2146	171.441	41.9059	326.184	372.412	0.261152	0.00784387	3.46855	2.39437	0.139595	3.93047	1.43986	1000	416307		0		0	0	0	131.647	4859.97	0	29486.8	450785	56.9191	41.6198	0	0.196488	380.718	11.3807	0	0	0	0	41.6198		922.077	0.922077	0.0779235
281			0.00563714				0.2	75.2288	171.558	41.9344	326.406	373.026	0.257774	0.00774241	3.47466	2.39859	0.139841	3.94319	1.42439	1000	410939		0		0	0	0	129.944	4797.1	0	29105.4	444971	56.1852	41.0832	0	0.193946	380.976	11.3884	0	0	0	0	41.0832		923.081	0.923081	0.0769187
282			0.00563714				0.2	74.2557	171.673	41.9626	326.625	373.633	0.25444	0.00764226	3.48072	2.40277	0.140085	3.95577	1.40908	1000	405640		506065		0	360.653	38729.8	128.263	4735.05	0	28728.9	984387	55.4607	40.5534	1.60394	0.191437	381.23	11.3961	0	0.098549	0.098549	0.197098	40.3563		924.073	0.924073	0.0759269
283			0.00563714				0.2	73.2952	171.787	41.9903	326.842	374.231	0.251148	0.00754341	3.48671	2.4069	0.140326	3.96821	1.39391	1000	400409		0		0	0	0	126.604	4673.8	0	28357.3	433567	54.7456	40.0305	0	0.188961	381.481	11.4036	0	0	0	0	40.0305		925.052	0.925052	0.0749478
284			0.00563714				0.2	72.3471	171.899	42.0177	327.055	374.822	0.2479	0.00744583	3.49263	2.41099	0.140565	3.98052	1.3789	1000	395246		0		0	0	0	124.966	4613.35	0	27990.5	427975	54.0396	39.5143	0	0.186517	381.729	11.4111	0	0	0	0	39.5143		926.019	0.926019	0.0739814
285			0.00563714				0.2	71.4113	172.01	42.0448	327.266	375.405	0.244693	0.00734952	3.49849	2.41504	0.1408	3.9927	1.36402	1000	390149		0		0	0	0	123.35	4553.67	0	27628.4	422455	53.3428	39.0048	0	0.184104	381.974	11.4184	0	0	0	0	39.0048		926.973	0.926973	0.0730274
286			0.00563714				0.2	70.4876	172.119	42.0715	327.474	375.981	0.241528	0.00725445	3.50429	2.41904	0.141034	4.00474	1.3493	1000	385118		0		0	0	0	121.754	4494.77	0	27271.1	417006	52.6549	38.5018	0	0.181723	382.215	11.4257	0	0	0	0	38.5018		927.914	0.927914	0.0720857
287			0.00619283				0.2	69.5367	172.227	42.0979	327.679	376.589	0.23827	0.00716062	3.51002	2.423	0.141264	4.01741	1.33396	1000	379938		0		0	0	0	120.114	4434.13	0	26903.2	411395	51.9467	37.9839	0	0.179274	382.454	11.4328	0	0	0	0	37.9839		928.884	0.928884	0.0711161
288			0.00619283				0.2	68.5986	172.333	42.1239	327.881	377.188	0.235055	0.00706402	3.51569	2.42691	0.141493	4.02994	1.31878	1000	374827		411712		0	293.412	31508.9	118.493	4374.31	0	26540.2	849375	51.2479	37.473	1.3049	0.176856	382.689	11.4399	0	0.0801752	0.0801752	0.16035	37.3126		929.841	0.929841	0.0701595
289			0.00619283				0.2	67.6731	172.438	42.1496	328.081	377.779	0.231884	0.00696872	3.5213	2.43078	0.141718	4.04232	1.30376	1000	364770		0		0	0	0	115.309	4256.77	0	25827	394969	49.8728	36.4675	0	0.172103	382.921	11.4468	0	0	0	0	36.4675		930.784	0.930784	0.0692157
290			0.00619283				0.2	66.7602	172.542	42.1749	328.278	378.363	0.228756	0.0068747	3.52684	2.43461	0.141941	4.05456	1.2889	1000	359863		0		0	0	0	113.754	4199.34	0	25478.6	389655	49.202	35.977	0	0.169782	383.149	11.4537	0	0	0	0	35.977		931.715	0.931715	0.0682847
291			0.00619283				0.2	65.8595	172.644	42.1998	328.472	378.938	0.22567	0.00678196	3.53231	2.43839	0.142162	4.06666	1.2742	1000	355023		0		0	0	0	112.219	4142.69	0	25134.9	384412	48.5401	35.493	0	0.167491	383.375	11.4605	0	0	0	0	35.493		932.634	0.932634	0.0673662
292			0.00619283				0.2	64.971	172.745	42.2245	328.664	379.506	0.222625	0.00669047	3.53773	2.44212	0.14238	4.07863	1.25965	1000	350247		0		0	0	0	110.705	4086.8	0	24795.8	379240	47.8872	35.0156	0	0.165232	383.598	11.4672	0	0	0	0	35.0156		933.54	0.93354	0.06646
293			0.00619283				0.2	64.0945	172.844	42.2488	328.853	380.066	0.219622	0.00660021	3.54308	2.44582	0.142595	4.09045	1.24525	1000	345536		0		0	0	0	109.212	4031.67	0	24461.3	374138	47.243	34.5446	0	0.163003	383.817	11.4738	0	0	0	0	34.5446		934.434	0.934434	0.065566
294			0.00619283				0.2	63.2298	172.942	42.2728	329.04	380.618	0.216659	0.00651116	3.54837	2.44947	0.142808	4.10214	1.231	1000	340888		394700		0	277.472	29797.1	107.738	3977.28	0	24131.3	793878	46.6075	34.0799	1.25098	0.160804	384.034	11.4803	0	0.0758197	0.0758197	0.151639	33.9282		935.316	0.935316	0.064684
295			0.00619283				0.2	62.3768	173.039	42.2964	329.224	381.163	0.213736	0.00642332	3.55361	2.45308	0.143018	4.1137	1.2169	1000	336302		0		0	0	0	106.285	3923.62	0	23805.7	364138	45.9806	33.6214	0	0.158634	384.248	11.4867	0	0	0	0	33.6214		936.186	0.936186	0.0638139
296			0.00619283				0.2	61.5353	173.135	42.3197	329.406	381.701	0.210853	0.00633667	3.55878	2.45665	0.143227	4.12513	1.20295	1000	331778		0		0	0	0	104.851	3870.69	0	23484.6	359238	45.362	33.1692	0	0.156494	384.459	11.4931	0	0	0	0	33.1692		937.045	0.937045	0.0629555
297			0.00619283				0.2	60.7052	173.229	42.3428	329.585	382.231	0.208008	0.00625118	3.56389	2.46018	0.143432	4.13642	1.18914	1000	327315		0		0	0	0	103.437	3818.47	0	23167.8	354405	44.7518	32.723	0	0.154383	384.667	11.4993	0	0	0	0	32.723		937.891	0.937891	0.0621086
298			0.00619283				0.2	59.8862	173.322	42.3655	329.762	382.754	0.205202	0.00616685	3.56894	2.46367	0.143636	4.14758	1.17549	1000	322912		0		0	0	0	102.041	3766.96	0	22855.2	349636	44.1498	32.2828	0	0.1523	384.872	11.5055	0	0	0	0	32.2828		938.727	0.938727	0.0612731
299			0.0068152				0.2	59.041	173.413	42.3879	329.936	383.308	0.202306	0.00608365	3.57394	2.46712	0.143837	4.15936	1.16124	1000	318367		0		0	0	0	100.603	3713.8	0	22532.7	344714	43.5284	31.8284	0	0.150153	385.074	11.5116	0	0	0	0	31.8284		939.589	0.939589	0.0604107
300			0.0068152				0.2	58.2078	173.504	42.41	330.108	383.854	0.199451	0.0059978	3.57887	2.47052	0.144035	4.17098	1.14715	1000	313886		423364		0	297.623	31961.1	99.183	3661.38	0	22214.6	795483	42.9157	31.3804	1.34183	0.148034	385.273	11.5176	0	0.0813259	0.0813259	0.162652	31.2178		940.44	0.94044	0.0595604
301			0.0068152				0.2	57.3863	173.593	42.4317	330.277	384.392	0.196636	0.00591315	3.58375	2.47389	0.144231	4.18247	1.13323	1000	305270		0		0	0	0	96.4569	3560.75	0	21604.1	330532	41.7378	30.5191	0	0.143966	385.47	11.5235	0	0	0	0	30.5191		941.278	0.941278	0.0587221
302			0.0068152				0.2	56.5764	173.68	42.4532	330.444	384.922	0.193861	0.0058297	3.58856	2.47721	0.144425	4.19382	1.11946	1000	300974		0		0	0	0	95.0956	3510.5	0	21299.2	325878	41.1503	30.0895	0	0.141934	385.664	11.5293	0	0	0	0	30.0895		942.104	0.942104	0.0578955
303			0.0068152				0.2	55.7779	173.767	42.4744	330.609	385.445	0.191125	0.00574742	3.59332	2.4805	0.144617	4.20503	1.10585	1000	296737		0		0	0	0	93.7535	3460.95	0	20998.6	321291	40.5711	29.666	0	0.139931	385.855	11.5351	0	0	0	0	29.666		942.919	0.942919	0.0570806
304			0.0068152				0.2	54.9907	173.852	42.4952	330.772	385.961	0.188427	0.00566631	3.59802	2.48374	0.144806	4.2161	1.09239	1000	292561		0		0	0	0	92.4304	3412.11	0	20702.2	316767	40.0001	29.2485	0	0.137956	386.044	11.5407	0	0	0	0	29.2485		943.723	0.943723	0.0562772
305			0.0068152				0.2	54.2146	173.937	42.5158	330.932	386.469	0.185768	0.00558634	3.60266	2.48695	0.144993	4.22704	1.07909	1000	288443		0		0	0	0	91.1259	3363.95	0	20410.1	312308	39.4371	28.8368	0	0.136009	386.229	11.5463	0	0	0	0	28.8368		944.515	0.944515	0.0554851
306			0.0068152				0.2	53.4495	174.02	42.5361	331.09	386.97	0.183146	0.0055075	3.60724	2.49011	0.145177	4.23785	1.06593	1000	284383		444178		0	308.02	33077.6	89.8398	3316.48	0	20122	785474	38.882	28.4309	1.4078	0.134089	386.412	11.5518	0	0.0841669	0.0841669	0.168334	28.2625		945.296	0.945296	0.0547041
307			0.0068152				0.2	52.6952	174.101	42.5561	331.245	387.464	0.180562	0.00542977	3.61177	2.49324	0.145359	4.24852	1.05293	1000	280380		0		0	0	0	88.5719	3269.67	0	19838	303576	38.3347	28.0307	0	0.132197	386.593	11.5572	0	0	0	0	28.0307		946.066	0.946066	0.0539341
308			0.0068152				0.2	51.9515	174.182	42.5758	331.399	387.952	0.178013	0.00535314	3.61625	2.49632	0.145539	4.25906	1.04007	1000	276433		0		0	0	0	87.3219	3223.53	0	19558	299302	37.7951	27.6361	0	0.130331	386.771	11.5626	0	0	0	0	27.6361		946.825	0.946825	0.0531749
309			0.0068152				0.2	51.2183	174.261	42.5952	331.55	388.432	0.175501	0.00527759	3.62066	2.49938	0.145717	4.26948	1.02737	1000	272542		0		0	0	0	86.0895	3178.03	0	19282	295088	37.2631	27.2471	0	0.128492	386.947	11.5679	0	0	0	0	27.2471		947.574	0.947574	0.0524264
310			0.0068152				0.2	50.4954	174.34	42.6144	331.699	388.905	0.173024	0.00520311	3.62503	2.50239	0.145893	4.27976	1.0148	1000	268706		0		0	0	0	84.8745	3133.18	0	19009.9	290934	36.7385	26.8636	0	0.126678	387.12	11.5731	0	0	0	0	26.8636		948.312	0.948312	0.0516885
311			0.00751225				0.2	49.7476	174.417	42.6333	331.846	389.407	0.170462	0.00512967	3.62934	2.50537	0.146067	4.29064	1.00167	1000	264736		0		0	0	0	83.6193	3086.78	0	18728.4	286635	36.1958	26.4667	0	0.124805	387.29	11.5782	0	0	0	0	26.4667		949.075	0.949075	0.0509249
312			0.00751225				0.2	49.0108	174.493	42.6519	331.991	389.902	0.167937	0.0050537	3.6336	2.5083	0.146238	4.30137	0.988705	1000	260825		467066		0	323.892	34782	82.3808	3041.06	0	18451	784571	35.6611	26.0757	1.48034	0.122956	387.458	11.5833	0	0.0885039	0.0885039	0.177008	25.8987		949.827	0.949827	0.0501725
313			0.00751225				0.2	48.285	174.568	42.6702	332.134	390.389	0.16545	0.00497886	3.6378	2.5112	0.146407	4.31196	0.975897	1000	253486		0		0	0	0	80.06	2955.39	0	17931.2	274453	34.6577	25.342	0	0.119492	387.623	11.5882	0	0	0	0	25.342		950.569	0.950569	0.0494313
314			0.00751225				0.2	47.5699	174.642	42.6883	332.274	390.869	0.163	0.00490512	3.64194	2.51407	0.146574	4.32241	0.963245	1000	249741		0		0	0	0	78.8743	2911.62	0	17665.6	270397	34.1457	24.9676	0	0.117723	387.786	11.5931	0	0	0	0	24.9676		951.299	0.951299	0.048701
315			0.00751225				0.2	46.8653	174.715	42.7061	332.413	391.342	0.160586	0.00483247	3.64604	2.51689	0.146738	4.33273	0.950749	1000	246052		0		0	0	0	77.7061	2868.49	0	17404	266402	33.6412	24.5988	0	0.115979	387.947	11.598	0	0	0	0	24.5988		952.018	0.952018	0.0479815
316			0.00751225				0.2	46.1713	174.787	42.7236	332.549	391.808	0.158207	0.0047609	3.65008	2.51968	0.146901	4.34292	0.938406	1000	242417		0		0	0	0	76.5553	2826.01	0	17146.2	262465	33.1442	24.2354	0	0.114262	388.105	11.6027	0	0	0	0	24.2354		952.727	0.952727	0.0472726
317			0.00751225				0.2	45.4875	174.857	42.7409	332.684	392.268	0.155864	0.0046904	3.65406	2.52243	0.147061	4.35297	0.926214	1000	238835		0		0	0	0	75.4215	2784.16	0	16892.3	258587	32.6545	23.8773	0	0.112569	388.261	11.6074	0	0	0	0	23.8773		953.426	0.953426	0.0465742
318			0.00751225				0.2	44.8138	174.927	42.7579	332.816	392.72	0.153556	0.00462093	3.658	2.52515	0.14722	4.36289	0.914172	1000	235306		475721		0	325.42	34946.1	74.3045	2742.92	0	16642.1	765758	32.1721	23.5245	1.50777	0.110902	388.415	11.6121	0	0.0889214	0.0889214	0.177843	23.3467		954.114	0.954114	0.0458861
319			0.00751225				0.2	44.1501	174.996	42.7746	332.946	393.165	0.151282	0.00455249	3.66188	2.52783	0.147376	4.37269	0.902279	1000	231830		0		0	0	0	73.204	2702.3	0	16395.6	251001	31.6967	23.177	0	0.10926	388.566	11.6166	0	0	0	0	23.177		954.792	0.954792	0.0452082
320			0.00751225				0.2	43.4962	175.063	42.7912	333.075	393.604	0.149041	0.00448507	3.66572	2.53047	0.14753	4.38235	0.890532	1000	228405		0		0	0	0	72.1199	2662.28	0	16152.8	247292	31.2284	22.8346	0	0.107642	388.715	11.6211	0	0	0	0	22.8346		955.46	0.95546	0.0445403
321			0.00751225				0.2	42.852	175.13	42.8074	333.202	394.037	0.146834	0.00441865	3.6695	2.53309	0.147683	4.39189	0.87893	1000	225030		0		0	0	0	71.0518	2622.85	0	15913.6	243638	30.7671	22.4972	0	0.106047	388.862	11.6255	0	0	0	0	22.4972		956.118	0.956118	0.0438822
322			0.00751225				0.2	42.2174	175.195	42.8235	333.326	394.463	0.144659	0.00435321	3.67323	2.53566	0.147833	4.40131	0.867471	1000	221706		0		0	0	0	69.9995	2584.01	0	15677.9	240037	30.3125	22.1648	0	0.104477	389.006	11.6299	0	0	0	0	22.1648		956.766	0.956766	0.0432339
323			0.00829295				0.2	41.5592	175.26	42.8392	333.449	394.916	0.142404	0.00428873	3.67692	2.53821	0.147981	4.41128	0.855474	1000	218257		0		0	0	0	68.9097	2543.72	0	15433.5	236303	29.841	21.82	0	0.10285	389.149	11.6342	0	0	0	0	21.82		957.439	0.957439	0.0425613
324			0.00829295				0.2	40.9112	175.323	42.8548	333.57	395.362	0.140184	0.00422187	3.68055	2.54072	0.148128	4.42112	0.843638	1000	214862		481739		0	329.536	35388.2	67.8354	2504.06	0	15192.9	750084	29.3768	21.4806	1.52684	0.101247	389.289	11.6384	0	0.0900463	0.0900463	0.180093	21.3005		958.101	0.958101	0.0418993
325			0.00829295				0.2	40.2734	175.386	42.8701	333.689	395.8	0.137998	0.00415605	3.68414	2.54319	0.148272	4.43082	0.831958	1000	208650		0		0	0	0	65.872	2431.59	0	14753.1	225901	28.5275	20.8596	0	0.0983164	389.427	11.6425	0	0	0	0	20.8596		958.752	0.958752	0.0412475
326			0.00829295				0.2	39.6455	175.448	42.8852	333.807	396.232	0.135847	0.00409125	3.68767	2.54563	0.148414	4.44038	0.820433	1000	205405		0		0	0	0	64.845	2393.68	0	14523.1	222386	28.0838	20.5351	0	0.0967836	389.563	11.6466	0	0	0	0	20.5351		959.394	0.959394	0.0406059
327			0.00829295				0.2	39.0274	175.508	42.9	333.922	396.658	0.133729	0.00402746	3.69116	2.54804	0.148554	4.44981	0.809061	1000	202209		0		0	0	0	63.834	2356.36	0	14296.7	218926	27.6469	20.2157	0	0.0952747	389.697	11.6506	0	0	0	0	20.2157		960.026	0.960026	0.0399742
328			0.00829295				0.2	38.4189	175.568	42.9146	334.036	397.076	0.131644	0.00396467	3.69459	2.55041	0.148693	4.45911	0.797839	1000	199064		0		0	0	0	62.8388	2319.62	0	14073.8	215520	27.2168	19.9012	0	0.0937892	389.828	11.6546	0	0	0	0	19.9012		960.648	0.960648	0.0393524
329			0.00829295				0.2	37.8199	175.627	42.929	334.148	397.489	0.129591	0.00390286	3.69798	2.55275	0.148829	4.46829	0.786766	1000	195967		0		0	0	0	61.8591	2283.45	0	13854.4	212167	26.7934	19.5916	0	0.092327	389.958	11.6585	0	0	0	0	19.5916		961.26	0.96126	0.0387402
330			0.00829295				0.2	37.2303	175.685	42.9431	334.258	397.894	0.127571	0.00384201	3.70132	2.55506	0.148964	4.47733	0.77584	1000	192919		470751		0	317.652	34112	60.8947	2247.85	0	13638.4	714046	26.3766	19.2869	1.49202	0.0908875	390.085	11.6624	0	0.0867988	0.0867988	0.173598	19.1133		961.862	0.961862	0.0381376
331			0.00829295				0.2	36.6498	175.742	42.957	334.366	398.294	0.125582	0.00378211	3.70462	2.55733	0.149096	4.48625	0.76506	1000	189918		0		0	0	0	59.9453	2212.81	0	13425.7	205616	25.9663	18.9868	0	0.0894705	390.211	11.6661	0	0	0	0	18.9868		962.456	0.962456	0.0375443
332			0.00829295				0.2	36.0784	175.798	42.9707	334.473	398.687	0.123624	0.00372314	3.70787	2.55957	0.149227	4.49504	0.754422	1000	186963		0		0	0	0	59.0107	2178.31	0	13216.4	202417	25.5624	18.6915	0	0.0880756	390.335	11.6699	0	0	0	0	18.6915		963.04	0.96304	0.0369602
333			0.00829295				0.2	35.516	175.853	42.9842	334.578	399.074	0.121697	0.0036651	3.71108	2.56179	0.149356	4.50372	0.743927	1000	184055		0		0	0	0	58.0906	2144.35	0	13010.4	199267	25.1647	18.4007	0	0.0867024	390.456	11.6735	0	0	0	0	18.4007		963.615	0.963615	0.0363852
334			0.00829295				0.2	34.9622	175.907	42.9975	334.681	399.455	0.119799	0.00360796	3.71424	2.56397	0.149483	4.51227	0.733571	1000	181191		0		0	0	0	57.185	2110.91	0	12807.5	196167	24.7732	18.1144	0	0.0853507	390.576	11.6771	0	0	0	0	18.1144		964.181	0.964181	0.0358192
335			0.00916733				0.2	34.3866	175.961	43.0106	334.783	399.86	0.117827	0.0035517	3.71735	2.56612	0.149609	4.52135	0.722709	1000	178214		0		0	0	0	56.2449	2076.16	0	12596.6	192943	24.3662	17.8168	0	0.0839475	390.694	11.6807	0	0	0	0	17.8168		964.769	0.964769	0.0352307
336			0.00916733				0.2	33.8204	176.014	43.0235	334.883	400.259	0.115887	0.00349323	3.72042	2.56824	0.149732	4.53029	0.712005	1000	175286		457317		0	308.587	33138.5	55.3188	2041.97	0	12389.2	680537	23.9658	17.524	1.44944	0.0825653	390.81	11.6842	0	0.0843219	0.0843219	0.168644	17.3554		965.348	0.965348	0.0346518
337			0.00916733				0.2	33.2635	176.065	43.0361	334.982	400.652	0.113979	0.00343571	3.72345	2.57033	0.149854	4.5391	0.701453	1000	170067		0		0	0	0	53.67	1981.11	0	12020	184122	23.2523	17.0023	0	0.0801044	390.924	11.6876	0	0	0	0	17.0023		965.918	0.965918	0.0340824
338			0.00916733				0.2	32.7158	176.116	43.0486	335.079	401.038	0.112102	0.00337914	3.72643	2.57238	0.149974	4.54778	0.691053	1000	167273		0		0	0	0	52.7863	1948.49	0	11822.1	181096	22.8702	16.7229	0	0.0787855	391.036	11.691	0	0	0	0	16.7229		966.478	0.966478	0.0335224
339			0.00916733				0.2	32.1772	176.166	43.0608	335.174	401.417	0.110256	0.0033235	3.72936	2.57441	0.150092	4.55633	0.680801	1000	164524		0		0	0	0	51.9171	1916.41	0	11627.4	178120	22.4944	16.4482	0	0.0774883	391.146	11.6943	0	0	0	0	16.4482		967.028	0.967028	0.0329715
340			0.00916733				0.2	31.6474	176.215	43.0728	335.267	401.791	0.108441	0.00326878	3.73225	2.57641	0.150208	4.56476	0.670696	1000	161821		0		0	0	0	51.0623	1884.86	0	11436	175193	22.1248	16.1779	0	0.0762124	391.255	11.6976	0	0	0	0	16.1779		967.57	0.96757	0.0324298
341			0.00916733				0.2	31.1263	176.264	43.0847	335.36	402.158	0.106655	0.00321496	3.7351	2.57837	0.150323	4.57305	0.660735	1000	159162		0		0	0	0	50.2216	1853.82	0	11247.7	172314	21.7613	15.9121	0	0.0749576	391.361	11.7008	0	0	0	0	15.9121		968.103	0.968103	0.0318969
342			0.00916733				0.2	30.6138	176.312	43.0963	335.45	402.519	0.104899	0.00316202	3.73791	2.58031	0.150436	4.58123	0.650917	1000	156547		428239		0	285.047	30610.6	49.3947	1823.3	0	11062.5	628617	21.4037	15.6506	1.35728	0.0737234	391.466	11.704	0	0.0778894	0.0778894	0.155779	15.4948		968.627	0.968627	0.0313728
343			0.00916733				0.2	30.1097	176.358	43.1078	335.539	402.875	0.103172	0.00310996	3.74067	2.58222	0.150547	4.58928	0.64124	1000	153974		0		0	0	0	48.5814	1793.28	0	10880.3	166696	21.052	15.3934	0	0.0725095	391.569	11.7071	0	0	0	0	15.3934		969.143	0.969143	0.0308572
344			0.00916733				0.2	29.614	176.404	43.119	335.627	403.224	0.101473	0.00305875	3.7434	2.5841	0.150657	4.59722	0.631702	1000	151444		0		0	0	0	47.7815	1763.75	0	10701.2	163957	20.706	15.1405	0	0.0713156	391.671	11.7101	0	0	0	0	15.1405		969.65	0.96965	0.0303502
345			0.00916733				0.2	29.1264	176.45	43.1301	335.713	403.568	0.0998024	0.00300839	3.74608	2.58595	0.150765	4.60504	0.622301	1000	148955		0		0	0	0	46.9947	1734.71	0	10525	161262	20.3658	14.8917	0	0.0701414	391.771	11.7131	0	0	0	0	14.8917		970.149	0.970149	0.0298515
346			0.00916733				0.2	28.6468	176.494	43.141	335.798	403.906	0.0981591	0.00295886	3.74872	2.58778	0.150871	4.61274	0.613035	1000	146508		0		0	0	0	46.221	1706.15	0	10351.7	158612	20.0311	14.647	0	0.0689865	391.869	11.7161	0	0	0	0	14.647		970.639	0.970639	0.0293609
347			0.0101466				0.2	28.1471	176.538	43.1517	335.881	404.266	0.0964468	0.00291014	3.75133	2.58957	0.150976	4.62092	0.6033	1000	143957		0		0	0	0	45.416	1676.38	0	10171.1	155850	19.6824	14.3919	0	0.067785	391.965	11.719	0	0	0	0	14.3919		971.15	0.97115	0.0288497
348			0.0101466				0.2	27.656	176.581	43.1622	335.963	404.62	0.0947643	0.00285937	3.75389	2.59134	0.151079	4.62898	0.593717	1000	141450		398660		0	265.358	28496.2	44.6237	1647.14	0	9993.67	580557	19.3397	14.1414	1.26353	0.0666026	392.06	11.7219	0	0.0725095	0.0725095	0.145019	13.9963		971.653	0.971653	0.0283474
349			0.0101466				0.2	27.1736	176.624	43.1726	336.044	404.968	0.0931112	0.00280949	3.75641	2.59308	0.151181	4.63691	0.584282	1000	137102		0		0	0	0	43.2506	1596.46	0	9686.15	148428	18.7452	13.7067	0	0.0645531	392.153	11.7247	0	0	0	0	13.7067		972.146	0.972146	0.0278538
350			0.0101466				0.2	26.6996	176.665	43.1828	336.123	405.31	0.0914869	0.00276048	3.75889	2.5948	0.15128	4.64472	0.574992	1000	134715		0		0	0	0	42.4961	1568.61	0	9517.18	145843	18.4188	13.468	0	0.063427	392.245	11.7274	0	0	0	0	13.468		972.631	0.972631	0.0273688
351			0.0101466				0.2	26.2338	176.706	43.1927	336.201	405.647	0.089891	0.00271233	3.76134	2.59648	0.151379	4.6524	0.565846	1000	132369		0		0	0	0	41.7548	1541.24	0	9351.16	143303	18.0981	13.2335	0	0.0623206	392.334	11.7302	0	0	0	0	13.2335		973.108	0.973108	0.0268923
352			0.0101466				0.2	25.7762	176.746	43.2026	336.277	405.977	0.0883229	0.00266501	3.76374	2.59814	0.151476	4.65996	0.556841	1000	130064		0		0	0	0	41.0264	1514.36	0	9188.03	140808	17.7829	13.0031	0	0.0612334	392.423	11.7328	0	0	0	0	13.0031		973.576	0.973576	0.026424
353			0.0101466				0.2	25.3265	176.786	43.2122	336.352	406.301	0.0867821	0.00261852	3.7661	2.59977	0.151571	4.66739	0.547976	1000	127800		0		0	0	0	40.3107	1487.94	0	9027.75	138356	17.4733	12.7766	0	0.0601652	392.51	11.7354	0	0	0	0	12.7766		974.036	0.974036	0.0259639
354			0.0101466				0.2	24.8847	176.824	43.2217	336.426	406.62	0.0852682	0.00257284	3.76843	2.60138	0.151664	4.67471	0.539247	1000	125574		359334		0	235.937	25336.8	39.6075	1461.98	0	8870.26	520852	17.169	12.5542	1.13889	0.0591157	392.595	11.738	0	0.0644702	0.0644702	0.12894	12.4252		974.488	0.974488	0.0255118
355			0.0101466				0.2	24.4506	176.862	43.231	336.498	406.933	0.0837808	0.00252796	3.77072	2.60296	0.151757	4.68191	0.530654	1000	123388		0		0	0	0	38.9166	1436.48	0	8715.53	133579	16.8701	12.3356	0	0.0580844	392.679	11.7405	0	0	0	0	12.3356		974.932	0.974932	0.0250676
356			0.0101466				0.2	24.0241	176.9	43.2401	336.57	407.241	0.0823193	0.00248386	3.77298	2.60452	0.151847	4.689	0.522194	1000	121239		0		0	0	0	38.2377	1411.42	0	8563.49	131252	16.5763	12.1208	0	0.0570712	392.761	11.743	0	0	0	0	12.1208		975.369	0.975369	0.0246311
357			0.0101466				0.2	23.605	176.937	43.2491	336.64	407.543	0.0808832	0.00244053	3.77519	2.60605	0.151937	4.69598	0.513865	1000	119128		0		0	0	0	37.5706	1386.8	0	8414.1	128967	16.2877	11.9097	0	0.0560756	392.842	11.7455	0	0	0	0	11.9097		975.798	0.975798	0.0242022
358			0.0101466				0.2	23.1932	176.973	43.2579	336.708	407.84	0.0794723	0.00239796	3.77738	2.60755	0.152024	4.70284	0.505665	1000	117054		0		0	0	0	36.9152	1362.61	0	8267.32	126721	16.0041	11.7023	0	0.0550974	392.921	11.7479	0	0	0	0	11.7023		976.219	0.976219	0.0237807
359			0.0112435				0.2	22.7632	177.008	43.2666	336.776	408.158	0.0779988	0.00235613	3.77952	2.60904	0.152111	4.71015	0.497036	1000	114887		0		0	0	0	36.232	1337.34	0	8114.04	124375	15.7078	11.4857	0	0.0540776	392.999	11.7502	0	0	0	0	11.4857		976.659	0.976659	0.0233406
360			0.0112435				0.2	22.3411	177.043	43.2751	336.842	408.469	0.0765526	0.00231244	3.78163	2.61049	0.152196	4.71734	0.488553	1000	112761		324683		0	213.186	22893.5	35.5602	1312.55	0	7963.59	469862	15.4171	11.2731	1.02906	0.0530749	393.076	11.7525	0	0.0582533	0.0582533	0.116507	11.1566		977.091	0.977091	0.0229085
361			0.0112435				0.2	21.9269	177.077	43.2835	336.907	408.775	0.0751332	0.00226956	3.78371	2.61193	0.152279	4.7244	0.480211	1000	109172		0		0	0	0	34.4275	1270.74	0	7709.92	118187	14.9265	10.9144	0	0.0513843	393.151	11.7548	0	0	0	0	10.9144		977.516	0.977516	0.0224845
362			0.0112435				0.2	21.5203	177.111	43.2917	336.971	409.075	0.0737401	0.00222748	3.78575	2.61333	0.152361	4.73134	0.472008	1000	107151		0		0	0	0	33.7891	1247.18	0	7566.97	115999	14.6502	10.7124	0	0.0504315	393.225	11.757	0	0	0	0	10.7124		977.932	0.977932	0.0220683
363			0.0112435				0.2	21.1213	177.144	43.2997	337.034	409.37	0.0723729	0.00218618	3.78775	2.61472	0.152442	4.73817	0.463942	1000	105168		0		0	0	0	33.1626	1224.05	0	7426.67	113852	14.379	10.5141	0	0.0494965	393.297	11.7592	0	0	0	0	10.5141		978.34	0.97834	0.0216598
364			0.0112435				0.2	20.7297	177.176	43.3076	337.095	409.659	0.071031	0.00214565	3.78972	2.61608	0.152521	4.74488	0.456011	1000	103221		0		0	0	0	32.5478	1201.36	0	7288.97	111744	14.1128	10.3195	0	0.0485787	393.368	11.7614	0	0	0	0	10.3195		978.741	0.978741	0.0212589
365			0.0112435				0.2	20.3453	177.208	43.3154	337.156	409.943	0.069714	0.00210587	3.79166	2.61742	0.152599	4.75147	0.448212	1000	101311		0		0	0	0	31.9443	1179.08	0	7153.82	109675	13.8516	10.1284	0	0.047678	393.438	11.7635	0	0	0	0	10.1284		979.135	0.979135	0.0208654
366			0.0112435				0.2	19.9681	177.239	43.323	337.215	410.221	0.0684214	0.00206682	3.79356	2.61873	0.152676	4.75795	0.440544	1000	99435.3		284887		0	184.519	19815.1	31.352	1157.22	0	7021.18	412532	13.5952	9.94096	0.902933	0.046794	393.506	11.7655	0	0.05042	0.05042	0.10084	9.84012		979.521	0.979521	0.0204791
367			0.0112435				0.2	19.5979	177.27	43.3305	337.273	410.495	0.0671527	0.0020285	3.79544	2.62002	0.152751	4.76432	0.433004	1000	97594.7		0		0	0	0	30.7707	1135.76	0	6891	105652	13.3435	9.75694	0	0.0459264	393.573	11.7676	0	0	0	0	9.75694		979.9	0.9799	0.0201001
368			0.0112435				0.2	19.2345	177.3	43.3378	337.33	410.763	0.0659076	0.00199089	3.79727	2.62129	0.152825	4.77058	0.42559	1000	95788.1		0		0	0	0	30.2002	1114.7	0	6763.23	103696	13.0965	9.57633	0	0.0450749	393.639	11.7695	0	0	0	0	9.57633		980.272	0.980272	0.019728
369			0.0112435				0.2	18.8779	177.329	43.345	337.386	411.026	0.0646856	0.00195397	3.79908	2.62254	0.152898	4.77673	0.4183	1000	94015		0		0	0	0	29.6402	1094.04	0	6637.83	101777	12.8541	9.39907	0	0.0442391	393.704	11.7715	0	0	0	0	9.39907		980.637	0.980637	0.0193628
370			0.0112435				0.2	18.5278	177.358	43.3521	337.441	411.284	0.0634863	0.00191774	3.80086	2.62376	0.152969	4.78278	0.411132	1000	92274.7		0		0	0	0	29.0906	1073.75	0	6514.76	99892.3	12.6162	9.22508	0	0.0434189	393.767	11.7734	0	0	0	0	9.22508		980.996	0.980996	0.0190044
371			0.0124719				0.2	18.1616	177.386	43.359	337.495	411.561	0.0622312	0.00188219	3.8026	2.62497	0.15304	4.78923	0.403577	1000	90453.3		0		0	0	0	28.5166	1052.52	0	6385.96	97920.3	12.3671	9.04298	0	0.042562	393.83	11.7753	0	0	0	0	9.04298		981.371	0.981371	0.0186292
372			0.0124719				0.2	17.8025	177.414	43.3658	337.548	411.832	0.0610009	0.00184498	3.80432	2.62615	0.153109	4.79556	0.396161	1000	88667.7		249158		0	161.378	17330	27.9528	1031.72	0	6259.71	362637	12.123	8.86448	0.789693	0.0417206	393.891	11.7771	0	0.0440967	0.0440967	0.0881933	8.77628		981.738	0.981738	0.0182615
373			0.0124719				0.2	17.4506	177.441	43.3724	337.6	412.097	0.0597949	0.0018085	3.806	2.62731	0.153176	4.80178	0.388878	1000	85738.6		0		0	0	0	27.0285	997.602	0	6052.73	92815.9	11.7225	8.57164	0	0.0403411	393.95	11.779	0	0	0	0	8.57164		982.099	0.982099	0.017901
374			0.0124719				0.2	17.1056	177.468	43.379	337.65	412.358	0.0586128	0.00177275	3.80765	2.62845	0.153243	4.80788	0.381726	1000	84046.1		0		0	0	0	26.4942	977.879	0	5933.07	90983.5	11.4911	8.40243	0	0.0395436	394.009	11.7807	0	0	0	0	8.40243		982.452	0.982452	0.0175477
375			0.0124719				0.2	16.7674	177.494	43.3854	337.7	412.613	0.057454	0.0017377	3.80927	2.62957	0.153308	4.81387	0.374704	1000	82387		0		0	0	0	25.9704	958.547	0	5815.78	89187.3	11.2643	8.23657	0	0.0387618	394.067	11.7825	0	0	0	0	8.23657		982.799	0.982799	0.0172013
376			0.0124719				0.2	16.4359	177.52	43.3916	337.749	412.863	0.0563181	0.00170335	3.81086	2.63067	0.153372	4.81975	0.367809	1000	80760.7		0		0	0	0	25.457	939.597	0	5700.8	87426.6	11.0419	8.07398	0	0.0379955	394.123	11.7842	0	0	0	0	8.07398		983.138	0.983138	0.0168617
377			0.0124719				0.2	16.111	177.545	43.3978	337.797	413.108	0.0552047	0.00166967	3.81243	2.63175	0.153435	4.82552	0.361038	1000	79166.5		0		0	0	0	24.9537	921.021	0	5588.1	85700.6	10.824	7.9146	0	0.0372443	394.178	11.7858	0	0	0	0	7.9146		983.471	0.983471	0.0165289
378			0.0124719				0.2	15.7925	177.57	43.4038	337.844	413.349	0.0541134	0.00163666	3.81396	2.63281	0.153497	4.83118	0.354389	1000	77603.7		209179		0	133.646	14352	24.4604	902.813	0	5477.62	307674	10.6103	7.75836	0.662982	0.036508	394.232	11.7875	0	0.036519	0.036519	0.0730379	7.68533		983.797	0.983797	0.0162026
379			0.0124719				0.2	15.4802	177.594	43.4097	337.89	413.584	0.0530435	0.00160431	3.81546	2.63385	0.153557	4.83675	0.347861	1000	76071.8		0		0	0	0	23.9768	884.964	0	5369.33	82350.1	10.4008	7.60521	0	0.0357863	394.285	11.7891	0	0	0	0	7.60521		984.117	0.984117	0.0158827
380			0.0124719				0.2	15.1742	177.617	43.4155	337.935	413.815	0.0519949	0.00157259	3.81694	2.63487	0.153617	4.8422	0.341451	1000	74570.1		0		0	0	0	23.5028	867.469	0	5263.18	80724.3	10.1955	7.45508	0	0.0350788	394.337	11.7907	0	0	0	0	7.45508		984.431	0.984431	0.0155692
381			0.0124719				0.2	14.8742	177.641	43.4212	337.979	414.042	0.050967	0.0015415	3.81839	2.63587	0.153675	4.84756	0.335156	1000	73098.1		0		0	0	0	23.0381	850.319	0	5159.13	79130.6	9.99427	7.30791	0	0.0343853	394.388	11.7922	0	0	0	0	7.30791		984.738	0.984738	0.0152619
382			0.0124719				0.2	14.5801	177.663	43.4268	338.022	414.264	0.0499594	0.00151102	3.81981	2.63685	0.153732	4.85282	0.328976	1000	71655.1		0		0	0	0	22.5827	833.508	0	5057.13	77568.3	9.79698	7.16365	0	0.0337055	394.438	11.7937	0	0	0	0	7.16365		985.039	0.985039	0.0149606
383			0.0138478				0.2	14.2718	177.686	43.4322	338.065	414.501	0.0489029	0.00148115	3.82121	2.63781	0.153789	4.85844	0.322453	1000	70142		0		0	0	0	22.1061	815.883	0	4950.2	75930.2	9.5901	7.01238	0	0.0329941	394.487	11.7952	0	0	0	0	7.01238		985.355	0.985355	0.0146447
384			0.0138478				0.2	13.9701	177.708	43.4375	338.106	414.734	0.0478688	0.00144983	3.82258	2.63876	0.153844	4.86394	0.31606	1000	68660.8		173661		0	110.953	11915	21.6386	798.631	0	4845.52	260014	9.38759	6.8643	0.550409	0.0322964	394.535	11.7966	0	0.0303181	0.0303181	0.0606362	6.80367		985.665	0.985665	0.0143354
385			0.0138478				0.2	13.6746	177.729	43.4428	338.147	414.962	0.0468566	0.00141917	3.82392	2.63969	0.153898	4.86934	0.309791	1000	66299.3		0		0	0	0	20.8938	771.14	0	4678.73	71770.1	9.06471	6.62821	0	0.0311847	394.582	11.7981	0	0	0	0	6.62821		985.967	0.985967	0.0140327
386			0.0138478				0.2	13.3855	177.75	43.4479	338.187	415.185	0.0458658	0.00138917	3.82524	2.64059	0.153951	4.87463	0.303645	1000	64899.3		0		0	0	0	20.4519	754.834	0	4579.79	70254.4	8.87329	6.48825	0	0.0305253	394.628	11.7994	0	0	0	0	6.48825		986.264	0.986264	0.0137364
387			0.0138478				0.2	13.1024	177.77	43.4529	338.226	415.403	0.044896	0.00135979	3.82653	2.64148	0.154003	4.87981	0.297619	1000	63528.8		0		0	0	0	20.0195	738.872	0	4482.95	68770.6	8.68592	6.35124	0	0.0298798	394.673	11.8008	0	0	0	0	6.35124		986.554	0.986554	0.0134463
388			0.0138478				0.2	12.8254	177.79	43.4578	338.264	415.616	0.0439466	0.00133104	3.82779	2.64236	0.154053	4.88489	0.291711	1000	62187.3		0		0	0	0	19.5962	723.248	0	4388.15	67318.3	8.5025	6.21712	0	0.029248	394.716	11.8021	0	0	0	0	6.21712		986.838	0.986838	0.0131624
389			0.0138478				0.2	12.5542	177.81	43.4626	338.301	415.825	0.0430173	0.00130289	3.82903	2.64321	0.154103	4.88987	0.285918	1000	60874		0		0	0	0	19.1818	707.955	0	4295.36	65896.5	8.32295	6.08583	0	0.0286295	394.76	11.8034	0	0	0	0	6.08583		987.116	0.987116	0.0128844
390			0.0138478				0.2	12.2887	177.829	43.4673	338.338	416.03	0.0421077	0.00127534	3.83024	2.64405	0.154152	4.89475	0.280239	1000	59588.6		138185		0	87.0897	9352.37	18.7762	692.985	0	4204.54	212129	8.14719	5.95731	0.437969	0.0280241	394.802	11.8047	0	0.0237974	0.0237974	0.0475948	5.90972		987.388	0.987388	0.0126123
391			0.0138478				0.2	12.0289	177.848	43.4719	338.374	416.23	0.0412173	0.00124837	3.83143	2.64487	0.1542	4.89954	0.27467	1000	58330.2		0		0	0	0	18.3791	678.331	0	4115.63	63142.6	7.97515	5.83151	0	0.0274315	394.843	11.806	0	0	0	0	5.83151		987.654	0.987654	0.012346
392			0.0138478				0.2	11.7745	177.866	43.4764	338.409	416.426	0.0403457	0.00122198	3.8326	2.64568	0.154247	4.90422	0.269211	1000	57098.4		0		0	0	0	17.9905	663.987	0	4028.6	61809	7.80673	5.70837	0	0.0268515	394.883	11.8072	0	0	0	0	5.70837		987.915	0.987915	0.0120853
393			0.0138478				0.2	11.5255	177.884	43.4808	338.443	416.618	0.0394926	0.00119614	3.83374	2.64647	0.154293	4.90882	0.263859	1000	55892.7		0		0	0	0	17.6101	649.947	0	3943.41	60503.6	7.64187	5.58782	0	0.0262837	394.923	11.8084	0	0	0	0	5.58782		988.17	0.98817	0.0118301
394			0.0138478				0.2	11.2818	177.902	43.4851	338.476	416.806	0.0386575	0.00117084	3.83486	2.64724	0.154338	4.91332	0.258612	1000	54712.3		0		0	0	0	17.2377	636.203	0	3860.03	59225.8	7.48049	5.46982	0	0.0257279	394.961	11.8096	0	0	0	0	5.46982		988.42	0.98842	0.0115803
395			0.0153887				0.2	11.0259	177.919	43.4893	338.509	417.008	0.0377805	0.00114608	3.83596	2.648	0.154382	4.91814	0.253067	1000	53472.6		0		0	0	0	16.8474	621.77	0	3772.46	57883.7	7.311	5.34588	0	0.0251454	394.999	11.8107	0	0	0	0	5.34588		988.682	0.988682	0.0113179
396			0.0153887				0.2	10.7757	177.936	43.4934	338.541	417.204	0.0369234	0.00112008	3.83704	2.64874	0.154425	4.92285	0.247642	1000	52261		110068		0	69.3694	7449.43	16.4652	607.664	0	3686.87	174159	7.14534	5.22475	0.348855	0.0245749	395.036	11.8118	0	0.0189553	0.0189553	0.0379106	5.18684		988.939	0.988939	0.0110614
397			0.0153887				0.2	10.5313	177.953	43.4975	338.573	417.397	0.0360857	0.00109467	3.83809	2.64947	0.154468	4.92746	0.242331	1000	50384.1		0		0	0	0	15.8734	585.823	0	3554.36	54540.1	6.88872	5.0371	0	0.0236916	395.072	11.8129	0	0	0	0	5.0371		989.189	0.989189	0.0108108
398			0.0153887				0.2	10.2923	177.969	43.5014	338.603	417.585	0.035267	0.00106984	3.83912	2.65018	0.154509	4.93197	0.237133	1000	49242.4		0		0	0	0	15.5133	572.533	0	3473.72	53304.2	6.73262	4.92297	0	0.0231542	395.107	11.814	0	0	0	0	4.92297		989.434	0.989434	0.0105658
399			0.0153887				0.2	10.0588	177.985	43.5053	338.633	417.768	0.034467	0.00104557	3.84012	2.65087	0.15455	4.93639	0.232046	1000	48126.6		0		0	0	0	15.1613	559.544	0	3394.91	52096.3	6.58007	4.81142	0	0.0226289	395.142	11.815	0	0	0	0	4.81142		989.674	0.989674	0.0103264
400			0.0153887				0.2	9.83065	178	43.509	338.663	417.948	0.033685	0.00102185	3.84111	2.65155	0.154589	4.94071	0.227066	1000	47036.1		0		0	0	0	14.8174	546.85	0	3317.89	50915.7	6.43097	4.7024	0	0.0221155	395.176	11.816	0	0	0	0	4.7024		989.908	0.989908	0.0100924
401			0.0153887				0.2	9.60762	178.015	43.5127	338.691	418.123	0.0329208	0.000998665	3.84207	2.65222	0.154628	4.94494	0.222191	1000	45970.3		0		0	0	0	14.4812	534.444	0	3242.62	49761.9	6.28525	4.59584	0	0.0216138	395.208	11.817	0	0	0	0	4.59584		990.136	0.990136	0.00986373
402			0.0153887				0.2	9.38966	178.03	43.5163	338.719	418.295	0.032174	0.000976009	3.84302	2.65287	0.154666	4.94907	0.21742	1000	44928.7		85642.5		0	53.2432	5717.67	14.1527	522.319	0	3169.06	140048	6.14283	4.49171	0.271439	0.0211234	395.241	11.818	0	0.0145488	0.0145488	0.0290976	4.46261		990.36	0.99036	0.00964023
403			0.0153887				0.2	9.17664	178.044	43.5198	338.747	418.462	0.031444	0.000953866	3.84394	2.65351	0.154703	4.95312	0.212751	1000	43910.6		0		0	0	0	13.8316	510.47	0	3097.16	47532.1	6.00364	4.38993	0	0.0206442	395.272	11.819	0	0	0	0	4.38993		990.578	0.990578	0.00942179
404			0.0153887				0.2	8.96845	178.058	43.5232	338.773	418.626	0.0307307	0.000932226	3.84484	2.65413	0.15474	4.95708	0.20818	1000	42915.6		0		0	0	0	13.5178	498.889	0	3026.9	46454.9	5.8676	4.29045	0	0.0201759	395.303	11.8199	0	0	0	0	4.29045		990.792	0.990792	0.00920829
405			0.0153887				0.2	8.76499	178.072	43.5266	338.8	418.786	0.0300335	0.000911077	3.84573	2.65474	0.154775	4.96096	0.203707	1000	41943.2		0		0	0	0	13.2112	487.571	0	2958.23	45402.2	5.73464	4.19323	0	0.0197181	395.333	11.8208	0	0	0	0	4.19323		991	0.991	0.00899964
406			0.0153887				0.2	8.56614	178.085	43.5299	338.825	418.943	0.0293522	0.000890408	3.84659	2.65534	0.15481	4.96475	0.199328	1000	40992.8		0		0	0	0	12.9114	476.509	0	2891.12	44373.3	5.6047	4.09822	0	0.0192708	395.362	11.8217	0	0	0	0	4.09822		991.204	0.991204	0.00879571
407			0.0171146				0.2	8.35702	178.098	43.5331	338.85	419.11	0.0286356	0.000870208	3.84744	2.65592	0.154844	4.96881	0.194698	1000	39993.1		0		0	0	0	12.5969	464.877	0	2820.54	43291.2	5.46803	3.99828	0	0.0188013	395.391	11.8226	0	0	0	0	3.99828		991.419	0.991419	0.00858122
408			0.0171146				0.2	8.153	178.111	43.5362	338.874	419.274	0.0279365	0.000848964	3.84827	2.65649	0.154877	4.97277	0.190175	1000	39017.9		68722.4		0	42.7242	4588.06	12.2894	453.528	0	2751.68	115589	5.33468	3.90078	0.217812	0.0183424	395.419	11.8234	0	0.0116744	0.0116744	0.0233489	3.87743		991.628	0.991628	0.00837196
409			0.0171146				0.2	7.95397	178.124	43.5393	338.898	419.434	0.0272545	0.000828238	3.84907	2.65705	0.15491	4.97664	0.185756	1000	37550.1		0		0	0	0	11.8267	436.455	0	2648.1	40646.5	5.134	3.75404	0	0.0176519	395.446	11.8243	0	0	0	0	3.75404		991.832	0.991832	0.00816781
410			0.0171146				0.2	7.75979	178.136	43.5422	338.921	419.589	0.0265892	0.000808019	3.84986	2.65759	0.154942	4.98042	0.181439	1000	36634.4		0		0	0	0	11.538	425.8	0	2583.45	39655.2	5.0088	3.66249	0	0.0172209	395.473	11.8251	0	0	0	0	3.66249		992.031	0.992031	0.00796863
411			0.0171146				0.2	7.57036	178.148	43.5451	338.944	419.741	0.0259401	0.000788293	3.85063	2.65812	0.154973	4.98411	0.177221	1000	35741		0		0	0	0	11.2564	415.405	0	2520.38	38688.1	4.88666	3.57318	0	0.0168005	395.499	11.8259	0	0	0	0	3.57318		992.226	0.992226	0.00777431
412			0.0171146				0.2	7.38555	178.159	43.548	338.966	419.889	0.0253068	0.000769049	3.85139	2.65864	0.155003	4.98772	0.173101	1000	34869.5		0		0	0	0	10.9816	405.264	0	2458.85	37744.6	4.76749	3.48604	0	0.0163904	395.524	11.8266	0	0	0	0	3.48604		992.415	0.992415	0.00758472
413			0.0171146				0.2	7.20525	178.171	43.5507	338.987	420.034	0.024689	0.000750275	3.85212	2.65915	0.155033	4.99124	0.169075	1000	34019.1		0		0	0	0	10.7135	395.37	0	2398.82	36824	4.65123	3.40103	0	0.0159903	395.549	11.8274	0	0	0	0	3.40103		992.6	0.9926	0.00739976
414			0.0171146				0.2	7.02935	178.182	43.5534	339.008	420.175	0.0240863	0.000731959	3.85284	2.65965	0.155061	4.99469	0.165142	1000	33189.5		55887		0	34.2732	3680.53	10.4519	385.718	0	2340.26	95527.7	4.53781	3.31809	0.17713	0.0155999	395.573	11.8281	0	0.0093652	0.0093652	0.0187304	3.29936		992.781	0.992781	0.00721931
415			0.0171146				0.2	6.85774	178.192	43.5561	339.029	420.313	0.0234983	0.00071409	3.85354	2.66013	0.15509	4.99805	0.1613	1000	32380.2		0		0	0	0	10.1968	376.302	0	2283.13	35049.8	4.42715	3.23718	0	0.0152191	395.596	11.8288	0	0	0	0	3.23718		992.957	0.992957	0.00704326
416			0.0171146				0.2	6.69033	178.203	43.5586	339.049	420.447	0.0229246	0.000696657	3.85422	2.6606	0.155117	5.00133	0.157546	1000	31590.5		0		0	0	0	9.94784	367.116	0	2227.4	34195	4.31919	3.15824	0	0.0148475	395.619	11.8295	0	0	0	0	3.15824		993.129	0.993129	0.0068715
417			0.0171146				0.2	6.527	178.213	43.5611	339.068	420.578	0.022365	0.00067965	3.85489	2.66107	0.155144	5.00453	0.153879	1000	30820.1		0		0	0	0	9.70499	358.153	0	2173.02	33361	4.21386	3.08122	0	0.0144851	395.641	11.8302	0	0	0	0	3.08122		993.296	0.993296	0.00670393
418			0.0171146				0.2	6.36766	178.223	43.5636	339.087	420.706	0.021819	0.000663058	3.85555	2.66152	0.15517	5.00767	0.150297	1000	30068.6		0		0	0	0	9.46807	349.41	0	2119.97	32547.4	4.1111	3.00608	0	0.0141314	395.663	11.8309	0	0	0	0	3.00608		993.46	0.99346	0.00654044
419			0.0190476				0.2	6.1999	178.233	43.5659	339.106	420.843	0.0212442	0.000646871	3.85618	2.66196	0.155196	5.01102	0.146505	1000	29277.2		0		0	0	0	9.21917	340.205	0	2064.12	31690.7	4.00289	2.92696	0	0.01376	395.684	11.8315	0	0	0	0	2.92696		993.632	0.993632	0.0063683
420			0.0190476				0.2	6.03656	178.242	43.5683	339.124	420.976	0.0206845	0.000629829	3.85681	2.66239	0.155221	5.01428	0.142809	1000	28506.6		48546		0	29.7713	3197.08	8.97628	331.242	0	2009.74	82629.4	3.89754	2.84992	0.153864	0.0133974	395.705	11.8321	0	0.00813505	0.00813505	0.0162701	2.83365
									178.252	43.5683	339.124	420.976			3.85681	2.66239	0.155221	5.01428			Per Patient
																					Inpatient Outpatient Cost	Initial ICD Cost	Replace ICD Cost		Lead Infection/Dislodgement Costs (initial)	Lead Dislodgement Costs (after replacement)	Lead Infection Costs (after replacement)	ICD Shock Complication Cost	ICD Follow Up Costs	Heart Failure Death Costs	Lead Replacement Costs	Total ICD Cost	Life Months	Quality Adjusted Life Months (adjusted for inappropriate shocks only)	ICD Replacement	Shock Complications							Quality Adjusted Life Months
																					779689	633678	169936	0	19779.4	142.9	15345.7	247.01	9207.01	0	36234.1	1.66426e+06	106.602	77.9486	0.538602	0.368672							77.7864
																												2.05842
																																	LifeYears	QALY (adjusted for inappropriate shocks only)									Quality Adjusted Life Years
																																	8.88352	6.49571									6.4822

## Sheet: 3.4 ICD (Undiscounted)
Cycle			Death Risk		Initial Implant Cohort Size		nOperative Death	nWell	nSudden Cardiac Death	nOther Cardiac Death	nHeart Failure Death	nNon-Cardiac Death	nComplication - Continue ICD	nComplication - Discontinue ICD	nDiscontinue ICD -Sudden Cardiac Death	nDiscontinue ICD - Heart Failure Death	nDiscontinue ICD - Other Cardiac Death	nDiscontinue ICD - Non-Cardiac Death	nDiscontinue ICD - Well	Check	Inpatient Outpatient Cost	Initial ICD Cost	Replace ICD Cost		Lead Infection/Dislodgement Costs (initial)	Lead Dislodgement Costs (after replacement)	Lead Infection Costs (after replacement)	ICD Shock Complication Cost	ICD Follow Up Costs	Heart Failure Death Costs	Lead Replacement Costs	Total ICD Cost	Life Months	Quality Adjusted Life Months (adjusted for inappropriate shocks only)	ICD Replacement	Shock complications	Cumulative Shock Complications - Continue ICD	Cumulative Shock Complications - Discontinue ICD	Infection Dislodgement Utility Decrement (after initial implant)	Dislodgement Utility Decrement (after replacement)	Infection Utility Decrement (after replacement)	Sum of Utility Decrement (excluding inappropriate shocks)	Quality Adjusted Life Years (adjusted for all complications)
					1000																	633678000										633678000
0			0				0.2	999.8	0	0	0	0	0	0	0	0	0	0	0	1000	7.31254e+06		0		1.97794e+07	0	0	0	86982.6	0	237582	2.74165e+07	999.8	731.354	0	0	0	0	84.115	0	0	84.115	647.239
1			0				0.2	989.114	1.5248	0.372711	2.90108	2.39661	3.38923	0.10122	0	0	0	0	0	1000	7.25991e+06		0		0	0	0	2338.6	86347.8	0	235848	7.58445e+06	992.605	725.797	0	3.49045	3.38923	0.10122	0	0	0	0	725.797
2			0				0.2	981.896	3.03847	0.742702	5.781	4.77573	3.3645	0.100481	0.000427868	0.000295361	1.722e-05	0.000318488	0.100161	1000	7.20766e+06		0		0	0	0	2321.54	85717.7	0	234127	7.52983e+06	985.461	720.573	0	3.46498	6.75373	0.201701	0	0	0	0	720.573
3			0				0.2	974.73	4.5411	1.10999	8.63989	7.13748	3.33994	0.0997478	0.001276	0.000880837	5.13541e-05	0.000949808	0.198543	1000	7.15579e+06		0		0	0	0	2304.59	85092.1	0	232418	7.4756e+06	978.368	715.387	0	3.43969	10.0937	0.301449	0	0	0	0	715.387
4			0				0.2	967.617	6.03276	1.4746	11.4779	9.482	3.31557	0.0990198	0.00253691	0.00175125	0.000102101	0.00188838	0.29517	1000	7.10428e+06		0		0	0	0	2287.77	84471.1	0	230722	7.42176e+06	971.326	710.238	0	3.41459	13.4092	0.400468	0	0	0	0	710.238
5			0				0.2	960.555	7.51353	1.83655	14.2952	11.8094	3.29137	0.0982972	0.0042032	0.0029015	0.000169162	0.0031287	0.390066	1000	7.05315e+06		0		0	0	0	2271.08	83854.6	0	229038	7.36831e+06	964.335	705.126	0	3.38967	16.7006	0.498766	0	0	0	0	705.126
6			0				0.2	953.545	8.9835	2.19586	17.092	14.1198	3.26735	0.0975798	0.00626757	0.00432655	0.000252245	0.00466533	0.483254	1000	7.00237e+06		999293		0	974.959	104699	2254.5	83242.7	0	227367	8.4202e+06	957.393	700.05	3.1672	3.36493	19.968	0.596345	0	0.266409	0.266409	0.532818	699.517
7			0				0.2	946.586	10.4427	2.55255	19.8684	16.4134	3.24351	0.0968677	0.00872282	0.00602144	0.000351059	0.00649293	0.574757	1000	6.95197e+06		0		0	0	0	2238.05	82635.2	0	225707	7.26255e+06	950.501	695.011	0	3.34038	23.2115	0.693213	0	0	0	0	695.011
8			0				0.2	939.678	11.8913	2.90663	22.6244	18.6902	3.21984	0.0961608	0.0115619	0.00798125	0.000465319	0.00860619	0.664598	1000	6.90192e+06		0		0	0	0	2221.72	82032.1	0	224060	7.21023e+06	943.659	690.007	0	3.316	26.4313	0.789374	0	0	0	0	690.007
9			0				0.2	932.82	13.3294	3.25813	25.3604	20.9504	3.19634	0.095459	0.0147777	0.0102012	0.000594743	0.0109999	0.7528	1000	6.85223e+06		0		0	0	0	2205.5	81433.5	0	222425	7.1583e+06	936.865	685.04	0	3.2918	29.6277	0.884833	0	0	0	0	685.04
10			0				0.2	926.013	14.7569	3.60706	28.0764	23.1942	3.17301	0.0947623	0.0183634	0.0126764	0.000739052	0.013669	0.839385	1000	6.8029e+06		0		0	0	0	2189.41	80839.2	0	220802	7.10673e+06	930.12	680.108	0	3.26778	32.8007	0.979595	0	0	0	0	680.108
11			0				0.2	919.255	16.174	3.95345	30.7726	25.4215	3.14986	0.0940708	0.0223121	0.0154022	0.000897974	0.0166083	0.924375	1000	6.75392e+06		0		0	0	0	2173.43	80249.2	0	219190	7.05553e+06	923.423	675.211	0	3.24393	35.9505	1.07367	0	0	0	0	675.211
12			0				0.2	912.546	17.5807	4.29731	33.4491	27.6326	3.12687	0.0933843	0.0266172	0.0183741	0.00107124	0.0198128	1.00779	1000	6.70529e+06		271764		0	265.146	28473.5	2157.57	79663.6	0	217591	7.3052e+06	916.774	670.35	0.86134	3.22025	39.0774	1.16705	0	0.0724516	0.0724516	0.144903	670.205
13			0				0.2	905.887	18.9772	4.63866	36.1061	29.8275	3.10405	0.0927028	0.031272	0.0215873	0.00125857	0.0232777	1.08965	1000	6.65701e+06		0		0	0	0	2141.82	79082.2	0	216003	6.95423e+06	910.173	665.523	0	3.19675	42.1814	1.25975	0	0	0	0	665.523
14			0				0.2	899.276	20.3636	4.97752	38.7437	32.0065	3.0814	0.0920262	0.03627	0.0250375	0.00145972	0.0269979	1.16999	1000	6.60907e+06		0		0	0	0	2126.19	78505.1	0	214426	6.90413e+06	903.619	660.73	0	3.17342	45.2628	1.35178	0	0	0	0	660.73
15			0				0.2	892.713	21.7397	5.3139	41.362	34.1695	3.05891	0.0913546	0.0416046	0.02872	0.00167442	0.0309689	1.24881	1000	6.56148e+06		0		0	0	0	2110.68	77932.1	0	212862	6.85438e+06	897.112	655.972	0	3.15026	48.3217	1.44313	0	0	0	0	655.972
16			0				0.2	886.198	23.1059	5.64784	43.9613	36.3167	3.03659	0.0906879	0.0472697	0.0326307	0.00190242	0.0351857	1.32615	1000	6.51422e+06		0		0	0	0	2095.27	77363.4	0	211308	6.80499e+06	890.651	651.248	0	3.12727	51.3583	1.53382	0	0	0	0	651.248
17			0				0.2	879.731	24.4621	5.97933	46.5415	38.4483	3.01442	0.0900261	0.0532588	0.036765	0.00214345	0.0396438	1.40201	1000	6.46731e+06		0		0	0	0	2079.98	76798.8	0	209766	6.75595e+06	884.237	646.558	0	3.10445	54.3728	1.62385	0	0	0	0	646.558
18			0				0.2	873.31	25.8083	6.3084	49.1029	40.5643	2.99243	0.0893691	0.0595658	0.0411188	0.00239729	0.0443385	1.47643	1000	6.42073e+06		475458		0	463.88	49815.1	2064.8	76238.3	0	208235	7.23301e+06	877.869	641.902	1.50694	3.0818	57.3652	1.71322	0	0.126756	0.126756	0.253512	641.648
19			0				0.2	866.937	27.1448	6.63508	51.6457	42.6649	2.97059	0.0887169	0.0661846	0.0456878	0.00266367	0.0492652	1.54942	1000	6.37449e+06		0		0	0	0	2049.73	75682	0	206715	6.65893e+06	871.546	637.278	0	3.0593	60.3358	1.80193	0	0	0	0	637.278
20			0				0.2	860.61	28.4715	6.95937	54.1699	44.7501	2.94891	0.0880694	0.0731092	0.0504679	0.00294235	0.0544196	1.62099	1000	6.32857e+06		0		0	0	0	2034.78	75129.6	0	205207	6.61094e+06	865.268	632.688	0	3.03698	63.2847	1.89	0	0	0	0	632.688
21			0				0.2	854.33	29.7885	7.28129	56.6756	46.8202	2.92739	0.0874267	0.0803336	0.055455	0.00323311	0.0597972	1.69118	1000	6.28299e+06		0		0	0	0	2019.93	74581.4	0	203709	6.5633e+06	859.036	628.131	0	3.01481	66.2121	1.97743	0	0	0	0	628.131
22			0				0.2	848.095	31.0959	7.60086	59.1631	48.8751	2.90602	0.0867887	0.087852	0.060645	0.00353569	0.0653936	1.76	1000	6.23773e+06		0		0	0	0	2005.18	74037.1	0	202223	6.51599e+06	852.848	623.606	0	2.99281	69.1181	2.06422	0	0	0	0	623.606
23			0				0.2	841.905	32.3938	7.9181	61.6324	50.915	2.88482	0.0861553	0.0956586	0.066034	0.00384988	0.0712045	1.82747	1000	6.19279e+06		0		0	0	0	1990.55	73496.8	0	200747	6.46903e+06	846.704	619.114	0	2.97097	72.0029	2.15037	0	0	0	0	619.114
24			0				0.2	835.761	33.6822	8.23303	64.0837	52.94	2.86376	0.0855266	0.103748	0.0716179	0.00417543	0.0772258	1.89361	1000	6.14818e+06		456337		0	445.225	47811.7	1976.02	72960.4	0	199282	6.92699e+06	840.604	614.654	1.44633	2.94929	74.8667	2.2359	0	0.121658	0.121658	0.243317	614.411
25			0				0.2	829.662	34.9612	8.54566	66.5171	54.9503	2.84286	0.0849024	0.112114	0.0773931	0.00451213	0.0834531	1.95843	1000	6.10389e+06		0		0	0	0	1961.6	72427.9	0	197828	6.3761e+06	834.548	610.226	0	2.92777	77.7095	2.3208	0	0	0	0	610.226
26			0				0.2	823.607	36.2308	8.856	68.9328	56.9459	2.82212	0.0842828	0.120751	0.0833556	0.00485975	0.0898825	2.02195	1000	6.05991e+06		0		0	0	0	1947.29	71899.4	0	196384	6.33014e+06	828.536	605.829	0	2.9064	80.5317	2.40509	0	0	0	0	605.829
27			0				0.2	817.597	37.4912	9.16408	71.3308	58.9269	2.80152	0.0836677	0.129654	0.0895016	0.00521808	0.0965097	2.0842	1000	6.01625e+06		0		0	0	0	1933.08	71374.6	0	194951	6.28451e+06	822.566	601.464	0	2.88519	83.3332	2.48875	0	0	0	0	601.464
28			0.00011777				0.2	811.534	38.7424	9.46992	73.7113	60.9901	2.78075	0.0830571	0.138818	0.0958275	0.00558689	0.103586	2.14493	1000	5.97219e+06		0		0	0	0	1918.75	70845.4	0	193505	6.23846e+06	816.542	597.06	0	2.8638	86.1139	2.57181	0	0	0	0	597.06
29			0.00011777				0.2	805.516	39.9843	9.77348	76.0742	63.038	2.76013	0.0824412	0.148236	0.102329	0.00596592	0.110859	2.20442	1000	5.92846e+06		0		0	0	0	1904.52	70320	0	192070	6.19275e+06	810.563	592.687	0	2.84257	88.874	2.65425	0	0	0	0	592.687
30			0.00011777				0.2	799.542	41.217	10.0748	78.4195	65.0707	2.73966	0.0818298	0.157903	0.109002	0.00635497	0.118324	2.26267	1000	5.88504e+06		367072		0	358.133	38459.2	1890.4	69798.5	0	190878	6.55349e+06	804.626	588.347	1.16341	2.82149	91.6137	2.73608	0	0.0978605	0.0978605	0.195721	588.151
31			0.00011777				0.2	793.613	42.4406	10.3739	80.7475	67.0883	2.71934	0.081223	0.167814	0.115843	0.00675383	0.125977	2.31969	1000	5.84194e+06		0		0	0	0	1876.38	69280.9	0	189463	6.10256e+06	798.733	584.038	0	2.80056	94.333	2.8173	0	0	0	0	584.038
32			0.00011777				0.2	787.728	43.6551	10.6707	83.0582	69.091	2.69917	0.0806207	0.177963	0.122849	0.00716228	0.133814	2.37552	1000	5.79915e+06		0		0	0	0	1862.46	68767.2	0	188058	6.05784e+06	792.883	579.76	0	2.7798	97.0322	2.89793	0	0	0	0	579.76
33			0.00011777				0.2	781.886	44.8606	10.9654	85.3517	71.0788	2.67916	0.0800228	0.188345	0.130016	0.00758013	0.141832	2.43015	1000	5.75667e+06		0		0	0	0	1848.65	68257.2	0	186663	6.01344e+06	787.076	575.514	0	2.75918	99.7114	2.97795	0	0	0	0	575.514
34			0.00011777				0.2	776.088	46.0571	11.2579	87.6283	73.0519	2.65929	0.0794294	0.198956	0.137341	0.00800718	0.150026	2.48362	1000	5.71451e+06		0		0	0	0	1834.94	67751	0	185279	5.96937e+06	781.311	571.298	0	2.73872	102.371	3.05738	0	0	0	0	571.298
35			0.000189436				0.2	770.277	47.2448	11.5482	89.8879	75.0661	2.63938	0.0788404	0.20979	0.14482	0.00844321	0.158576	2.53575	1000	5.67224e+06		0		0	0	0	1821.21	67243.8	0	183892	5.92519e+06	775.531	567.073	0	2.71822	105.01	3.13622	0	0	0	0	567.073
36			0.000189436				0.2	764.51	48.4236	11.8363	92.1307	77.0653	2.61962	0.0782501	0.220842	0.152449	0.00888802	0.167298	2.58674	1000	5.63028e+06		461023		0	449.797	48302.7	1807.57	66740.3	0	182738	6.39134e+06	769.795	562.878	1.46119	2.69787	107.63	3.21447	0	0.122908	0.122908	0.245815	562.632
37			0.000189436				0.2	758.786	49.5935	12.1223	94.3566	79.0495	2.6	0.0776642	0.232107	0.160226	0.0093414	0.176188	2.63661	1000	5.58863e+06		0		0	0	0	1794.04	66240.6	0	181369	5.83803e+06	764.1	558.714	0	2.67767	110.23	3.29213	0	0	0	0	558.714
38			0.000189436				0.2	753.105	50.7547	12.4061	96.5659	81.0188	2.58054	0.0770827	0.243581	0.168146	0.00980317	0.185243	2.68536	1000	5.54729e+06		0		0	0	0	1780.61	65744.6	0	180011	5.79482e+06	758.448	554.581	0	2.65762	112.81	3.36922	0	0	0	0	554.581
39			0.000189436				0.2	747.466	51.9072	12.6878	98.7587	82.9734	2.56122	0.0765056	0.255258	0.176207	0.0102731	0.194458	2.73302	1000	5.50625e+06		0		0	0	0	1767.27	65252.4	0	178664	5.75193e+06	752.837	550.478	0	2.63772	115.371	3.44572	0	0	0	0	550.478
40			0.000189436				0.2	741.869	53.0511	12.9674	100.935	84.9134	2.54204	0.0759327	0.267134	0.184405	0.0107511	0.203831	2.7796	1000	5.46551e+06		0		0	0	0	1754.04	64763.8	0	177326	5.70935e+06	747.267	546.406	0	2.61797	117.913	3.52165	0	0	0	0	546.406
41			0.000189436				0.2	736.315	54.1864	13.2449	103.095	86.8388	2.52301	0.0753642	0.279205	0.192738	0.0112369	0.213356	2.82512	1000	5.42507e+06		0		0	0	0	1740.91	64278.9	0	175998	5.66709e+06	741.738	542.363	0	2.59837	120.436	3.59702	0	0	0	0	542.363
42			0.000189436				0.2	730.802	55.3132	13.5204	105.239	88.7498	2.50412	0.0747999	0.291466	0.201201	0.0117303	0.223032	2.86959	1000	5.38493e+06		610021		0	595.166	63913.6	1727.87	63797.6	0	175106	6.3001e+06	736.25	538.35	1.93343	2.57892	122.941	3.67182	0	0.16263	0.16263	0.32526	538.025
43			0.000189436				0.2	725.33	56.4316	13.7937	107.367	90.6465	2.48537	0.0742399	0.303912	0.209793	0.0122312	0.232855	2.91303	1000	5.34509e+06		0		0	0	0	1714.94	63319.9	0	173795	5.58392e+06	730.803	534.367	0	2.55961	125.426	3.74606	0	0	0	0	534.367
44			0.000189436				0.2	719.899	57.5416	14.065	109.479	92.5291	2.46676	0.073684	0.316539	0.21851	0.0127395	0.24282	2.95545	1000	5.30554e+06		0		0	0	0	1702.1	62845.8	0	172493	5.54258e+06	725.395	530.413	0	2.54044	127.893	3.81974	0	0	0	0	530.413
45			0.000189436				0.2	714.509	58.6433	14.3343	111.575	94.3975	2.44829	0.0731323	0.329344	0.227349	0.0132548	0.252925	2.99687	1000	5.26628e+06		0		0	0	0	1689.35	62375.3	0	171202	5.50155e+06	720.027	526.488	0	2.52142	130.341	3.89287	0	0	0	0	526.488
46			0.000189436				0.2	709.159	59.7367	14.6016	113.655	96.2519	2.42996	0.0725848	0.342321	0.236307	0.0137771	0.263166	3.0373	1000	5.22731e+06		0		0	0	0	1676.7	61908.3	0	169920	5.46081e+06	714.699	522.592	0	2.50254	132.771	3.96546	0	0	0	0	522.592
47			0.000273807				0.2	703.79	60.8219	14.8669	115.72	98.1525	2.41156	0.0720413	0.355467	0.245382	0.0143061	0.273803	3.0765	1000	5.18819e+06		0		0	0	0	1664.01	61439.5	0	168633	5.41992e+06	709.35	518.681	0	2.4836	135.183	4.0375	0	0	0	0	518.681
48			0.000273807				0.2	698.461	61.899	15.1301	117.769	100.039	2.3933	0.0714958	0.368776	0.254569	0.0148418	0.284572	3.11474	1000	5.14935e+06		477810		0	466.175	50061.5	1651.41	60974.3	0	167762	5.90808e+06	704.04	514.798	1.51439	2.46479	137.576	4.109	0	0.127383	0.127383	0.254766	514.544
49			0.000273807				0.2	693.172	62.9679	15.3914	119.803	101.911	2.37518	0.0709545	0.382245	0.263867	0.0153838	0.29547	3.15203	1000	5.11081e+06		0		0	0	0	1638.91	60512.6	0	166492	5.33945e+06	698.771	510.945	0	2.44613	139.951	4.17995	0	0	0	0	510.945
50			0.000273807				0.2	687.924	64.0286	15.6507	121.821	103.768	2.35719	0.0704172	0.395869	0.273272	0.0159321	0.306493	3.18838	1000	5.07255e+06		0		0	0	0	1626.5	60054.5	0	165232	5.29946e+06	693.54	507.12	0	2.42761	142.308	4.25037	0	0	0	0	507.12
51			0.000273807				0.2	682.715	65.0814	15.908	123.824	105.612	2.33935	0.0698841	0.409644	0.282781	0.0164865	0.31764	3.22382	1000	5.03458e+06		0		0	0	0	1614.18	59599.7	0	163981	5.25977e+06	688.348	503.324	0	2.40923	144.648	4.32025	0	0	0	0	503.324
52			0.000273807				0.2	677.546	66.1262	16.1634	125.812	107.442	2.32163	0.0693549	0.423567	0.292392	0.0170469	0.328905	3.25834	1000	4.99689e+06		0		0	0	0	1601.96	59148.5	0	162739	5.22038e+06	683.195	499.556	0	2.39099	146.969	4.38961	0	0	0	0	499.556
53			0.000273807				0.2	672.416	67.163	16.4168	127.784	109.258	2.30405	0.0688298	0.437634	0.302102	0.017613	0.340287	3.29197	1000	4.95948e+06		0		0	0	0	1589.83	58700.6	0	161507	5.18128e+06	678.081	495.816	0	2.37288	149.273	4.45844	0	0	0	0	495.816
54			0.000273807				0.2	667.324	68.1921	16.6684	129.742	111.06	2.28661	0.0683086	0.45184	0.311909	0.0181848	0.351782	3.32472	1000	4.92235e+06		1.05636e+06		0	1030.63	110677	1577.79	58256.2	0	160381	6.31063e+06	673.004	492.104	3.34806	2.35492	151.56	4.52674	0	0.281622	0.281622	0.563243	491.541
55			0.000273807				0.2	662.272	69.2133	16.918	131.685	112.848	2.26929	0.0677914	0.466183	0.32181	0.018762	0.363387	3.3566	1000	4.8855e+06		0		0	0	0	1565.85	57815.1	0	159166	5.10405e+06	667.965	488.42	0	2.33709	153.829	4.59454	0	0	0	0	488.42
56			0.000273807				0.2	657.257	70.2268	17.1657	133.613	114.623	2.25211	0.0672781	0.480658	0.331802	0.0193446	0.375099	3.38763	1000	4.84892e+06		0		0	0	0	1553.99	57377.3	0	157961	5.06581e+06	662.964	484.763	0	2.31939	156.081	4.66181	0	0	0	0	484.763
57			0.000273807				0.2	652.281	71.2326	17.4116	135.527	116.385	2.23506	0.0667687	0.495262	0.341884	0.0199323	0.386916	3.41782	1000	4.81261e+06		0		0	0	0	1542.23	56942.9	0	156765	5.02786e+06	658	481.134	0	2.30183	158.316	4.72858	0	0	0	0	481.134
58			0.000273807				0.2	647.342	72.2308	17.6556	137.426	118.133	2.21814	0.0662632	0.509992	0.352052	0.0205252	0.398835	3.44718	1000	4.77658e+06		0		0	0	0	1530.55	56511.7	0	155578	4.9902e+06	653.073	477.531	0	2.2844	160.534	4.79485	0	0	0	0	477.531
59			0.000373343				0.2	642.376	73.2215	17.8977	139.311	119.932	2.20112	0.0657614	0.524844	0.362304	0.0211229	0.411201	3.47537	1000	4.74034e+06		0		0	0	0	1518.81	56078.2	0	154385	4.95232e+06	648.118	473.908	0	2.26688	162.736	4.86061	0	0	0	0	473.908
60			0.000373343				0.2	637.448	74.2045	18.138	141.181	121.718	2.18424	0.065257	0.539813	0.372637	0.0217253	0.423666	3.50277	1000	4.70437e+06		1.00137e+06		0	976.986	104916	1507.16	55648	0	153293	6.02208e+06	643.2	470.312	3.17378	2.24949	164.92	4.92586	0	0.266963	0.266963	0.533926	469.778
61			0.000373343				0.2	632.558	75.18	18.3765	143.037	123.49	2.16748	0.0647564	0.554895	0.383049	0.0223323	0.436225	3.52936	1000	4.66867e+06		0		0	0	0	1495.6	55221.1	0	152117	4.8775e+06	638.32	466.743	0	2.23224	167.087	4.99062	0	0	0	0	466.743
62			0.000373343				0.2	627.705	76.148	18.6131	144.879	125.248	2.15085	0.0642596	0.570088	0.393537	0.0229438	0.448875	3.55518	1000	4.63324e+06		0		0	0	0	1484.13	54797.5	0	150950	4.84047e+06	633.476	463.201	0	2.21511	169.238	5.05488	0	0	0	0	463.201
63			0.000373343				0.2	622.89	77.1086	18.8479	146.707	126.993	2.13435	0.0637667	0.585388	0.404098	0.0235595	0.461615	3.58022	1000	4.59808e+06		0		0	0	0	1472.74	54377.1	0	149792	4.80372e+06	628.669	459.686	0	2.19812	171.372	5.11865	0	0	0	0	459.686
64			0.000373343				0.2	618.112	78.0619	19.0809	148.52	128.725	2.11798	0.0632775	0.600791	0.414731	0.0241795	0.474441	3.6045	1000	4.56319e+06		0		0	0	0	1461.44	53960	0	148643	4.76725e+06	623.898	456.198	0	2.18126	173.49	5.18192	0	0	0	0	456.198
65			0.000373343				0.2	613.37	79.0078	19.3121	150.32	130.443	2.10173	0.0627921	0.616295	0.425434	0.0248034	0.487351	3.62804	1000	4.52856e+06		0		0	0	0	1450.23	53546.1	0	147503	4.73106e+06	619.163	452.735	0	2.16452	175.592	5.24472	0	0	0	0	452.735
66			0.000373343				0.2	608.665	79.9464	19.5415	152.106	132.148	2.08561	0.0623104	0.631897	0.436204	0.0254313	0.500343	3.65084	1000	4.49419e+06		3.70415e+06		0	3613.95	388094	1439.11	53135.3	0	147169	8.79178e+06	614.464	449.299	11.7401	2.14792	177.678	5.30703	0	0.987516	0.987516	1.97503	447.324
67			0.000373343				0.2	603.996	80.8779	19.7692	153.878	133.841	2.06961	0.0618324	0.647593	0.447039	0.026063	0.513412	3.67292	1000	4.46008e+06		0		0	0	0	1428.07	52727.7	0	146040	4.66027e+06	609.8	445.889	0	2.13144	179.747	5.36886	0	0	0	0	445.889
68			0.000373343				0.2	599.362	81.8022	19.9951	155.637	135.52	2.05373	0.0613581	0.66338	0.457937	0.0266984	0.526558	3.69429	1000	4.42623e+06		0		0	0	0	1417.11	52323.2	0	144919	4.62489e+06	605.172	442.505	0	2.11509	181.801	5.43022	0	0	0	0	442.505
69			0.000373343				0.2	594.764	82.7194	20.2193	157.382	137.186	2.03798	0.0608874	0.679256	0.468896	0.0273373	0.539777	3.71495	1000	4.39263e+06		0		0	0	0	1406.24	51921.8	0	143808	4.58977e+06	600.578	439.146	0	2.09887	183.839	5.4911	0	0	0	0	439.146
70			0.000373343				0.2	590.202	83.6296	20.4418	159.114	138.839	2.02235	0.0604203	0.695217	0.479914	0.0279797	0.553068	3.73493	1000	4.35929e+06		0		0	0	0	1395.45	51523.5	0	142705	4.55491e+06	596.02	435.813	0	2.08277	185.861	5.55153	0	0	0	0	435.813
71			0.000490336				0.2	585.605	84.5328	20.6626	160.832	140.549	2.0066	0.0599568	0.71126	0.490989	0.0286254	0.566871	3.75378	1000	4.32569e+06		0		0	0	0	1384.59	51122.2	0	141593	4.51979e+06	591.426	432.454	0	2.06655	187.868	5.61148	0	0	0	0	432.454
72			0.000490336				0.2	581.044	85.429	20.8816	162.537	142.246	1.99097	0.0594898	0.727381	0.502117	0.0292742	0.580741	3.77197	1000	4.29234e+06		6.50554e+06		0	6347.13	681604	1373.81	50724.1	0	141248	1.16792e+07	586.867	429.121	20.6189	2.05046	189.859	5.67097	0	1.73436	1.73436	3.46872	425.652
73			0.000490336				0.2	576.519	86.3182	21.099	164.229	143.929	1.97546	0.0590265	0.743577	0.513298	0.029926	0.594675	3.7895	1000	4.25926e+06		0		0	0	0	1363.11	50329	0	140148	4.4511e+06	582.343	425.813	0	2.03449	191.834	5.73	0	0	0	0	425.813
74			0.000490336				0.2	572.029	87.2004	21.3146	165.908	145.6	1.96008	0.0585668	0.759845	0.524528	0.0305808	0.608671	3.80637	1000	4.22642e+06		0		0	0	0	1352.49	49937.1	0	139057	4.41677e+06	577.854	422.53	0	2.01864	193.795	5.78857	0	0	0	0	422.53
75			0.000490336				0.2	567.574	88.0758	21.5286	167.573	147.257	1.94481	0.0581107	0.776183	0.535806	0.0312383	0.622728	3.82261	1000	4.19384e+06		0		0	0	0	1341.96	49548.1	0	137974	4.38271e+06	573.4	419.273	0	2.00292	195.739	5.84668	0	0	0	0	419.273
76			0.000490336				0.2	563.154	88.9444	21.7409	169.226	148.901	1.92966	0.0576581	0.792587	0.54713	0.0318985	0.636841	3.83822	1000	4.16151e+06		0		0	0	0	1331.51	49162.2	0	136899	4.34891e+06	568.979	416.041	0	1.98732	197.669	5.90433	0	0	0	0	416.041
77			0.000490336				0.2	558.768	89.8062	21.9516	170.865	150.533	1.91464	0.057209	0.809055	0.558498	0.0325613	0.65101	3.85321	1000	4.12943e+06		0		0	0	0	1321.14	48779.4	0	135833	4.31536e+06	564.593	412.834	0	1.97184	199.584	5.96154	0	0	0	0	412.834
78			0.000490336				0.2	554.416	90.6613	22.1606	172.492	152.152	1.89972	0.0567635	0.825585	0.569909	0.0332265	0.665231	3.86759	1000	4.09759e+06		7.02e+06		0	6849.06	735506	1310.85	48399.5	0	137829	1.20475e+07	560.24	409.651	22.2495	1.95649	201.483	6.01831	0	1.87152	1.87152	3.74303	405.908
79			0.000490336				0.2	550.098	91.5098	22.368	174.106	153.758	1.88493	0.0563214	0.842174	0.58136	0.0338942	0.679504	3.88137	1000	4.066e+06		0		0	0	0	1300.64	48022.5	0	136756	4.25208e+06	555.921	406.493	0	1.94125	203.368	6.07463	0	0	0	0	406.493
80			0.000490336				0.2	545.814	92.3516	22.5738	175.708	155.352	1.87025	0.0558827	0.858819	0.59285	0.0345641	0.693824	3.89457	1000	4.03465e+06		0		0	0	0	1290.51	47648.5	0	135691	4.21928e+06	551.634	403.358	0	1.92613	205.239	6.13051	0	0	0	0	403.358
81			0.000490336				0.2	541.563	93.1869	22.7779	177.297	156.934	1.85568	0.0554475	0.875518	0.604378	0.0352361	0.708192	3.90719	1000	4.00354e+06		0		0	0	0	1280.46	47277.4	0	134634	4.18674e+06	547.381	400.248	0	1.91113	207.094	6.18596	0	0	0	0	400.248
82			0.000490336				0.2	537.345	94.0156	22.9805	178.874	158.503	1.84123	0.0550157	0.892269	0.615941	0.0359103	0.722603	3.91924	1000	3.97268e+06		0		0	0	0	1270.48	46909.2	0	133585	4.15444e+06	543.16	397.162	0	1.89625	208.935	6.24097	0	0	0	0	397.162
83			0.000625447				0.2	533.087	94.838	23.1815	180.439	160.132	1.82664	0.0545872	0.909068	0.627538	0.0365864	0.737594	3.93019	1000	3.94151e+06		0		0	0	0	1260.42	46537.5	0	132527	4.12183e+06	538.899	394.046	0	1.88123	210.762	6.29556	0	0	0	0	394.046
84			0.000625447				0.2	528.864	95.6538	23.3809	181.991	161.749	1.81217	0.0541547	0.925912	0.639165	0.0372643	0.752624	3.9406	1000	3.91058e+06		5.78743e+06		0	5646.5	606366	1250.44	46168.8	0	134348	1.04918e+07	534.67	390.954	18.3429	1.86632	212.574	6.34972	0	1.54291	1.54291	3.08583	387.869
85			0.000625447				0.2	524.673	96.4631	23.5787	183.531	163.353	1.79781	0.0537256	0.942799	0.650822	0.0379439	0.767692	3.95046	1000	3.8799e+06		0		0	0	0	1240.53	45803	0	133283	4.06022e+06	530.475	387.887	0	1.85153	214.372	6.40344	0	0	0	0	387.887
86			0.000625447				0.2	520.516	97.266	23.775	185.058	164.944	1.78356	0.0532999	0.959725	0.662506	0.0386251	0.782796	3.95979	1000	3.84945e+06		0		0	0	0	1230.7	45440.1	0	132227	4.02835e+06	526.313	384.843	0	1.83686	216.156	6.45674	0	0	0	0	384.843
87			0.000625447				0.2	516.392	98.0626	23.9697	186.574	166.523	1.76943	0.0528776	0.976689	0.674216	0.0393078	0.797933	3.9686	1000	3.81924e+06		0		0	0	0	1220.95	45080	0	131179	3.99672e+06	522.183	381.823	0	1.82231	217.925	6.50962	0	0	0	0	381.823
88			0.000625447				0.2	512.3	98.8528	24.1629	188.077	168.089	1.75541	0.0524586	0.993688	0.685951	0.039992	0.813102	3.97689	1000	3.78927e+06		0		0	0	0	1211.27	44722.8	0	130140	3.96535e+06	518.085	378.827	0	1.80787	219.681	6.56208	0	0	0	0	378.827
89			0.000625447				0.2	508.241	99.6368	24.3545	189.569	169.643	1.7415	0.052043	1.01072	0.697709	0.0406775	0.8283	3.98467	1000	3.75954e+06		0		0	0	0	1201.68	44368.5	0	129109	3.93422e+06	514.019	375.854	0	1.79355	221.422	6.61412	0	0	0	0	375.854
90			0.000625447				0.2	504.214	100.415	24.5446	191.049	171.184	1.72771	0.0516306	1.02778	0.709488	0.0413642	0.843526	3.99196	1000	3.73003e+06		6.20202e+06		0	6051	649804	1192.16	44016.9	0	134066	1.07672e+07	509.985	372.905	19.657	1.77934	223.15	6.66575	0	1.65344	1.65344	3.30689	369.598
91			0.000625447				0.2	500.219	101.186	24.7332	192.517	172.714	1.71402	0.0512216	1.04488	0.721287	0.0420521	0.858779	3.99876	1000	3.70076e+06		0		0	0	0	1182.71	43668.2	0	133004	3.87862e+06	505.983	369.978	0	1.76524	224.864	6.71697	0	0	0	0	369.978
92			0.000625447				0.2	496.256	101.952	24.9203	193.973	174.231	1.70044	0.0508157	1.062	0.733105	0.0427411	0.874055	4.00507	1000	3.67172e+06		0		0	0	0	1173.34	43322.2	0	131950	3.84816e+06	502.012	367.074	0	1.75125	226.564	6.76779	0	0	0	0	367.074
93			0.000625447				0.2	492.324	102.711	25.106	195.418	175.736	1.68696	0.0504131	1.07914	0.74494	0.0434311	0.889353	4.01092	1000	3.6429e+06		0		0	0	0	1164.04	42978.9	0	130905	3.81795e+06	498.072	364.194	0	1.73738	228.251	6.8182	0	0	0	0	364.194
94			0.000625447				0.2	488.423	103.465	25.2901	196.852	177.229	1.6736	0.0500136	1.09631	0.756791	0.0441221	0.904673	4.01631	1000	3.61431e+06		0		0	0	0	1154.82	42638.4	0	129867	3.78797e+06	494.163	361.335	0	1.72361	229.925	6.86822	0	0	0	0	361.335
95			0.000777634				0.2	484.479	104.212	25.4728	198.274	178.785	1.66008	0.0496174	1.1135	0.768657	0.0448139	0.920629	4.02062	1000	3.58539e+06		0		0	0	0	1145.5	42294.1	0	128819	3.75765e+06	490.209	358.444	0	1.7097	231.585	6.91783	0	0	0	0	358.444
96			0.000777634				0.2	480.566	104.953	25.6541	199.684	180.328	1.64668	0.0492167	1.1307	0.780534	0.0455063	0.936602	4.02449	1000	3.5567e+06		7.37409e+06		0	7194.53	772605	1136.25	41952.5	0	133350	1.1887e+07	486.287	355.576	23.3718	1.69589	233.231	6.96705	0	1.96591	1.96591	3.93183	351.644
97			0.000777634				0.2	476.685	105.689	25.8338	201.084	181.859	1.63338	0.0488192	1.14792	0.792421	0.0461993	0.952587	4.02792	1000	3.52824e+06		0		0	0	0	1127.07	41613.7	0	132273	3.70325e+06	482.395	352.731	0	1.6822	234.865	7.01587	0	0	0	0	352.731
98			0.000777634				0.2	472.836	106.418	26.0121	202.471	183.378	1.62019	0.048425	1.16516	0.804317	0.0468929	0.968585	4.03092	1000	3.50001e+06		0		0	0	0	1117.97	41277.7	0	131205	3.67361e+06	478.535	349.908	0	1.66861	236.485	7.06429	0	0	0	0	349.908
99			0.000777634				0.2	469.017	107.142	26.189	203.848	184.884	1.6071	0.0480339	1.1824	0.816221	0.0475869	0.984593	4.03349	1000	3.472e+06		0		0	0	0	1108.94	40944.3	0	130145	3.6442e+06	474.706	347.108	0	1.65514	238.092	7.11233	0	0	0	0	347.108
100			0.000777634				0.2	465.23	107.86	26.3644	205.214	186.378	1.59413	0.047646	1.19965	0.828131	0.0482813	1.00061	4.03565	1000	3.44422e+06		0		0	0	0	1099.99	40613.7	0	129094	3.61502e+06	470.907	344.331	0	1.64177	239.686	7.15997	0	0	0	0	344.331
101			0.000777634				0.2	461.473	108.572	26.5385	206.568	187.86	1.58125	0.0472613	1.21691	0.840046	0.0489759	1.01663	4.03741	1000	3.41665e+06		0		0	0	0	1091.1	40285.7	0	128052	3.58608e+06	467.139	341.575	0	1.62851	241.268	7.20723	0	0	0	0	341.575
102			0.000777634				0.2	457.746	109.278	26.7111	207.912	189.33	1.56848	0.0468796	1.23418	0.851965	0.0496708	1.03266	4.03876	1000	3.38931e+06		9.32852e+06		0	9101.36	977375	1082.29	39960.4	0	242451	1.39878e+07	463.4	338.842	29.5662	1.61536	242.836	7.25411	0	2.48696	2.48696	4.97392	333.868
103			0.000777634				0.2	454.05	109.978	26.8823	209.245	190.788	1.55582	0.046501	1.25145	0.863887	0.0503659	1.04869	4.03972	1000	3.36219e+06		0		0	0	0	1073.55	39637.7	0	240493	3.64339e+06	459.692	336.13	0	1.60232	244.392	7.30062	0	0	0	0	336.13
104			0.000777634				0.2	450.383	110.673	27.0522	210.567	192.235	1.54325	0.0461255	1.26872	0.87581	0.0510611	1.06473	4.04029	1000	3.33528e+06		0		0	0	0	1064.88	39317.6	0	238551	3.61421e+06	456.013	333.44	0	1.58938	245.935	7.34674	0	0	0	0	333.44
105			0.000777634				0.2	446.746	111.362	27.2206	211.878	193.67	1.53079	0.045753	1.286	0.887735	0.0517563	1.08076	4.04049	1000	3.30858e+06		0		0	0	0	1056.28	39000.1	0	236625	3.58526e+06	452.363	330.771	0	1.57654	247.466	7.39249	0	0	0	0	330.771
106			0.000777634				0.2	443.138	112.046	27.3877	213.179	195.093	1.51843	0.0453835	1.30327	0.899658	0.0524514	1.0968	4.04031	1000	3.2821e+06		0		0	0	0	1047.75	38685.1	0	234714	3.55655e+06	448.742	328.124	0	1.56381	248.984	7.43788	0	0	0	0	328.124
107			0.000945467				0.2	439.485	112.724	27.5535	214.469	196.579	1.50591	0.045017	1.32054	0.91158	0.0531465	1.11352	4.03909	1000	3.25528e+06		0		0	0	0	1039.12	38366.2	0	232779	3.52747e+06	445.075	325.442	0	1.55093	250.49	7.48289	0	0	0	0	325.442
108			0.000945467				0.2	435.863	113.397	27.7179	215.749	198.053	1.4935	0.044646	1.3378	0.923498	0.0538413	1.13023	4.03752	1000	3.22868e+06		1.14552e+07		0	11176.3	1.2002e+06	1030.56	38050	0	230860	1.61652e+07	441.438	322.783	36.3067	1.53814	251.984	7.52754	0	3.05394	3.05394	6.10788	316.675
109			0.000945467				0.2	432.27	114.064	27.8809	217.018	199.515	1.48119	0.0442779	1.35506	0.93541	0.0545358	1.14693	4.0356	1000	3.20229e+06		0		0	0	0	1022.06	37736.3	0	228957	3.47001e+06	437.831	320.145	0	1.52546	253.465	7.57182	0	0	0	0	320.145
110			0.000945467				0.2	428.706	114.725	28.0426	218.276	200.965	1.46898	0.0439129	1.37231	0.947315	0.0552299	1.16363	4.03334	1000	3.17612e+06		0		0	0	0	1013.64	37425.2	0	227070	3.44163e+06	434.252	317.528	0	1.51289	254.934	7.61573	0	0	0	0	317.528
111			0.000945467				0.2	425.172	115.381	28.203	219.525	202.403	1.45687	0.0435509	1.38954	0.959212	0.0559235	1.18031	4.03074	1000	3.15016e+06		0		0	0	0	1005.28	37116.7	0	225198	3.41348e+06	430.703	314.933	0	1.50042	256.391	7.65928	0	0	0	0	314.933
112			0.000945467				0.2	421.667	116.032	28.362	220.763	203.829	1.44486	0.0431919	1.40676	0.971101	0.0566167	1.19698	4.02782	1000	3.12442e+06		0		0	0	0	996.993	36810.8	0	223341	3.38557e+06	427.183	312.359	0	1.48805	257.836	7.70247	0	0	0	0	312.359
113			0.000945467				0.2	418.191	116.677	28.5198	221.99	205.243	1.43295	0.0428359	1.42397	0.982981	0.0573092	1.21364	4.02457	1000	3.09888e+06		0		0	0	0	988.774	36507.3	0	221500	3.35788e+06	423.692	309.806	0	1.47578	259.269	7.74531	0	0	0	0	309.806
114			0.000945467				0.2	414.744	117.317	28.6762	223.208	206.646	1.42113	0.0424828	1.44117	0.994849	0.0580012	1.23029	4.02101	1000	3.07355e+06		1.32765e+07		0	12953.2	1.39102e+06	980.623	36206.4	0	219674	1.80109e+07	420.229	307.274	42.079	1.46362	260.69	7.78779	0	3.53948	3.53948	7.07896	300.195
115			0.000945467				0.2	411.325	117.952	28.8313	224.415	208.037	1.40942	0.0421326	1.45834	1.00671	0.0586925	1.24691	4.01714	1000	3.04843e+06		0		0	0	0	972.54	35907.9	0	217864	3.30317e+06	416.794	304.763	0	1.45155	262.099	7.82993	0	0	0	0	304.763
116			0.000945467				0.2	407.935	118.581	28.9852	225.613	209.416	1.3978	0.0417853	1.4755	1.01855	0.0593831	1.26352	4.01296	1000	3.02351e+06		0		0	0	0	964.523	35611.9	0	216068	3.27616e+06	413.387	302.272	0	1.43959	263.497	7.87171	0	0	0	0	302.272
117			0.000945467				0.2	404.572	119.206	29.1378	226.801	210.784	1.38628	0.0414408	1.49264	1.03038	0.0600729	1.28012	4.0085	1000	2.9988e+06		0		0	0	0	956.572	35318.4	0	214287	3.24936e+06	410.008	299.801	0	1.42772	264.883	7.91315	0	0	0	0	299.801
118			0.000945467				0.2	401.237	119.825	29.2891	227.979	212.141	1.37485	0.0410992	1.50976	1.0422	0.0607619	1.29669	4.00374	1000	2.97429e+06		0		0	0	0	948.686	35027.2	0	212520	3.22278e+06	406.656	297.35	0	1.41595	266.258	7.95425	0	0	0	0	297.35
119			0.00112843				0.2	397.856	120.439	29.4392	229.147	213.561	1.36327	0.0407604	1.52686	1.054	0.06145	1.31398	3.99796	1000	2.94943e+06		0		0	0	0	940.698	34732.1	0	210729	3.19583e+06	403.258	294.865	0	1.40403	267.621	7.99501	0	0	0	0	294.865
120			0.00112843				0.2	394.503	121.048	29.588	230.305	214.968	1.35178	0.0404169	1.54393	1.06579	0.0621371	1.33125	3.99191	1000	2.92478e+06		1.43805e+07		0	14030.3	1.50669e+06	932.771	34439.4	0	208954	1.90703e+07	399.887	292.401	45.5782	1.3922	268.973	8.03543	0	3.83381	3.83381	7.66762	284.733
121			0.00112843				0.2	391.179	121.651	29.7356	231.454	216.364	1.34039	0.0400764	1.56098	1.07756	0.0628231	1.34848	3.98559	1000	2.90033e+06		0		0	0	0	924.911	34149.2	0	207193	3.1426e+06	396.545	289.957	0	1.38046	270.313	8.0755	0	0	0	0	289.957
122			0.00112843				0.2	387.883	122.25	29.8819	232.593	217.748	1.32909	0.0397387	1.57799	1.0893	0.063508	1.36569	3.97901	1000	2.87609e+06		0		0	0	0	917.117	33861.4	0	205447	3.11632e+06	393.231	287.533	0	1.36883	271.643	8.11524	0	0	0	0	287.533
123			0.00112843				0.2	384.615	122.844	30.027	233.722	219.12	1.31789	0.0394038	1.59498	1.10103	0.0641917	1.38287	3.97217	1000	2.85205e+06		0		0	0	0	909.39	33576.1	0	203716	3.09025e+06	389.944	285.13	0	1.3573	272.96	8.15465	0	0	0	0	285.13
124			0.00112843				0.2	381.374	123.432	30.1709	234.842	220.48	1.30679	0.0390718	1.61194	1.11274	0.0648741	1.40002	3.96508	1000	2.82821e+06		0		0	0	0	901.727	33293.2	0	201999	3.06441e+06	386.685	282.747	0	1.34586	274.267	8.19372	0	0	0	0	282.747
125			0.00112843				0.2	378.16	124.016	30.3136	235.953	221.83	1.29578	0.0387426	1.62886	1.12442	0.0655553	1.41714	3.95774	1000	2.80457e+06		0		0	0	0	894.129	33012.7	0	200297	3.03877e+06	383.452	280.383	0	1.33452	275.563	8.23246	0	0	0	0	280.383
126			0.00112843				0.2	374.974	124.595	30.455	237.054	223.167	1.28486	0.0384161	1.64576	1.13608	0.0662352	1.43422	3.95016	1000	2.78113e+06		1.36704e+07		0	13337.5	1.43229e+06	886.594	32734.5	0	198609	1.81294e+07	380.247	278.039	43.3275	1.32328	276.848	8.27088	0	3.6445	3.6445	7.28899	270.75
127			0.00112843				0.2	371.814	125.168	30.5953	238.145	224.494	1.27403	0.0380924	1.66262	1.14772	0.0669138	1.45128	3.94235	1000	2.75788e+06		0		0	0	0	879.124	32458.7	0	196936	2.98815e+06	377.068	275.715	0	1.31212	278.122	8.30897	0	0	0	0	275.715
128			0.00112843				0.2	368.681	125.737	30.7344	239.228	225.809	1.2633	0.0377714	1.67944	1.15933	0.067591	1.46829	3.93431	1000	2.73482e+06		0		0	0	0	871.716	32185.1	0	195276	2.96316e+06	373.916	273.41	0	1.30107	279.385	8.34674	0	0	0	0	273.41
129			0.00112843				0.2	365.574	126.302	30.8723	240.301	227.113	1.25265	0.0374532	1.69623	1.17093	0.0682667	1.48527	3.92604	1000	2.71196e+06		0		0	0	0	864.37	31913.9	0	193631	2.93837e+06	370.79	271.125	0	1.29011	280.638	8.38419	0	0	0	0	271.125
130			0.00112843				0.2	362.494	126.861	31.009	241.366	228.407	1.2421	0.0371376	1.71299	1.18249	0.068941	1.50222	3.91756	1000	2.68929e+06		0		0	0	0	857.087	31645	0	191999	2.91379e+06	367.691	268.858	0	1.27923	281.88	8.42133	0	0	0	0	268.858
131			0.0013268				0.2	359.367	127.416	31.1446	242.421	229.761	1.23138	0.0368246	1.72971	1.19403	0.0696138	1.51991	3.90808	1000	2.66627e+06		0		0	0	0	849.7	31372.1	0	190343	2.88884e+06	364.544	266.557	0	1.26821	283.111	8.45816	0	0	0	0	266.557
132			0.0013268				0.2	356.268	127.966	31.279	243.468	231.104	1.22076	0.036507	1.74638	1.20554	0.0702849	1.53755	3.8984	1000	2.64345e+06		1.7567e+07		0	17139.2	1.84054e+06	842.371	31101.5	0	188702	2.22888e+07	361.424	264.276	55.6775	1.25727	284.332	8.49466	0	4.68331	4.68331	9.36663	254.909
133			0.0013268				0.2	353.195	128.511	31.4123	244.505	232.435	1.21024	0.0361922	1.76301	1.21702	0.0709543	1.55515	3.88852	1000	2.62083e+06		0		0	0	0	835.106	30833.3	0	187074	2.83957e+06	358.33	262.014	0	1.24643	285.542	8.53086	0	0	0	0	262.014
134			0.0013268				0.2	350.149	129.052	31.5444	245.533	233.755	1.1998	0.03588	1.7796	1.22848	0.071622	1.57271	3.87844	1000	2.5984e+06		0		0	0	0	827.904	30567.4	0	185461	2.81525e+06	355.263	259.771	0	1.23568	286.742	8.56674	0	0	0	0	259.771
135			0.0013268				0.2	347.129	129.587	31.6754	246.553	235.063	1.18945	0.0355706	1.79615	1.2399	0.0722879	1.59022	3.86818	1000	2.57615e+06		0		0	0	0	820.763	30303.7	0	183861	2.79114e+06	352.222	257.548	0	1.22502	287.932	8.60231	0	0	0	0	257.548
136			0.0013268				0.2	344.135	130.119	31.8052	247.564	236.361	1.17919	0.0352638	1.81265	1.25129	0.0729521	1.60768	3.85773	1000	2.5541e+06		0		0	0	0	813.685	30042.4	0	182276	2.76724e+06	349.207	255.343	0	1.21445	289.111	8.63757	0	0	0	0	255.343
137			0.0013268				0.2	341.167	130.645	31.934	248.566	237.646	1.16902	0.0349596	1.82911	1.26265	0.0736144	1.6251	3.8471	1000	2.53224e+06		0		0	0	0	806.667	29783.3	0	180703	2.74353e+06	346.218	253.157	0	1.20398	290.28	8.67253	0	0	0	0	253.157
138			0.0013268				0.2	338.225	131.167	32.0616	249.559	238.921	1.15894	0.0346581	1.84552	1.27398	0.0742748	1.64246	3.83629	1000	2.51056e+06		1.07056e+07		0	10444.9	1.12165e+06	799.709	29526.4	0	179145	1.45577e+07	343.255	250.99	33.9306	1.1936	291.439	8.70719	0	2.85407	2.85407	5.70815	245.282
139			0.0013268				0.2	335.308	131.685	32.1881	250.544	240.185	1.14894	0.0343592	1.86188	1.28527	0.0749333	1.65978	3.82532	1000	2.48907e+06		0		0	0	0	792.812	29271.7	0	177600	2.69674e+06	340.316	248.842	0	1.1833	292.588	8.74155	0	0	0	0	248.842
140			0.0013268				0.2	332.416	132.198	32.3135	251.52	241.438	1.13903	0.0340629	1.8782	1.29654	0.07559	1.67705	3.81418	1000	2.46777e+06		0		0	0	0	785.974	29019.3	0	176068	2.67364e+06	337.403	246.712	0	1.1731	293.727	8.77561	0	0	0	0	246.712
141			0.0013268				0.2	329.549	132.707	32.4379	252.488	242.68	1.12921	0.0337691	1.89446	1.30776	0.0762446	1.69426	3.80288	1000	2.44664e+06		0		0	0	0	779.196	28769	0	174550	2.65074e+06	334.515	244.6	0	1.16298	294.856	8.80938	0	0	0	0	244.6
142			0.0013268				0.2	326.707	133.211	32.5611	253.447	243.912	1.11947	0.0334778	1.91068	1.31896	0.0768974	1.71142	3.79142	1000	2.42569e+06		0		0	0	0	772.475	28520.9	0	173044	2.62803e+06	331.651	242.506	0	1.15295	295.975	8.84286	0	0	0	0	242.506
143			0.00154184				0.2	323.819	133.711	32.6834	254.399	245.203	1.10957	0.0331891	1.92685	1.33012	0.0775481	1.72935	3.77898	1000	2.40441e+06		0		0	0	0	765.652	28268.7	0	171515	2.60496e+06	328.74	240.377	0	1.14276	297.085	8.87605	0	0	0	0	240.377
144			0.00154184				0.2	320.956	134.207	32.8045	255.341	246.483	1.09977	0.0328957	1.94296	1.34125	0.0781966	1.74723	3.76641	1000	2.3833e+06		5.76771e+06		0	5627.26	604299	758.884	28018.9	0	169998	8.95971e+06	325.855	238.268	18.2804	1.13266	298.185	8.90894	0	1.53766	1.53766	3.07531	235.192
145			0.00154184				0.2	318.119	134.698	32.9245	256.276	247.751	1.09004	0.0326049	1.95903	1.35233	0.078843	1.76504	3.7537	1000	2.36239e+06		0		0	0	0	752.175	27771.2	0	168496	2.55941e+06	322.995	236.177	0	1.12265	299.275	8.94155	0	0	0	0	236.177
146			0.00154184				0.2	315.307	135.185	33.0435	257.202	249.009	1.08041	0.0323167	1.97503	1.36338	0.0794871	1.78279	3.74086	1000	2.34165e+06		0		0	0	0	745.526	27525.7	0	167006	2.53693e+06	320.16	234.104	0	1.11273	300.355	8.97386	0	0	0	0	234.104
147			0.00154184				0.2	312.52	135.667	33.1615	258.12	250.255	1.07086	0.032031	1.99098	1.37439	0.080129	1.80048	3.72788	1000	2.3211e+06		0		0	0	0	738.936	27282.4	0	165530	2.51465e+06	317.35	232.049	0	1.10289	301.426	9.00589	0	0	0	0	232.049
148			0.00154184				0.2	309.757	136.145	33.2784	259.03	251.49	1.06139	0.0317479	2.00687	1.38536	0.0807687	1.81811	3.71478	1000	2.30073e+06		0		0	0	0	732.404	27041.2	0	164067	2.49257e+06	314.565	230.012	0	1.09314	302.487	9.03764	0	0	0	0	230.012
149			0.00154184				0.2	307.019	136.619	33.3943	259.932	252.714	1.05201	0.0314673	2.02271	1.39629	0.081406	1.83567	3.70156	1000	2.28053e+06		0		0	0	0	725.93	26802.2	0	162616	2.47068e+06	311.804	227.993	0	1.08348	303.539	9.06911	0	0	0	0	227.993
150			0.00154184				0.2	304.305	137.089	33.5091	260.826	253.928	1.04271	0.0311891	2.03849	1.40719	0.0820411	1.85318	3.68822	1000	2.26052e+06		752495		0	734.172	78841.1	719.513	26565.2	0	161179	3.28105e+06	309.067	225.992	2.38499	1.0739	304.582	9.1003	0	0.200613	0.200613	0.401227	225.591
151			0.00154184				0.2	301.615	137.555	33.6229	261.712	255.131	1.03349	0.0309134	2.05421	1.41804	0.0826739	1.87061	3.67476	1000	2.24067e+06		0		0	0	0	713.152	26330.4	0	159754	2.42747e+06	306.354	224.008	0	1.06441	305.616	9.13121	0	0	0	0	224.008
152			0.00154184				0.2	298.949	138.017	33.7358	262.59	256.323	1.02436	0.0306401	2.06988	1.42885	0.0833043	1.88799	3.66119	1000	2.22101e+06		0		0	0	0	706.848	26097.7	0	158342	2.40615e+06	303.665	222.042	0	1.055	306.64	9.16185	0	0	0	0	222.042
153			0.00154184				0.2	296.306	138.474	33.8476	263.461	257.504	1.0153	0.0303693	2.08548	1.43963	0.0839324	1.9053	3.64751	1000	2.20151e+06		0		0	0	0	700.6	25867	0	156942	2.38502e+06	300.999	220.093	0	1.04567	307.655	9.19222	0	0	0	0	220.093
154			0.00154184				0.2	293.687	138.927	33.9584	264.323	258.675	1.00633	0.0301008	2.10103	1.45036	0.0845581	1.92254	3.63374	1000	2.18218e+06		0		0	0	0	694.407	25638.3	0	155555	2.36407e+06	298.357	218.161	0	1.03643	308.662	9.22232	0	0	0	0	218.161
155			0.00177521				0.2	291.022	139.377	34.0683	265.178	259.905	0.997197	0.0298347	2.11652	1.46105	0.0851814	1.94057	3.619	1000	2.16252e+06		0		0	0	0	688.111	25405.7	0	154144	2.34275e+06	295.668	216.195	0	1.02703	309.659	9.25216	0	0	0	0	216.195
156			0.00177521				0.2	288.382	139.822	34.1771	266.026	261.123	0.988149	0.029564	2.13194	1.4717	0.0858022	1.95853	3.60419	1000	2.14303e+06		837690		0	817.292	87767.2	681.868	25175.2	0	152745	3.24791e+06	293.004	214.247	2.65501	1.01771	310.647	9.28172	0	0.223326	0.223326	0.446652	213.8
157			0.00177521				0.2	285.765	140.264	34.285	266.865	262.331	0.979184	0.0292958	2.1473	1.4823	0.0864203	1.97641	3.58928	1000	2.12371e+06		0		0	0	0	675.681	24946.8	0	151359	2.3007e+06	290.363	212.316	0	1.00848	311.626	9.31102	0	0	0	0	212.316
158			0.00177521				0.2	283.172	140.701	34.3919	267.697	263.527	0.9703	0.02903	2.1626	1.49286	0.087036	1.99422	3.5743	1000	2.10457e+06		0		0	0	0	669.551	24720.4	0	149986	2.27995e+06	287.746	210.402	0	0.99933	312.596	9.34005	0	0	0	0	210.402
159			0.00177521				0.2	280.603	141.134	34.4978	268.522	264.713	0.961496	0.0287666	2.17783	1.50337	0.087649	2.01196	3.55924	1000	2.08561e+06		0		0	0	0	663.476	24496.1	0	148625	2.25939e+06	285.153	208.506	0	0.990262	313.558	9.36881	0	0	0	0	208.506
160			0.00177521				0.2	278.057	141.564	34.6028	269.339	265.887	0.952772	0.0285056	2.193	1.51384	0.0882594	2.02962	3.5441	1000	2.06681e+06		0		0	0	0	657.456	24273.9	0	147277	2.23902e+06	282.583	206.627	0	0.981278	314.511	9.39732	0	0	0	0	206.627
161			0.00177521				0.2	275.534	141.989	34.7068	270.149	267.051	0.944128	0.028247	2.2081	1.52427	0.0888672	2.0472	3.52888	1000	2.04818e+06		0		0	0	0	651.491	24053.6	0	145940	2.21883e+06	280.036	204.764	0	0.972375	315.455	9.42557	0	0	0	0	204.764
162			0.00177521				0.2	273.034	142.411	34.8099	270.951	268.205	0.935561	0.0279907	2.22313	1.53465	0.0894723	2.06471	3.5136	1000	2.02972e+06		963583		0	940.119	100957	645.58	23835.4	0	144616	3.2643e+06	277.512	202.919	3.05402	0.963552	316.39	9.45356	0	0.256889	0.256889	0.513778	202.405
163			0.00177521				0.2	270.557	142.829	34.912	271.746	269.348	0.927073	0.0277367	2.23811	1.54498	0.0900748	2.08214	3.49826	1000	2.01143e+06		0		0	0	0	639.722	23619.1	0	143304	2.17899e+06	275.01	201.09	0	0.95481	317.317	9.48129	0	0	0	0	201.09
164			0.00177521				0.2	268.102	143.243	35.0132	272.533	270.481	0.918662	0.0274851	2.25301	1.55527	0.0906747	2.09949	3.48284	1000	1.99329e+06		0		0	0	0	633.918	23404.8	0	142004	2.15934e+06	272.531	199.277	0	0.946147	318.236	9.50878	0	0	0	0	199.277
165			0.00177521				0.2	265.67	143.653	35.1135	273.314	271.603	0.910326	0.0272357	2.26785	1.56552	0.0912719	2.11677	3.46737	1000	1.97533e+06		0		0	0	0	628.167	23192.5	0	140715	2.13986e+06	270.075	197.481	0	0.937562	319.146	9.53601	0	0	0	0	197.481
166			0.00177521				0.2	263.259	144.06	35.2129	274.088	272.715	0.902067	0.0269886	2.28262	1.57571	0.0918664	2.13397	3.45185	1000	1.95752e+06		0		0	0	0	622.467	22982.1	0	139439	2.12056e+06	267.64	195.701	0	0.929056	320.049	9.563	0	0	0	0	195.701
167			0.00202832				0.2	260.804	144.462	35.3113	274.854	273.884	0.893654	0.0267437	2.29733	1.58586	0.0924582	2.15197	3.43538	1000	1.93938e+06		0		0	0	0	616.667	22767.7	0	138138	2.1009e+06	265.16	193.887	0	0.920398	320.942	9.58975	0	0	0	0	193.887
168			0.00202832				0.2	258.372	144.862	35.4089	275.613	275.043	0.88532	0.0264943	2.31196	1.59597	0.0930472	2.16989	3.41889	1000	1.92141e+06		1.14704e+06		0	1119.11	120178	610.915	22555.4	0	136850	3.34976e+06	262.703	192.09	3.63547	0.911814	321.828	9.61624	0	0.305797	0.305797	0.611595	191.479
169			0.00202832				0.2	255.962	145.257	35.5055	276.366	276.19	0.877063	0.0262472	2.32652	1.60602	0.0936334	2.18772	3.40235	1000	1.9036e+06		0		0	0	0	605.218	22345	0	135574	2.06212e+06	260.268	190.31	0	0.90331	322.705	9.64249	0	0	0	0	190.31
170			0.00202832				0.2	253.575	145.649	35.6013	277.111	277.327	0.868883	0.0260024	2.34102	1.61602	0.0942167	2.20546	3.38577	1000	1.88596e+06		0		0	0	0	599.573	22136.6	0	134309	2.043e+06	257.856	188.546	0	0.894886	323.573	9.66849	0	0	0	0	188.546
171			0.00202832				0.2	251.21	146.037	35.6961	277.849	278.453	0.86078	0.0257599	2.35544	1.62598	0.0947971	2.22311	3.36916	1000	1.86848e+06		0		0	0	0	593.982	21930.2	0	133057	2.02406e+06	255.466	186.799	0	0.88654	324.434	9.69425	0	0	0	0	186.799
172			0.00202832				0.2	248.867	146.421	35.7901	278.581	279.568	0.852752	0.0255197	2.36979	1.63589	0.0953746	2.24068	3.35252	1000	1.85116e+06		0		0	0	0	588.442	21725.7	0	131816	2.00529e+06	253.098	185.067	0	0.878272	325.287	9.71977	0	0	0	0	185.067
173			0.00202832				0.2	246.546	146.802	35.8832	279.305	280.673	0.844799	0.0252817	2.38407	1.64574	0.0959493	2.25816	3.33584	1000	1.834e+06		0		0	0	0	582.954	21523	0	130586	1.98669e+06	250.752	183.352	0	0.870081	326.132	9.74505	0	0	0	0	183.352
174			0.00202832				0.2	244.247	147.179	35.9754	280.023	281.768	0.83692	0.0250459	2.39828	1.65555	0.0965211	2.27556	3.31915	1000	1.817e+06		1.39785e+06		0	1363.81	146457	577.517	21322.3	0	129369	3.51394e+06	248.428	181.653	4.43041	0.861966	326.969	9.7701	0	0.372664	0.372664	0.745328	180.907
175			0.00202832				0.2	241.969	147.553	36.0668	280.734	282.853	0.829115	0.0248123	2.41241	1.66531	0.0970901	2.29286	3.30242	1000	1.80016e+06		0		0	0	0	572.131	21123.5	0	128162	1.95002e+06	246.126	179.969	0	0.853927	327.798	9.79491	0	0	0	0	179.969
176			0.00202832				0.2	239.713	147.923	36.1573	281.439	283.927	0.821383	0.0245809	2.42648	1.67502	0.0976561	2.31008	3.28568	1000	1.78348e+06		0		0	0	0	566.796	20926.4	0	126967	1.93194e+06	243.844	178.301	0	0.845964	328.619	9.81949	0	0	0	0	178.301
177			0.00202832				0.2	237.477	148.29	36.247	282.137	284.992	0.813722	0.0243517	2.44047	1.68468	0.0982193	2.32721	3.26891	1000	1.76694e+06		0		0	0	0	561.51	20731.3	0	125783	1.91402e+06	241.584	176.648	0	0.838074	329.433	9.84384	0	0	0	0	176.648
178			0.00202832				0.2	235.262	148.654	36.3358	282.828	286.046	0.806133	0.0241245	2.45439	1.69429	0.0987795	2.34425	3.25213	1000	1.75057e+06		0		0	0	0	556.273	20537.9	0	124610	1.89627e+06	239.345	175.011	0	0.830258	330.239	9.86797	0	0	0	0	175.011
179			0.00230233				0.2	233.004	149.014	36.4238	283.513	287.155	0.798394	0.0238996	2.46824	1.70385	0.0993369	2.3621	3.23444	1000	1.73386e+06		0		0	0	0	550.937	20340.8	0	123413	1.87816e+06	237.06	173.34	0	0.822294	331.037	9.89187	0	0	0	0	173.34
180			0.00230233				0.2	230.767	149.37	36.511	284.192	288.254	0.790729	0.0236701	2.48202	1.71336	0.0998912	2.37986	3.21675	1000	1.71731e+06		1.69246e+06		0	1651.25	177324	545.648	20145.5	0	122228	3.73167e+06	234.798	171.686	5.36417	0.8144	331.828	9.91554	0	0.451207	0.451207	0.902414	170.784
181			0.00230233				0.2	228.551	149.723	36.5973	284.864	289.342	0.783138	0.0234429	2.49571	1.72281	0.100443	2.39751	3.19906	1000	1.70092e+06		0		0	0	0	540.409	19952.1	0	121055	1.84247e+06	232.557	170.048	0	0.806581	332.611	9.93898	0	0	0	0	170.048
182			0.00230233				0.2	226.357	150.073	36.6828	285.529	290.42	0.77562	0.0232178	2.50933	1.73222	0.100991	2.41507	3.18137	1000	1.68469e+06		0		0	0	0	535.221	19760.6	0	119893	1.82488e+06	230.337	168.425	0	0.798838	333.387	9.9622	0	0	0	0	168.425
183			0.00230233				0.2	224.184	150.42	36.7675	286.188	291.487	0.768174	0.0229949	2.52288	1.74157	0.101536	2.43253	3.16368	1000	1.66861e+06		0		0	0	0	530.083	19570.8	0	118742	1.80745e+06	228.139	166.817	0	0.791169	334.155	9.98519	0	0	0	0	166.817
184			0.00230233				0.2	222.032	150.763	36.8513	286.841	292.545	0.760799	0.0227742	2.53635	1.75086	0.102078	2.4499	3.146	1000	1.65268e+06		0		0	0	0	524.994	19383	0	117602	1.79019e+06	225.961	165.225	0	0.783573	334.916	10.008	0	0	0	0	165.225
185			0.00230233				0.2	219.9	151.102	36.9344	287.487	293.592	0.753495	0.0225555	2.54975	1.76011	0.102617	2.46716	3.12833	1000	1.63691e+06		0		0	0	0	519.954	19196.9	0	116473	1.7731e+06	223.805	163.648	0	0.776051	335.669	10.0305	0	0	0	0	163.648
186			0.00230233				0.2	217.789	151.439	37.0166	288.128	294.629	0.746262	0.022339	2.56307	1.76931	0.103153	2.48433	3.11067	1000	1.62128e+06		2.03182e+06		0	1982.34	212879	514.962	19012.6	0	115355	4.00284e+06	221.668	162.086	6.43972	0.768601	336.416	10.0529	0	0.541677	0.541677	1.08335	161.002
187			0.00230233				0.2	215.698	151.772	37.0981	288.762	295.656	0.739097	0.0221245	2.57631	1.77845	0.103686	2.5014	3.09301	1000	1.60581e+06		0		0	0	0	510.019	18830.1	0	114247	1.7394e+06	219.553	160.539	0	0.761222	337.155	10.075	0	0	0	0	160.539
188			0.00230233				0.2	213.628	152.102	37.1788	289.39	296.673	0.732002	0.0219121	2.58948	1.78754	0.104216	2.51838	3.07538	1000	1.59048e+06		0		0	0	0	505.122	18649.3	0	113151	1.72279e+06	217.457	159.006	0	0.753914	337.887	10.0969	0	0	0	0	159.006
189			0.00230233				0.2	211.577	152.429	37.2587	290.012	297.68	0.724975	0.0217018	2.60257	1.79658	0.104743	2.53525	3.05776	1000	1.5753e+06		0		0	0	0	500.273	18470.3	0	112064	1.70633e+06	215.381	157.489	0	0.746676	338.612	10.1186	0	0	0	0	157.489
190			0.00230233				0.2	209.546	152.753	37.3378	290.628	298.678	0.718015	0.0214934	2.61559	1.80556	0.105267	2.55203	3.04015	1000	1.56026e+06		0		0	0	0	495.47	18292.9	0	110988	1.69004e+06	213.325	155.985	0	0.739508	339.33	10.1401	0	0	0	0	155.985
191			0.00260165				0.2	207.471	153.074	37.4162	291.238	299.729	0.710907	0.0212871	2.62853	1.8145	0.105788	2.56963	3.02165	1000	1.5449e+06		0		0	0	0	490.57	18111.8	0	109890	1.67339e+06	211.225	154.45	0	0.732194	340.041	10.1614	0	0	0	0	154.45
192			0.00260165				0.2	205.417	153.391	37.4938	291.842	300.769	0.703869	0.0210764	2.64139	1.82337	0.106305	2.58712	3.00318	1000	1.52969e+06		2.34481e+06		0	2287.71	245673	485.713	17932.5	0	108802	4.24968e+06	209.145	152.929	7.43175	0.724945	340.745	10.1825	0	0.625121	0.625121	1.25024	151.679
193			0.00260165				0.2	203.384	153.706	37.5707	292.44	301.8	0.696901	0.0208677	2.65418	1.8322	0.10682	2.60451	2.98475	1000	1.51463e+06		0		0	0	0	480.905	17755	0	107725	1.64059e+06	207.086	151.423	0	0.717769	341.441	10.2033	0	0	0	0	151.423
194			0.00260165				0.2	201.37	154.017	37.6467	293.032	302.82	0.690002	0.0206611	2.66688	1.84097	0.107331	2.62178	2.96636	1000	1.49972e+06		0		0	0	0	476.144	17579.3	0	106658	1.62443e+06	205.047	149.932	0	0.710663	342.131	10.224	0	0	0	0	149.932
195			0.00260165				0.2	199.377	154.325	37.7221	293.619	303.83	0.683171	0.0204566	2.67951	1.84969	0.107839	2.63895	2.948	1000	1.48495e+06		0		0	0	0	471.431	17405.2	0	105602	1.60843e+06	203.029	148.456	0	0.703628	342.815	10.2444	0	0	0	0	148.456
196			0.00260165				0.2	197.403	154.63	37.7966	294.199	304.83	0.676408	0.0202541	2.69206	1.85835	0.108345	2.65602	2.92968	1000	1.47033e+06		0		0	0	0	466.764	17232.9	0	104557	1.59259e+06	201.03	146.994	0	0.696662	343.491	10.2647	0	0	0	0	146.994
197			0.00260165				0.2	195.449	154.932	37.8705	294.774	305.82	0.669712	0.0200536	2.70452	1.86696	0.108846	2.67297	2.91139	1000	1.45585e+06		0		0	0	0	462.143	17062.3	0	103522	1.5769e+06	199.05	145.547	0	0.689766	344.161	10.2847	0	0	0	0	145.547
198			0.00260165				0.2	193.514	155.231	37.9436	295.343	306.801	0.663082	0.0198551	2.71692	1.87551	0.109345	2.68982	2.89315	1000	1.44152e+06		2.69349e+06		0	2627.9	282205	457.568	16893.4	0	102497	4.53969e+06	197.09	144.114	8.53686	0.682937	344.824	10.3046	0	0.718078	0.718078	1.43616	142.678
199			0.00260165				0.2	191.598	155.527	38.016	295.906	307.771	0.656518	0.0196585	2.72923	1.88401	0.109841	2.70657	2.87496	1000	1.42732e+06		0		0	0	0	453.038	16726.2	0	101482	1.54599e+06	195.15	142.695	0	0.676177	345.48	10.3243	0	0	0	0	142.695
200			0.00260165				0.2	189.702	155.821	38.0876	296.464	308.732	0.650019	0.0194639	2.74147	1.89246	0.110333	2.72321	2.8568	1000	1.41327e+06		0		0	0	0	448.553	16560.6	0	100478	1.53076e+06	193.228	141.29	0	0.669483	346.13	10.3437	0	0	0	0	141.29
201			0.00260165				0.2	187.824	156.111	38.1586	297.016	309.684	0.643584	0.0192712	2.75362	1.90085	0.110822	2.73974	2.83869	1000	1.39935e+06		0		0	0	0	444.113	16396.7	0	99483.2	1.51568e+06	191.325	139.899	0	0.662855	346.774	10.363	0	0	0	0	139.899
202			0.00260165				0.2	185.964	156.398	38.2289	297.563	310.626	0.637213	0.0190804	2.76571	1.90919	0.111309	2.75617	2.82063	1000	1.38557e+06		0		0	0	0	439.716	16234.3	0	98498.3	1.50075e+06	189.441	138.521	0	0.656293	347.411	10.3821	0	0	0	0	138.521
203			0.002929				0.2	184.063	156.683	38.2984	298.105	311.62	0.630696	0.0188915	2.77771	1.91748	0.111792	2.77342	2.80168	1000	1.37148e+06		0		0	0	0	435.224	16068.3	0	97491	1.48547e+06	187.514	137.112	0	0.649588	348.042	10.401	0	0	0	0	137.112
204			0.002929				0.2	182.18	156.965	38.3673	298.641	312.603	0.624246	0.0186983	2.78963	1.92571	0.112272	2.79056	2.7828	1000	1.35752e+06		2.99403e+06		0	2921.12	313693	430.773	15904	0	96494	4.78099e+06	185.606	135.717	9.4894	0.642944	348.666	10.4197	0	0.798201	0.798201	1.5964	134.12
205			0.002929				0.2	180.317	157.243	38.4354	299.171	313.577	0.617862	0.0185071	2.80147	1.93388	0.112748	2.80758	2.76399	1000	1.34371e+06		0		0	0	0	426.367	15741.3	0	95507.2	1.45538e+06	183.717	134.336	0	0.636369	349.284	10.4382	0	0	0	0	134.336
206			0.002929				0.2	178.473	157.519	38.5029	299.696	314.541	0.611543	0.0183178	2.81324	1.942	0.113222	2.82448	2.74523	1000	1.33004e+06		0		0	0	0	422.007	15580.3	0	94530.4	1.44057e+06	181.848	132.969	0	0.629861	349.896	10.4565	0	0	0	0	132.969
207			0.002929				0.2	176.648	157.792	38.5696	300.216	315.494	0.605289	0.0181305	2.82492	1.95006	0.113692	2.84127	2.72655	1000	1.3165e+06		0		0	0	0	417.691	15421	0	93563.7	1.42591e+06	179.998	131.616	0	0.62342	350.501	10.4746	0	0	0	0	131.616
208			0.002929				0.2	174.841	158.063	38.6357	300.73	316.439	0.599099	0.0179451	2.83652	1.95807	0.114159	2.85795	2.70792	1000	1.30311e+06		0		0	0	0	413.419	15263.3	0	92606.8	1.41139e+06	178.166	130.277	0	0.617044	351.1	10.4926	0	0	0	0	130.277
209			0.002929				0.2	173.053	158.33	38.7011	301.239	317.373	0.592972	0.0177616	2.84804	1.96603	0.114622	2.87451	2.68937	1000	1.28985e+06		0		0	0	0	409.191	15107.2	0	91659.7	1.39702e+06	176.353	128.951	0	0.610733	351.693	10.5103	0	0	0	0	128.951
210			0.002929				0.2	171.283	158.595	38.7658	301.743	318.298	0.586908	0.0175799	2.85949	1.97393	0.115083	2.89096	2.67088	1000	1.27672e+06		3.15686e+06		0	3079.99	330754	405.007	14952.7	0	90722.3	4.8735e+06	174.559	127.639	10.0055	0.604488	352.28	10.5279	0	0.841612	0.841612	1.68322	125.956
211			0.002929				0.2	169.532	158.857	38.8299	302.242	319.213	0.580905	0.0174001	2.87085	1.98177	0.11554	2.90729	2.65246	1000	1.26373e+06		0		0	0	0	400.865	14799.8	0	89794.5	1.36873e+06	172.782	126.34	0	0.598306	352.861	10.5453	0	0	0	0	126.34
212			0.002929				0.2	167.798	159.117	38.8933	302.735	320.119	0.574965	0.0172222	2.88214	1.98956	0.115995	2.92351	2.63411	1000	1.25087e+06		0		0	0	0	396.765	14648.4	0	88876.2	1.35479e+06	171.024	125.054	0	0.592187	353.436	10.5625	0	0	0	0	125.054
213			0.002929				0.2	166.082	159.374	38.9561	303.224	321.016	0.569084	0.0170461	2.89334	1.9973	0.116446	2.93962	2.61583	1000	1.23814e+06		0		0	0	0	392.707	14498.6	0	87967.3	1.341e+06	169.284	123.782	0	0.58613	354.005	10.5796	0	0	0	0	123.782
214			0.002929				0.2	164.383	159.628	39.0182	303.708	321.904	0.563264	0.0168717	2.90447	2.00498	0.116893	2.95561	2.59762	1000	1.22554e+06		0		0	0	0	388.691	14350.3	0	87067.6	1.32735e+06	167.561	122.522	0	0.580136	354.568	10.5965	0	0	0	0	122.522
215			0.0032869				0.2	162.643	159.879	39.0797	304.186	322.841	0.557302	0.0166992	2.91552	2.01261	0.117338	2.97243	2.57854	1000	1.21263e+06		0		0	0	0	384.581	14198.5	0	86146	1.31336e+06	165.796	121.231	0	0.574002	355.125	10.6131	0	0	0	0	121.231
216			0.0032869				0.2	160.922	160.128	39.1406	304.66	323.769	0.551403	0.0165224	2.9265	2.02018	0.11778	2.98913	2.55956	1000	1.19986e+06		3.15648e+06		0	3079.62	330714	380.51	14048.2	0	85234.2	4.7898e+06	164.049	119.954	10.0043	0.567926	355.677	10.6297	0	0.841511	0.841511	1.68302	118.271
217			0.0032869				0.2	159.218	160.374	39.2008	305.128	324.687	0.545567	0.0163475	2.93738	2.0277	0.118218	3.0057	2.54066	1000	1.18722e+06		0		0	0	0	376.483	13899.5	0	84332	1.28582e+06	162.321	118.691	0	0.561915	356.222	10.646	0	0	0	0	118.691
218			0.0032869				0.2	157.533	160.618	39.2603	305.592	325.595	0.539792	0.0161745	2.94819	2.03516	0.118653	3.02215	2.52186	1000	1.17471e+06		0		0	0	0	372.498	13752.3	0	83439.4	1.27227e+06	160.611	117.44	0	0.555967	356.762	10.6622	0	0	0	0	117.44
219			0.0032869				0.2	155.866	160.859	39.3192	306.05	326.493	0.534079	0.0160033	2.95892	2.04257	0.119085	3.03848	2.50314	1000	1.16233e+06		0		0	0	0	368.555	13606.8	0	82556.2	1.25886e+06	158.919	116.203	0	0.550082	357.296	10.6782	0	0	0	0	116.203
220			0.0032869				0.2	154.216	161.098	39.3775	306.504	327.382	0.528426	0.0158339	2.96957	2.04992	0.119513	3.05469	2.4845	1000	1.15009e+06		0		0	0	0	364.654	13462.8	0	81682.4	1.2456e+06	157.245	114.979	0	0.54426	357.825	10.694	0	0	0	0	114.979
221			0.0032869				0.2	152.584	161.334	39.4352	306.953	328.262	0.522832	0.0156663	2.98014	2.05722	0.119939	3.07077	2.46596	1000	1.13797e+06		0		0	0	0	360.794	13320.3	0	80817.8	1.23247e+06	155.588	113.767	0	0.538499	358.347	10.7097	0	0	0	0	113.767
222			0.0032869				0.2	150.968	161.567	39.4923	307.398	329.132	0.517298	0.0155005	2.99063	2.06446	0.120361	3.08674	2.44751	1000	1.12598e+06		3.14325e+06		0	3066.71	329327	356.975	13179.3	0	79962.3	4.69512e+06	153.949	112.569	9.96235	0.532799	358.865	10.7252	0	0.837983	0.837983	1.67597	110.893
223			0.0032869				0.2	149.37	161.798	39.5488	307.837	329.993	0.511823	0.0153364	3.00104	2.07164	0.12078	3.10259	2.42915	1000	1.11412e+06		0		0	0	0	353.197	13039.8	0	79115.9	1.20663e+06	152.327	111.383	0	0.527159	359.377	10.7405	0	0	0	0	111.383
224			0.0032869				0.2	147.789	162.027	39.6046	308.272	330.845	0.506405	0.0151741	3.01137	2.07878	0.121196	3.11831	2.41087	1000	1.10238e+06		0		0	0	0	349.458	12901.7	0	78278.5	1.19391e+06	150.722	110.209	0	0.521579	359.883	10.7557	0	0	0	0	110.209
225			0.0032869				0.2	146.225	162.253	39.6599	308.702	331.688	0.501045	0.0150135	3.02163	2.08586	0.121609	3.13392	2.39269	1000	1.09077e+06		0		0	0	0	345.759	12765.2	0	77450	1.18133e+06	149.134	109.048	0	0.516059	360.384	10.7707	0	0	0	0	109.048
226			0.0032869				0.2	144.677	162.477	39.7146	309.128	332.522	0.495742	0.0148546	3.03181	2.09288	0.122018	3.14941	2.3746	1000	1.07927e+06		0		0	0	0	342.099	12630.1	0	76630.2	1.16887e+06	147.563	107.899	0	0.510596	360.88	10.7856	0	0	0	0	107.899
227			0.00367807				0.2	143.089	162.698	39.7687	309.549	333.404	0.4903	0.0146973	3.04191	2.09985	0.122425	3.16572	2.35567	1000	1.06748e+06		0		0	0	0	338.348	12491.4	0	75789.1	1.1561e+06	145.95	106.72	0	0.504998	361.37	10.8003	0	0	0	0	106.72
228			0.00367807				0.2	141.519	162.917	39.8223	309.966	334.276	0.484919	0.014536	3.05193	2.10677	0.122828	3.18189	2.33685	1000	1.05581e+06		3.17224e+06		0	3094.99	332364	334.635	12354.3	0	74957.2	4.65115e+06	144.355	105.554	10.0542	0.499455	361.855	10.8148	0	0.84571	0.84571	1.69142	103.862
229			0.00367807				0.2	139.966	163.134	39.8752	310.378	335.139	0.479596	0.0143765	3.06187	2.11363	0.123228	3.19794	2.31814	1000	1.04428e+06		0		0	0	0	330.962	12218.7	0	74134.5	1.13096e+06	142.778	104.4	0	0.493973	362.335	10.8292	0	0	0	0	104.4
230			0.00367807				0.2	138.429	163.348	39.9276	310.786	335.992	0.474332	0.0142187	3.07173	2.12044	0.123625	3.21386	2.29954	1000	1.03286e+06		0		0	0	0	327.329	12084.6	0	73320.8	1.1186e+06	141.217	103.259	0	0.488551	362.809	10.8434	0	0	0	0	103.259
231			0.00367807				0.2	136.91	163.56	39.9793	311.189	336.836	0.469126	0.0140626	3.08151	2.12719	0.124018	3.22965	2.28104	1000	1.02158e+06		0		0	0	0	323.736	11952	0	72516	1.10637e+06	139.674	102.131	0	0.483189	363.278	10.8575	0	0	0	0	102.131
232			0.00367807				0.2	135.407	163.769	40.0306	311.587	337.67	0.463977	0.0139083	3.09121	2.13389	0.124409	3.24531	2.26265	1000	1.01041e+06		0		0	0	0	320.183	11820.8	0	71720.1	1.09427e+06	138.148	101.015	0	0.477885	363.742	10.8714	0	0	0	0	101.015
233			0.00367807				0.2	133.921	163.976	40.0812	311.981	338.496	0.458884	0.0137556	3.10083	2.14053	0.124796	3.26085	2.24437	1000	999370		0		0	0	0	316.669	11691	0	70932.9	1.08231e+06	136.638	99.9109	0	0.47264	364.201	10.8851	0	0	0	0	99.9109
234			0.00367807				0.2	132.451	164.181	40.1313	312.371	339.312	0.453848	0.0136046	3.11038	2.14712	0.12518	3.27626	2.22619	1000	988448		3.21894e+06		0	3140.55	337257	313.193	11562.7	0	70154.3	4.62981e+06	135.145	98.819	10.2022	0.467452	364.655	10.8987	0	0.85816	0.85816	1.71632	97.1027
235			0.00367807				0.2	130.997	164.384	40.1808	312.757	340.12	0.448866	0.0134553	3.11985	2.15366	0.125561	3.29155	2.20813	1000	977646		0		0	0	0	309.755	11435.8	0	69384.3	1.05878e+06	133.668	97.739	0	0.462322	365.104	10.9122	0	0	0	0	97.739
236			0.00367807				0.2	129.559	164.585	40.2298	313.138	340.918	0.44394	0.0133076	3.12924	2.16014	0.125939	3.30671	2.19017	1000	966961		0		0	0	0	306.356	11310.3	0	68622.8	1.0472e+06	132.207	96.6709	0	0.457247	365.547	10.9255	0	0	0	0	96.6709
237			0.00367807				0.2	128.137	164.783	40.2783	313.516	341.708	0.439067	0.0131615	3.13855	2.16657	0.126314	3.32174	2.17232	1000	956393		0		0	0	0	302.993	11186.2	0	67869.6	1.03575e+06	130.762	95.6143	0	0.452228	365.987	10.9387	0	0	0	0	95.6143
238			0.00367807				0.2	126.731	164.979	40.3262	313.889	342.489	0.434248	0.0130171	3.14779	2.17295	0.126686	3.33666	2.15458	1000	945940		0		0	0	0	299.667	11063.4	0	67124.6	1.02443e+06	129.333	94.5693	0	0.447265	366.421	10.9517	0	0	0	0	94.5693
239			0.00410541				0.2	125.286	165.173	40.3736	314.258	343.316	0.429296	0.0128742	3.15695	2.17927	0.127055	3.35238	2.13602	1000	935197		0		0	0	0	296.254	10937.2	0	66359.2	1.01279e+06	127.864	93.4953	0	0.44217	366.85	10.9646	0	0	0	0	93.4953
240			0.00410541				0.2	123.857	165.365	40.4205	314.623	344.134	0.424401	0.0127274	3.16604	2.18554	0.12742	3.36796	2.11759	1000	924576		3.19666e+06		0	3118.81	334923	292.876	10812.5	0	65602.5	4.53598e+06	126.412	92.4335	10.1316	0.437128	367.275	10.9773	0	0.852221	0.852221	1.70444	90.7291
241			0.00410541				0.2	122.445	165.554	40.4668	314.983	344.942	0.419561	0.0125823	3.17504	2.19176	0.127783	3.38341	2.09929	1000	914076		0		0	0	0	289.536	10689.2	0	64854.4	989909	124.976	91.3837	0	0.432143	367.694	10.9899	0	0	0	0	91.3837
242			0.00410541				0.2	121.048	165.741	40.5126	315.34	345.741	0.414777	0.0124388	3.18397	2.19792	0.128142	3.39873	2.08111	1000	903695		0		0	0	0	286.234	10567.3	0	64114.8	978663	123.557	90.3459	0	0.427215	368.109	11.0023	0	0	0	0	90.3459
243			0.00410541				0.2	119.668	165.927	40.5579	315.692	346.53	0.410047	0.0122969	3.19282	2.20403	0.128498	3.41391	2.06305	1000	893431		0		0	0	0	282.97	10446.8	0	63383.7	967544	122.154	89.3198	0	0.422344	368.519	11.0146	0	0	0	0	89.3198
244			0.00410541				0.2	118.304	166.11	40.6027	316.041	347.311	0.405371	0.0121567	3.20159	2.21008	0.128851	3.42896	2.04511	1000	883284		0		0	0	0	279.743	10327.7	0	62660.9	956552	120.766	88.3053	0	0.417528	368.924	11.0268	0	0	0	0	88.3053
245			0.00410541				0.2	116.954	166.291	40.6469	316.385	348.083	0.400748	0.0120181	3.21029	2.21609	0.129201	3.44388	2.0273	1000	873252		0		0	0	0	276.553	10209.9	0	61946.4	945685	119.395	87.3024	0	0.412766	369.325	11.0388	0	0	0	0	87.3024
246			0.00410541				0.2	115.621	166.47	40.6907	316.726	348.846	0.396178	0.011881	3.21891	2.22204	0.129548	3.45867	2.00961	1000	863334		3.05422e+06		0	2979.85	320000	273.4	10093.5	0	61240	4.31214e+06	118.038	86.3108	9.68019	0.408059	369.721	11.0507	0	0.814249	0.814249	1.6285	84.6823
247			0.00410541				0.2	114.302	166.647	40.7339	317.062	349.601	0.391661	0.0117456	3.22745	2.22794	0.129892	3.47333	1.99205	1000	853528		0		0	0	0	270.282	9978.38	0	60541.7	924318	116.698	85.3305	0	0.403406	370.113	11.0624	0	0	0	0	85.3305
248			0.00410541				0.2	112.999	166.822	40.7767	317.395	350.346	0.387194	0.0116116	3.23592	2.23378	0.130233	3.48786	1.9746	1000	843833		0		0	0	0	267.2	9864.59	0	59851.3	913816	115.372	84.3613	0	0.398806	370.5	11.074	0	0	0	0	84.3613
249			0.00410541				0.2	111.71	166.995	40.819	317.724	351.084	0.382779	0.0114792	3.24432	2.23958	0.130571	3.50226	1.95728	1000	834249		0		0	0	0	264.153	9752.1	0	59168.8	903434	114.062	83.4031	0	0.394258	370.883	11.0855	0	0	0	0	83.4031
250			0.00410541				0.2	110.437	167.166	40.8608	318.049	351.813	0.378414	0.0113483	3.25264	2.24533	0.130906	3.51654	1.94008	1000	824773		0		0	0	0	261.141	9640.9	0	58494.1	893169	112.766	82.4558	0	0.389763	371.261	11.0968	0	0	0	0	82.4558
251			0.00457208				0.2	109.126	167.335	40.9021	318.371	352.585	0.373922	0.0112189	3.26089	2.25102	0.131238	3.5316	1.92209	1000	815020		0		0	0	0	258.045	9526.46	0	57799.8	882604	111.433	81.4807	0	0.385141	371.635	11.1081	0	0	0	0	81.4807
252			0.00457208				0.2	107.83	167.502	40.9429	318.689	353.348	0.369484	0.0110857	3.26906	2.25666	0.131567	3.54652	1.90424	1000	805382		2.78281e+06		0	2715.05	291563	254.982	9413.38	0	57113.7	3.94925e+06	110.115	80.5172	8.81995	0.38057	372.005	11.1191	0	0.74189	0.74189	1.48378	79.0334
253			0.00457208				0.2	106.55	167.667	40.9832	319.002	354.102	0.365098	0.0109541	3.27716	2.26225	0.131893	3.56131	1.88653	1000	795858		0		0	0	0	251.955	9301.65	0	56435.7	861847	108.813	79.565	0	0.376052	372.37	11.1301	0	0	0	0	79.565
254			0.00457208				0.2	105.286	167.83	41.0231	319.313	354.847	0.360765	0.0108241	3.28518	2.26779	0.132215	3.57595	1.86896	1000	786446		0		0	0	0	248.964	9191.24	0	55765.8	851652	107.526	78.6241	0	0.371589	372.731	11.1409	0	0	0	0	78.6241
255			0.00457208				0.2	104.036	167.991	41.0625	319.619	355.583	0.356482	0.0106956	3.29312	2.27327	0.132535	3.59046	1.85153	1000	777146		0		0	0	0	246.009	9082.14	0	55103.9	841578	106.255	77.6943	0	0.367178	373.087	11.1516	0	0	0	0	77.6943
256			0.00457208				0.2	102.801	168.15	41.1014	319.922	356.311	0.352251	0.0105687	3.301	2.27871	0.132852	3.60484	1.83423	1000	767956		0		0	0	0	243.089	8974.33	0	54449.8	831623	104.998	76.7755	0	0.36282	373.439	11.1622	0	0	0	0	76.7755
257			0.00457208				0.2	101.581	168.307	41.1398	320.222	357.03	0.34807	0.0104432	3.30879	2.28409	0.133166	3.61908	1.81706	1000	758874		0		0	0	0	240.204	8867.81	0	53803.5	821785	103.756	75.8676	0	0.358513	373.787	11.1726	0	0	0	0	75.8676
258			0.00457208				0.2	100.375	168.463	41.1778	320.517	357.74	0.343938	0.0103193	3.31652	2.28942	0.133477	3.63318	1.80003	1000	749899		2.37854e+06		0	2320.62	249206	237.352	8762.55	0	53164.9	3.44213e+06	102.529	74.9704	7.53864	0.354257	374.131	11.1829	0	0.634113	0.634113	1.26823	73.7021
259			0.00457208				0.2	99.1835	168.616	41.2154	320.81	358.442	0.339856	0.0101968	3.32417	2.2947	0.133785	3.64715	1.78313	1000	741030		0		0	0	0	234.535	8658.53	0	52533.8	802457	101.317	74.0837	0	0.350052	374.471	11.1931	0	0	0	0	74.0837
260			0.00457208				0.2	98.0062	168.768	41.2525	321.098	359.136	0.335821	0.0100757	3.33175	2.29994	0.13409	3.661	1.76637	1000	732267		0		0	0	0	231.751	8555.76	0	51910.2	792964	100.118	73.2076	0	0.345897	374.807	11.2032	0	0	0	0	73.2076
261			0.00457208				0.2	96.8429	168.918	41.2891	321.384	359.821	0.331835	0.00995615	3.33926	2.30512	0.134392	3.67471	1.74974	1000	723606		0		0	0	0	229	8454.2	0	51294	783584	98.9344	72.3418	0	0.341791	375.139	11.2132	0	0	0	0	72.3418
262			0.00457208				0.2	95.6934	169.066	41.3254	321.666	360.498	0.327896	0.00983797	3.3467	2.31026	0.134691	3.68829	1.73324	1000	715048		0		0	0	0	226.282	8353.85	0	50685.2	774314	97.7643	71.4862	0	0.337734	375.467	11.223	0	0	0	0	71.4862
263			0.00508146				0.2	94.5088	169.213	41.3612	321.944	361.216	0.323837	0.00972119	3.35407	2.31534	0.134988	3.70263	1.71598	1000	706227		0		0	0	0	223.484	8250.44	0	50057.7	764759	96.5583	70.6043	0	0.333558	375.79	11.2327	0	0	0	0	70.6043
264			0.00508146				0.2	93.3388	169.357	41.3965	322.219	361.926	0.319828	0.00960085	3.36136	2.32038	0.135282	3.71683	1.69888	1000	697515		1.98571e+06		0	1937.36	208049	220.718	8148.3	0	49438.1	2.95102e+06	95.3671	69.7333	6.29359	0.329429	376.11	11.2423	0	0.529386	0.529386	1.05877	68.6746
265			0.00508146				0.2	92.1833	169.5	41.4314	322.491	362.626	0.315869	0.009482	3.36859	2.32536	0.135572	3.73089	1.68193	1000	688910		0		0	0	0	217.985	8047.43	0	48826	746002	94.1906	68.8731	0	0.325351	376.426	11.2518	0	0	0	0	68.8731
266			0.00508146				0.2	91.0422	169.641	41.4659	322.76	363.318	0.311959	0.00936462	3.37574	2.3303	0.13586	3.74481	1.66512	1000	680411		0		0	0	0	215.287	7947.81	0	48221.6	736796	93.0286	68.0234	0	0.321323	376.738	11.2612	0	0	0	0	68.0234
267			0.00508146				0.2	89.9151	169.781	41.5	323.025	364.001	0.308097	0.00924869	3.38281	2.33519	0.136145	3.75858	1.64846	1000	672017		0		0	0	0	212.622	7849.42	0	47624.7	727704	91.8809	67.1842	0	0.317346	377.046	11.2704	0	0	0	0	67.1842
268			0.00508146				0.2	88.802	169.918	41.5336	323.286	364.676	0.304283	0.0091342	3.38982	2.34002	0.136427	3.77222	1.63194	1000	663726		0		0	0	0	209.99	7752.25	0	47035.1	718724	90.7474	66.3553	0	0.313417	377.351	11.2796	0	0	0	0	66.3553
269			0.00508146				0.2	87.7027	170.054	41.5668	323.545	365.342	0.300516	0.00902112	3.39676	2.34481	0.136706	3.78572	1.61557	1000	655538		0		0	0	0	207.39	7656.28	0	46452.8	709854	89.6278	65.5367	0	0.309537	377.651	11.2886	0	0	0	0	65.5367
270			0.00508146				0.2	86.617	170.188	41.5996	323.8	366	0.296796	0.00890945	3.40363	2.34955	0.136982	3.79909	1.59934	1000	647450		1.48216e+06		0	1446.07	155291	204.823	7561.5	0	45877.8	2.33999e+06	88.522	64.7282	4.69763	0.305705	377.948	11.2975	0	0.395141	0.395141	0.790282	63.9379
271			0.00508146				0.2	85.5447	170.321	41.632	324.053	366.65	0.293122	0.00879915	3.41042	2.35424	0.137256	3.81232	1.58325	1000	639462		0		0	0	0	202.287	7467.89	0	45309.8	692442	87.4299	63.9296	0	0.301921	378.241	11.3063	0	0	0	0	63.9296
272			0.00508146				0.2	84.4858	170.452	41.664	324.302	367.292	0.289493	0.00869023	3.41715	2.35889	0.137527	3.82542	1.5673	1000	631573		0		0	0	0	199.783	7375.45	0	44748.9	683897	86.3512	63.1409	0	0.298183	378.53	11.315	0	0	0	0	63.1409
273			0.00508146				0.2	83.4399	170.581	41.6956	324.548	367.926	0.285909	0.00858265	3.42382	2.36349	0.137795	3.83839	1.5515	1000	623781		0		0	0	0	197.31	7284.14	0	44195	675457	85.2859	62.3618	0	0.294492	378.816	11.3236	0	0	0	0	62.3618
274			0.00508146				0.2	82.407	170.709	41.7268	324.791	368.552	0.28237	0.0084764	3.43041	2.36804	0.13806	3.85123	1.53583	1000	616085		0		0	0	0	194.867	7193.97	0	43647.9	667121	84.2336	61.5924	0	0.290846	379.099	11.332	0	0	0	0	61.5924
275			0.00563714				0.2	81.341	170.835	41.7577	325.031	369.217	0.278718	0.00837147	3.43694	2.37255	0.138323	3.86479	1.51944	1000	608141		0		0	0	0	192.35	7100.92	0	43083.3	658518	83.1475	60.7983	0	0.287089	379.377	11.3404	0	0	0	0	60.7983
276			0.00563714				0.2	80.2889	170.959	41.7881	325.267	369.872	0.275112	0.00826318	3.4434	2.37701	0.138583	3.87821	1.50322	1000	600300		1.04373e+06		0	1018.31	109354	189.862	7009.07	0	42526	1.80413e+06	82.0755	60.0144	3.30803	0.283376	379.653	11.3487	0	0.278255	0.278255	0.556511	59.4579
277			0.00563714				0.2	79.2503	171.082	41.8181	325.501	370.52	0.271554	0.0081563	3.44979	2.38142	0.13884	3.89149	1.48715	1000	592560		0		0	0	0	187.406	6918.4	0	41975.9	641641	81.0172	59.2405	0	0.27971	379.924	11.3568	0	0	0	0	59.2405
278			0.00563714				0.2	78.2252	171.204	41.8478	325.732	371.159	0.268041	0.0080508	3.45611	2.38578	0.139095	3.90462	1.47123	1000	584919		0		0	0	0	184.982	6828.91	0	41433	633366	79.9725	58.4767	0	0.276092	380.192	11.3649	0	0	0	0	58.4767
279			0.00563714				0.2	77.2134	171.323	41.877	325.96	371.789	0.264574	0.00794666	3.46236	2.3901	0.139346	3.91762	1.45547	1000	577377		0		0	0	0	182.589	6740.58	0	40897	625197	78.9414	57.7227	0	0.272521	380.457	11.3728	0	0	0	0	57.7227
280			0.00563714				0.2	76.2146	171.441	41.9059	326.184	372.412	0.261152	0.00784387	3.46855	2.39437	0.139595	3.93047	1.43986	1000	569932		0		0	0	0	180.227	6653.39	0	40368	617134	77.9235	56.9784	0	0.268996	380.718	11.3807	0	0	0	0	56.9784
281			0.00563714				0.2	75.2288	171.558	41.9344	326.406	373.026	0.257774	0.00774241	3.47466	2.39859	0.139841	3.94319	1.42439	1000	562583		0		0	0	0	177.896	6567.33	0	39845.9	609174	76.9187	56.2437	0	0.265516	380.976	11.3884	0	0	0	0	56.2437
282			0.00563714				0.2	74.2557	171.673	41.9626	326.625	373.633	0.25444	0.00764226	3.48072	2.40277	0.140085	3.95577	1.40908	1000	555329		692813		0	675.942	72588	175.595	6482.38	0	39330.5	1.36739e+06	75.9269	55.5185	2.19583	0.262082	381.23	11.3961	0	0.184702	0.184702	0.369404	55.149
283			0.00563714				0.2	73.2952	171.787	41.9903	326.842	374.231	0.251148	0.00754341	3.48671	2.4069	0.140326	3.96821	1.39391	1000	548168		0		0	0	0	173.323	6398.53	0	38821.7	593562	74.9478	54.8026	0	0.258692	381.481	11.4036	0	0	0	0	54.8026
284			0.00563714				0.2	72.3471	171.899	42.0177	327.055	374.822	0.2479	0.00744583	3.49263	2.41099	0.140565	3.98052	1.3789	1000	541100		0		0	0	0	171.082	6315.77	0	38319.6	585906	73.9814	54.0959	0	0.255346	381.729	11.4111	0	0	0	0	54.0959
285			0.00563714				0.2	71.4113	172.01	42.0448	327.266	375.405	0.244693	0.00734952	3.49849	2.41504	0.1408	3.9927	1.36402	1000	534122		0		0	0	0	168.869	6234.07	0	37823.9	578349	73.0274	53.3983	0	0.252043	381.974	11.4184	0	0	0	0	53.3983
286			0.00563714				0.2	70.4876	172.119	42.0715	327.474	375.981	0.241528	0.00725445	3.50429	2.41904	0.141034	4.00474	1.3493	1000	527235		0		0	0	0	166.684	6153.43	0	37334.6	570889	72.0857	52.7097	0	0.248782	382.215	11.4257	0	0	0	0	52.7097
287			0.00619283				0.2	69.5367	172.227	42.0979	327.679	376.589	0.23827	0.00716062	3.51002	2.423	0.141264	4.01741	1.33396	1000	520143		0		0	0	0	164.438	6070.42	0	36831	563209	71.1161	52.0008	0	0.24543	382.454	11.4328	0	0	0	0	52.0008
288			0.00619283				0.2	68.5986	172.333	42.1239	327.881	377.188	0.235055	0.00706402	3.51569	2.42691	0.141493	4.02994	1.31878	1000	513146		563643		0	549.917	59054.4	162.22	5988.53	0	36334.1	1.17888e+06	70.1595	51.3013	1.78643	0.242119	382.689	11.4399	0	0.150266	0.150266	0.300531	51.0008
289			0.00619283				0.2	67.6731	172.438	42.1496	328.081	377.779	0.231884	0.00696872	3.5213	2.43078	0.141718	4.04232	1.30376	1000	506244		0		0	0	0	160.031	5907.74	0	35843.9	548156	69.2157	50.6112	0	0.238853	382.921	11.4468	0	0	0	0	50.6112
290			0.00619283				0.2	66.7602	172.542	42.1749	328.278	378.363	0.228756	0.0068747	3.52684	2.43461	0.141941	4.05456	1.2889	1000	499434		0		0	0	0	157.872	5828.04	0	35360.4	540781	68.2847	49.9304	0	0.235631	383.149	11.4537	0	0	0	0	49.9304
291			0.00619283				0.2	65.8595	172.644	42.1998	328.472	378.938	0.22567	0.00678196	3.53231	2.43839	0.142162	4.06666	1.2742	1000	492716		0		0	0	0	155.743	5749.41	0	34883.3	533505	67.3662	49.2588	0	0.232452	383.375	11.4605	0	0	0	0	49.2588
292			0.00619283				0.2	64.971	172.745	42.2245	328.664	379.506	0.222625	0.00669047	3.53773	2.44212	0.14238	4.07863	1.25965	1000	486088		0		0	0	0	153.642	5671.85	0	34412.7	526327	66.46	48.5962	0	0.229316	383.598	11.4672	0	0	0	0	48.5962
293			0.00619283				0.2	64.0945	172.844	42.2488	328.853	380.066	0.219622	0.00660021	3.54308	2.44582	0.142595	4.09045	1.24525	1000	479550		0		0	0	0	151.569	5595.33	0	33948.5	519245	65.566	47.9425	0	0.226222	383.817	11.4738	0	0	0	0	47.9425
294			0.00619283				0.2	63.2298	172.942	42.2728	329.04	380.618	0.216659	0.00651116	3.54837	2.44947	0.142808	4.10214	1.231	1000	473099		547782		0	534.443	57392.7	149.524	5519.85	0	33490.5	1.11797e+06	64.684	47.2976	1.73616	0.22317	384.034	11.4803	0	0.146037	0.146037	0.292075	47.0055
295			0.00619283				0.2	62.3768	173.039	42.2964	329.224	381.163	0.213736	0.00642332	3.55361	2.45308	0.143018	4.1137	1.2169	1000	466735		0		0	0	0	147.507	5445.38	0	33038.7	505366	63.8139	46.6613	0	0.22016	384.248	11.4867	0	0	0	0	46.6613
296			0.00619283				0.2	61.5353	173.135	42.3197	329.406	381.701	0.210853	0.00633667	3.55878	2.45665	0.143227	4.12513	1.20295	1000	460456		0		0	0	0	145.517	5371.92	0	32593	498567	62.9555	46.0337	0	0.217189	384.459	11.4931	0	0	0	0	46.0337
297			0.00619283				0.2	60.7052	173.229	42.3428	329.585	382.231	0.208008	0.00625118	3.56389	2.46018	0.143432	4.13642	1.18914	1000	454262		0		0	0	0	143.554	5299.45	0	32153.3	491858	62.1086	45.4144	0	0.214259	384.667	11.4993	0	0	0	0	45.4144
298			0.00619283				0.2	59.8862	173.322	42.3655	329.762	382.754	0.205202	0.00616685	3.56894	2.46367	0.143636	4.14758	1.17549	1000	448151		0		0	0	0	141.617	5227.95	0	31719.5	485240	61.2731	44.8035	0	0.211369	384.872	11.5055	0	0	0	0	44.8035
299			0.0068152				0.2	59.041	173.413	42.3879	329.936	383.308	0.202306	0.00608365	3.57394	2.46712	0.143837	4.15936	1.16124	1000	441844		0		0	0	0	139.621	5154.17	0	31271.8	478409	60.4107	44.1729	0	0.20839	385.074	11.5116	0	0	0	0	44.1729
300			0.0068152				0.2	58.2078	173.504	42.41	330.108	383.854	0.199451	0.0059978	3.57887	2.47052	0.144035	4.17098	1.14715	1000	435625		587563		0	573.255	61560.6	137.651	5081.43	0	30830.5	1.12137e+06	59.5604	43.5511	1.86225	0.205449	385.273	11.5176	0	0.156643	0.156643	0.313286	43.2379
301			0.0068152				0.2	57.3863	173.593	42.4317	330.277	384.392	0.196636	0.00591315	3.58375	2.47389	0.144231	4.18247	1.13323	1000	429493		0		0	0	0	135.708	5009.71	0	30395.4	465034	58.7221	42.9382	0	0.202549	385.47	11.5235	0	0	0	0	42.9382
302			0.0068152				0.2	56.5764	173.68	42.4532	330.444	384.922	0.193861	0.0058297	3.58856	2.47721	0.144425	4.19382	1.11946	1000	423448		0		0	0	0	133.793	4939.01	0	29966.4	458487	57.8955	42.3338	0	0.199691	385.664	11.5293	0	0	0	0	42.3338
303			0.0068152				0.2	55.7779	173.767	42.4744	330.609	385.445	0.191125	0.00574742	3.59332	2.4805	0.144617	4.20503	1.10585	1000	417488		0		0	0	0	131.904	4869.31	0	29543.5	452033	57.0806	41.7379	0	0.196872	385.855	11.5351	0	0	0	0	41.7379
304			0.0068152				0.2	54.9907	173.852	42.4952	330.772	385.961	0.188427	0.00566631	3.59802	2.48374	0.144806	4.2161	1.09239	1000	411612		0		0	0	0	130.043	4800.59	0	29126.5	445669	56.2772	41.1505	0	0.194094	386.044	11.5407	0	0	0	0	41.1505
305			0.0068152				0.2	54.2146	173.937	42.5158	330.932	386.469	0.185768	0.00558634	3.60266	2.48695	0.144993	4.22704	1.07909	1000	405818		0		0	0	0	128.208	4732.84	0	28715.5	439394	55.4851	40.5712	0	0.191355	386.229	11.5463	0	0	0	0	40.5712
306			0.0068152				0.2	53.4495	174.02	42.5361	331.09	386.97	0.183146	0.0055075	3.60724	2.49011	0.145177	4.23785	1.06593	1000	400106		624926		0	609.708	65475.3	126.398	4666.04	0	28310.2	1.12422e+06	54.7041	40.0002	1.98067	0.188654	386.412	11.5518	0	0.166604	0.166604	0.333207	39.667
307			0.0068152				0.2	52.6952	174.101	42.5561	331.245	387.464	0.180562	0.00542977	3.61177	2.49324	0.145359	4.24852	1.05293	1000	394474		0		0	0	0	124.614	4600.19	0	27910.7	427109	53.9341	39.4371	0	0.185991	386.593	11.5572	0	0	0	0	39.4371
308			0.0068152				0.2	51.9515	174.182	42.5758	331.399	387.952	0.178013	0.00535314	3.61625	2.49632	0.145539	4.25906	1.04007	1000	388921		0		0	0	0	122.856	4535.27	0	27516.7	421096	53.1749	38.882	0	0.183367	386.771	11.5626	0	0	0	0	38.882
309			0.0068152				0.2	51.2183	174.261	42.5952	331.55	388.432	0.175501	0.00527759	3.62066	2.49938	0.145717	4.26948	1.02737	1000	383447		0		0	0	0	121.122	4471.26	0	27128.4	415168	52.4264	38.3347	0	0.180779	386.947	11.5679	0	0	0	0	38.3347
310			0.0068152				0.2	50.4954	174.34	42.6144	331.699	388.905	0.173024	0.00520311	3.62503	2.50239	0.145893	4.27976	1.0148	1000	378049		0		0	0	0	119.412	4408.16	0	26745.5	409323	51.6885	37.7951	0	0.178227	387.12	11.5731	0	0	0	0	37.7951
311			0.00751225				0.2	49.7476	174.417	42.6333	331.846	389.407	0.170462	0.00512967	3.62934	2.50537	0.146067	4.29064	1.00167	1000	372464		0		0	0	0	117.646	4342.87	0	26349.4	403274	50.9249	37.2368	0	0.175591	387.29	11.5782	0	0	0	0	37.2368
312			0.00751225				0.2	49.0108	174.493	42.6519	331.991	389.902	0.167937	0.0050537	3.6336	2.5083	0.146238	4.30137	0.988705	1000	366962		657127		0	641.126	68849.1	115.904	4278.55	0	25959.2	1.12393e+06	50.1725	36.6866	2.08273	0.172991	387.458	11.5833	0	0.175189	0.175189	0.350377	36.3363
313			0.00751225				0.2	48.285	174.568	42.6702	332.134	390.389	0.16545	0.00497886	3.6378	2.5112	0.146407	4.31196	0.975897	1000	361540		0		0	0	0	114.187	4215.19	0	25574.7	391445	49.4313	36.1447	0	0.170429	387.623	11.5882	0	0	0	0	36.1447
314			0.00751225				0.2	47.5699	174.642	42.6883	332.274	390.869	0.163	0.00490512	3.64194	2.51407	0.146574	4.32241	0.963245	1000	356199		0		0	0	0	112.496	4152.76	0	25196	385660	48.701	35.6107	0	0.167905	387.786	11.5931	0	0	0	0	35.6107
315			0.00751225				0.2	46.8653	174.715	42.7061	332.413	391.342	0.160586	0.00483247	3.64604	2.51689	0.146738	4.33273	0.950749	1000	350937		0		0	0	0	110.83	4091.26	0	24822.8	379962	47.9815	35.0846	0	0.165418	387.947	11.598	0	0	0	0	35.0846
316			0.00751225				0.2	46.1713	174.787	42.7236	332.549	391.808	0.158207	0.0047609	3.65008	2.51968	0.146901	4.34292	0.938406	1000	345752		0		0	0	0	109.189	4030.66	0	24455.2	374347	47.2726	34.5662	0	0.162968	388.105	11.6027	0	0	0	0	34.5662
317			0.00751225				0.2	45.4875	174.857	42.7409	332.684	392.268	0.155864	0.0046904	3.65406	2.52243	0.147061	4.35297	0.926214	1000	340644		0		0	0	0	107.572	3970.97	0	24093	368815	46.5742	34.0555	0	0.160555	388.261	11.6074	0	0	0	0	34.0555
318			0.00751225				0.2	44.8138	174.927	42.7579	332.816	392.72	0.153556	0.00462093	3.658	2.52515	0.14722	4.36289	0.914172	1000	335611		678508		0	661.986	71089.2	105.978	3912.16	0	23736.2	1.11362e+06	45.8861	33.5524	2.15049	0.158177	388.415	11.6121	0	0.180889	0.180889	0.361777	33.1906
319			0.00751225				0.2	44.1501	174.996	42.7746	332.946	393.165	0.151282	0.00455249	3.66188	2.52783	0.147376	4.37269	0.902279	1000	330653		0		0	0	0	104.409	3854.22	0	23384.6	357996	45.2082	33.0567	0	0.155834	388.566	11.6166	0	0	0	0	33.0567
320			0.00751225				0.2	43.4962	175.063	42.7912	333.075	393.604	0.149041	0.00448507	3.66572	2.53047	0.14753	4.38235	0.890532	1000	325768		0		0	0	0	102.863	3797.14	0	23038.3	352706	44.5403	32.5683	0	0.153526	388.715	11.6211	0	0	0	0	32.5683
321			0.00751225				0.2	42.852	175.13	42.8074	333.202	394.037	0.146834	0.00441865	3.6695	2.53309	0.147683	4.39189	0.87893	1000	320955		0		0	0	0	101.339	3740.9	0	22697.1	347494	43.8822	32.0871	0	0.151253	388.862	11.6255	0	0	0	0	32.0871
322			0.00751225				0.2	42.2174	175.195	42.8235	333.326	394.463	0.144659	0.00435321	3.67323	2.53566	0.147833	4.40131	0.867471	1000	316213		0		0	0	0	99.8383	3685.5	0	22361	342359	43.2339	31.613	0	0.149012	389.006	11.6299	0	0	0	0	31.613
323			0.00829295				0.2	41.5592	175.26	42.8392	333.449	394.916	0.142404	0.00428873	3.67692	2.53821	0.147981	4.41128	0.855474	1000	311294		0		0	0	0	98.284	3628.04	0	22012.3	337032	42.5613	31.1213	0	0.146693	389.149	11.6342	0	0	0	0	31.1213
324			0.00829295				0.2	40.9112	175.323	42.8548	333.57	395.362	0.140184	0.00422187	3.68055	2.54072	0.148128	4.42112	0.843638	1000	306451		687092		0	670.36	71988.6	96.7517	3571.47	0	21669.1	1.09154e+06	41.8993	30.6372	2.1777	0.144406	389.289	11.6384	0	0.183177	0.183177	0.366354	30.2708
325			0.00829295				0.2	40.2734	175.386	42.8701	333.689	395.8	0.137998	0.00415605	3.68414	2.54319	0.148272	4.43082	0.831958	1000	301684		0		0	0	0	95.2433	3515.79	0	21331.3	326627	41.2475	30.1606	0	0.142154	389.427	11.6425	0	0	0	0	30.1606
326			0.00829295				0.2	39.6455	175.448	42.8852	333.807	396.232	0.135847	0.00409125	3.68767	2.54563	0.148414	4.44038	0.820433	1000	296991		0		0	0	0	93.7584	3460.98	0	20998.7	321545	40.6059	29.6914	0	0.139938	389.563	11.6466	0	0	0	0	29.6914
327			0.00829295				0.2	39.0274	175.508	42.9	333.922	396.658	0.133729	0.00402746	3.69116	2.54804	0.148554	4.44981	0.809061	1000	292371		0		0	0	0	92.2966	3407.02	0	20671.3	316542	39.9742	29.2296	0	0.137756	389.697	11.6506	0	0	0	0	29.2296
328			0.00829295				0.2	38.4189	175.568	42.9146	334.036	397.076	0.131644	0.00396467	3.69459	2.55041	0.148693	4.45911	0.797839	1000	287823		0		0	0	0	90.8576	3353.9	0	20349.1	311617	39.3524	28.7749	0	0.135608	389.828	11.6546	0	0	0	0	28.7749
329			0.00829295				0.2	37.8199	175.627	42.929	334.148	397.489	0.129591	0.00390286	3.69798	2.55275	0.148829	4.46829	0.786766	1000	283346		0		0	0	0	89.4411	3301.61	0	20031.8	306769	38.7402	28.3272	0	0.133494	389.958	11.6585	0	0	0	0	28.3272
330			0.00829295				0.2	37.2303	175.685	42.9431	334.258	397.894	0.127571	0.00384201	3.70132	2.55506	0.148964	4.47733	0.77584	1000	278938		680651		0	664.077	71313.8	88.0466	3250.13	0	19719.5	1.05462e+06	38.1376	27.8866	2.15728	0.131413	390.085	11.6624	0	0.18146	0.18146	0.36292	27.5236
331			0.00829295				0.2	36.6498	175.742	42.957	334.366	398.294	0.125582	0.00378211	3.70462	2.55733	0.149096	4.48625	0.76506	1000	274599		0		0	0	0	86.6739	3199.46	0	19412.1	297297	37.5443	27.4528	0	0.129364	390.211	11.6661	0	0	0	0	27.4528
332			0.00829295				0.2	36.0784	175.798	42.9707	334.473	398.687	0.123624	0.00372314	3.70787	2.55957	0.149227	4.49504	0.754422	1000	270327		0		0	0	0	85.3226	3149.58	0	19109.4	292671	36.9602	27.0257	0	0.127347	390.335	11.6699	0	0	0	0	27.0257
333			0.00829295				0.2	35.516	175.853	42.9842	334.578	399.074	0.121697	0.0036651	3.71108	2.56179	0.149356	4.50372	0.743927	1000	266122		0		0	0	0	83.9923	3100.48	0	18811.5	288118	36.3852	26.6053	0	0.125362	390.456	11.6735	0	0	0	0	26.6053
334			0.00829295				0.2	34.9622	175.907	42.9975	334.681	399.455	0.119799	0.00360796	3.71424	2.56397	0.149483	4.51227	0.733571	1000	261982		0		0	0	0	82.6828	3052.14	0	18518.2	283635	35.8192	26.1914	0	0.123407	390.576	11.6771	0	0	0	0	26.1914
335			0.00916733				0.2	34.3866	175.961	43.0106	334.783	399.86	0.117827	0.0035517	3.71735	2.56612	0.149609	4.52135	0.722709	1000	257677		0		0	0	0	81.3235	3001.88	0	18213.3	278974	35.2307	25.761	0	0.121378	390.694	11.6807	0	0	0	0	25.761
336			0.00916733				0.2	33.8204	176.014	43.0235	334.883	400.259	0.115887	0.00349323	3.72042	2.56824	0.149732	4.53029	0.712005	1000	253443		661228		0	645.126	69278.7	79.9845	2952.46	0	17913.4	1.00554e+06	34.6518	25.3377	2.09572	0.11938	390.81	11.6842	0	0.176282	0.176282	0.352563	24.9852
337			0.00916733				0.2	33.2635	176.065	43.0361	334.982	400.652	0.113979	0.00343571	3.72345	2.57033	0.149854	4.5391	0.701453	1000	249279		0		0	0	0	78.6676	2903.84	0	17618.4	269880	34.0824	24.9214	0	0.117414	390.924	11.6876	0	0	0	0	24.9214
338			0.00916733				0.2	32.7158	176.116	43.0486	335.079	401.038	0.112102	0.00337914	3.72643	2.57238	0.149974	4.54778	0.691053	1000	245183		0		0	0	0	77.3723	2856.03	0	17328.4	265444	33.5224	24.5119	0	0.115481	391.036	11.691	0	0	0	0	24.5119
339			0.00916733				0.2	32.1772	176.166	43.0608	335.174	401.417	0.110256	0.0033235	3.72936	2.57441	0.150092	4.55633	0.680801	1000	241154		0		0	0	0	76.0983	2809.01	0	17043	261082	32.9715	24.1091	0	0.11358	391.146	11.6943	0	0	0	0	24.1091
340			0.00916733				0.2	31.6474	176.215	43.0728	335.267	401.791	0.108441	0.00326878	3.73225	2.57641	0.150208	4.56476	0.670696	1000	237191		0		0	0	0	74.8453	2762.75	0	16762.4	256791	32.4298	23.713	0	0.111709	391.255	11.6976	0	0	0	0	23.713
341			0.00916733				0.2	31.1263	176.264	43.0847	335.36	402.158	0.106655	0.00321496	3.7351	2.57837	0.150323	4.57305	0.660735	1000	233294		0		0	0	0	73.613	2717.27	0	16486.4	252571	31.8969	23.3233	0	0.10987	391.361	11.7008	0	0	0	0	23.3233
342			0.00916733				0.2	30.6138	176.312	43.0963	335.45	402.519	0.104899	0.00316202	3.73791	2.58031	0.150436	4.58123	0.650917	1000	229460		627698		0	612.413	65765.7	72.401	2672.53	0	16215	942497	31.3728	22.9401	1.98945	0.108061	391.466	11.704	0	0.167343	0.167343	0.334686	22.6054
343			0.00916733				0.2	30.1097	176.358	43.1078	335.539	402.875	0.103172	0.00310996	3.74067	2.58222	0.150547	4.58928	0.64124	1000	225690		0		0	0	0	71.2089	2628.52	0	15948	244338	30.8572	22.5631	0	0.106282	391.569	11.7071	0	0	0	0	22.5631
344			0.00916733				0.2	29.614	176.404	43.119	335.627	403.224	0.101473	0.00305875	3.7434	2.5841	0.150657	4.59722	0.631702	1000	221981		0		0	0	0	70.0364	2585.24	0	15685.4	240322	30.3502	22.1924	0	0.104532	391.671	11.7101	0	0	0	0	22.1924
345			0.00916733				0.2	29.1264	176.45	43.1301	335.713	403.568	0.0998024	0.00300839	3.74608	2.58595	0.150765	4.60504	0.622301	1000	218334		0		0	0	0	68.8832	2542.68	0	15427.1	236372	29.8515	21.8277	0	0.102811	391.771	11.7131	0	0	0	0	21.8277
346			0.00916733				0.2	28.6468	176.494	43.141	335.798	403.906	0.0981591	0.00295886	3.74872	2.58778	0.150871	4.61274	0.613035	1000	214746		0		0	0	0	67.749	2500.81	0	15173.1	232488	29.3609	21.469	0	0.101118	391.869	11.7161	0	0	0	0	21.469
347			0.0101466				0.2	28.1471	176.538	43.1517	335.881	404.266	0.0964468	0.00291014	3.75133	2.58957	0.150976	4.62092	0.6033	1000	211007		0		0	0	0	66.5691	2457.18	0	14908.4	228439	28.8497	21.0952	0	0.0993569	391.965	11.719	0	0	0	0	21.0952
348			0.0101466				0.2	27.656	176.581	43.1622	335.963	404.62	0.0947643	0.00285937	3.75389	2.59134	0.151079	4.62898	0.593717	1000	207333		584342		0	570.113	61223.2	65.4079	2414.32	0	14648.4	870596	28.3474	20.7279	1.85204	0.0976237	392.06	11.7219	0	0.155784	0.155784	0.311568	20.4163
349			0.0101466				0.2	27.1736	176.624	43.1726	336.044	404.968	0.0931112	0.00280949	3.75641	2.59308	0.151181	4.63691	0.584282	1000	203723		0		0	0	0	64.2669	2372.2	0	14392.8	220552	27.8538	20.367	0	0.0959207	392.153	11.7247	0	0	0	0	20.367
350			0.0101466				0.2	26.6996	176.665	43.1828	336.123	405.31	0.0914869	0.00276048	3.75889	2.5948	0.15128	4.64472	0.574992	1000	200175		0		0	0	0	63.1458	2330.82	0	14141.8	216711	27.3688	20.0124	0	0.0942474	392.245	11.7274	0	0	0	0	20.0124
351			0.0101466				0.2	26.2338	176.706	43.1927	336.201	405.647	0.089891	0.00271233	3.76134	2.59648	0.151379	4.6524	0.565846	1000	196690		0		0	0	0	62.0442	2290.16	0	13895.1	212937	26.8923	19.6639	0	0.0926033	392.334	11.7302	0	0	0	0	19.6639
352			0.0101466				0.2	25.7762	176.746	43.2026	336.277	405.977	0.0883229	0.00266501	3.76374	2.59814	0.151476	4.65996	0.556841	1000	193265		0		0	0	0	60.9619	2250.21	0	13652.7	209229	26.424	19.3215	0	0.0909879	392.423	11.7328	0	0	0	0	19.3215
353			0.0101466				0.2	25.3265	176.786	43.2122	336.352	406.301	0.0867821	0.00261852	3.7661	2.59977	0.151571	4.66739	0.547976	1000	189900		0		0	0	0	59.8984	2210.96	0	13414.5	205585	25.9639	18.9851	0	0.0894006	392.51	11.7354	0	0	0	0	18.9851
354			0.0101466				0.2	24.8847	176.824	43.2217	336.426	406.62	0.0852682	0.00257284	3.76843	2.60138	0.151664	4.67471	0.539247	1000	186593		533941		0	520.939	55942.5	58.8535	2172.39	0	13180.5	792409	25.5118	18.6545	1.69229	0.0878411	392.595	11.738	0	0.142347	0.142347	0.284695	18.3698
355			0.0101466				0.2	24.4506	176.862	43.231	336.498	406.933	0.0837808	0.00252796	3.77072	2.60296	0.151757	4.68191	0.530654	1000	183344		0		0	0	0	57.8269	2134.49	0	12950.6	198487	25.0676	18.3297	0	0.0863087	392.679	11.7405	0	0	0	0	18.3297
356			0.0101466				0.2	24.0241	176.9	43.2401	336.57	407.241	0.0823193	0.00248386	3.77298	2.60452	0.151847	4.689	0.522194	1000	180152		0		0	0	0	56.8181	2097.26	0	12724.7	195030	24.6311	18.0105	0	0.0848031	392.761	11.743	0	0	0	0	18.0105
357			0.0101466				0.2	23.605	176.937	43.2491	336.64	407.543	0.0808832	0.00244053	3.77519	2.60605	0.151937	4.69598	0.513865	1000	177015		0		0	0	0	55.8269	2060.67	0	12502.7	191634	24.2022	17.6969	0	0.0833238	392.842	11.7455	0	0	0	0	17.6969
358			0.0101466				0.2	23.1932	176.973	43.2579	336.708	407.84	0.0794723	0.00239796	3.77738	2.60755	0.152024	4.70284	0.505665	1000	173932		0		0	0	0	54.8531	2024.72	0	12284.6	188297	23.7807	17.3887	0	0.0818702	392.921	11.7479	0	0	0	0	17.3887
359			0.0112435				0.2	22.7632	177.008	43.2666	336.776	408.158	0.0779988	0.00235613	3.77952	2.60904	0.152111	4.71015	0.497036	1000	170713		0		0	0	0	53.8378	1987.18	0	12056.8	184811	23.3406	17.0669	0	0.0803549	392.999	11.7502	0	0	0	0	17.0669
360			0.0112435				0.2	22.3411	177.043	43.2751	336.842	408.469	0.0765526	0.00231244	3.78163	2.61049	0.152196	4.71734	0.488553	1000	167553		482453		0	470.704	50547.9	52.8395	1950.34	0	11833.3	714861	22.9085	16.751	1.52911	0.078865	393.076	11.7525	0	0.128621	0.128621	0.257241	16.4937
361			0.0112435				0.2	21.9269	177.077	43.2835	336.907	408.775	0.0751332	0.00226956	3.78371	2.61193	0.152279	4.7244	0.480211	1000	164452		0		0	0	0	51.8598	1914.18	0	11613.8	178031	22.4845	16.4409	0	0.0774027	393.151	11.7548	0	0	0	0	16.4409
362			0.0112435				0.2	21.5203	177.111	43.2917	336.971	409.075	0.0737401	0.00222748	3.78575	2.61333	0.152361	4.73134	0.472008	1000	161408		0		0	0	0	50.8983	1878.68	0	11398.5	174736	22.0683	16.1366	0	0.0759676	393.225	11.757	0	0	0	0	16.1366
363			0.0112435				0.2	21.1213	177.144	43.2997	337.034	409.37	0.0723729	0.00218618	3.78775	2.61472	0.152442	4.73817	0.463942	1000	158420		0		0	0	0	49.9546	1843.85	0	11187.2	171501	21.6598	15.8379	0	0.074559	393.297	11.7592	0	0	0	0	15.8379
364			0.0112435				0.2	20.7297	177.176	43.3076	337.095	409.659	0.071031	0.00214565	3.78972	2.61608	0.152521	4.74488	0.456011	1000	155487		0		0	0	0	49.0283	1809.66	0	10979.7	168326	21.2589	15.5447	0	0.0731766	393.368	11.7614	0	0	0	0	15.5447
365			0.0112435				0.2	20.3453	177.208	43.3154	337.156	409.943	0.069714	0.00210587	3.79166	2.61742	0.152599	4.75147	0.448212	1000	152609		0		0	0	0	48.1193	1776.11	0	10776.2	165210	20.8654	15.257	0	0.0718198	393.438	11.7635	0	0	0	0	15.257
366			0.0112435				0.2	19.9681	177.239	43.323	337.215	410.221	0.0684214	0.00206682	3.79356	2.61873	0.152676	4.75795	0.440544	1000	149784		429140		0	418.69	44962.2	47.2271	1743.18	0	10576.4	636672	20.4791	14.9746	1.36013	0.0704882	393.506	11.7655	0	0.114408	0.114408	0.228815	14.7457
367			0.0112435				0.2	19.5979	177.27	43.3305	337.273	410.495	0.0671527	0.0020285	3.79544	2.62002	0.152751	4.76432	0.433004	1000	147012		0		0	0	0	46.3514	1710.86	0	10380.3	159149	20.1001	14.6974	0	0.0691812	393.573	11.7676	0	0	0	0	14.6974
368			0.0112435				0.2	19.2345	177.3	43.3378	337.33	410.763	0.0659076	0.00199089	3.79727	2.62129	0.152825	4.77058	0.42559	1000	144291		0		0	0	0	45.492	1679.14	0	10187.8	156203	19.728	14.4253	0	0.0678985	393.639	11.7695	0	0	0	0	14.4253
369			0.0112435				0.2	18.8779	177.329	43.345	337.386	411.026	0.0646856	0.00195397	3.79908	2.62254	0.152898	4.77673	0.4183	1000	141620		0		0	0	0	44.6485	1648	0	9998.9	153311	19.3628	14.1583	0	0.0666396	393.704	11.7715	0	0	0	0	14.1583
370			0.0112435				0.2	18.5278	177.358	43.3521	337.441	411.284	0.0634863	0.00191774	3.80086	2.62376	0.152969	4.78278	0.411132	1000	138998		0		0	0	0	43.8207	1617.45	0	9813.51	150473	19.0044	13.8962	0	0.065404	393.767	11.7734	0	0	0	0	13.8962
371			0.0124719				0.2	18.1616	177.386	43.359	337.495	411.561	0.0622312	0.00188219	3.8026	2.62497	0.15304	4.78923	0.403577	1000	136254		0		0	0	0	42.9559	1585.47	0	9619.49	147502	18.6292	13.6219	0	0.0641133	393.83	11.7753	0	0	0	0	13.6219
372			0.0124719				0.2	17.8025	177.414	43.3658	337.548	411.832	0.0610009	0.00184498	3.80432	2.62615	0.153109	4.79556	0.396161	1000	133565		375320		0	366.181	39323.3	42.1067	1554.13	0	9429.32	559600	18.2615	13.353	1.18955	0.0628458	393.891	11.7771	0	0.100059	0.100059	0.200119	13.1529
373			0.0124719				0.2	17.4506	177.441	43.3724	337.6	412.097	0.0597949	0.0018085	3.806	2.62731	0.153176	4.80178	0.388878	1000	130928		0		0	0	0	41.2743	1523.4	0	9242.9	141736	17.901	13.0894	0	0.0616034	393.95	11.779	0	0	0	0	13.0894
374			0.0124719				0.2	17.1056	177.468	43.379	337.65	412.358	0.0586128	0.00177275	3.80765	2.62845	0.153243	4.80788	0.381726	1000	128344		0		0	0	0	40.4583	1493.28	0	9060.17	138938	17.5477	12.831	0	0.0603855	394.009	11.7807	0	0	0	0	12.831
375			0.0124719				0.2	16.7674	177.494	43.3854	337.7	412.613	0.057454	0.0017377	3.80927	2.62957	0.153308	4.81387	0.374704	1000	125810		0		0	0	0	39.6584	1463.76	0	8881.06	136195	17.2013	12.5778	0	0.0591917	394.067	11.7825	0	0	0	0	12.5778
376			0.0124719				0.2	16.4359	177.52	43.3916	337.749	412.863	0.0563181	0.00170335	3.81086	2.63067	0.153372	4.81975	0.367809	1000	123327		0		0	0	0	38.8744	1434.82	0	8705.48	133506	16.8617	12.3295	0	0.0580215	394.123	11.7842	0	0	0	0	12.3295
377			0.0124719				0.2	16.111	177.545	43.3978	337.797	413.108	0.0552047	0.00166967	3.81243	2.63175	0.153435	4.82552	0.361038	1000	120892		0		0	0	0	38.1059	1406.46	0	8533.37	130870	16.5289	12.0861	0	0.0568744	394.178	11.7858	0	0	0	0	12.0861
378			0.0124719				0.2	15.7925	177.57	43.4038	337.844	413.349	0.0541134	0.00163666	3.81396	2.63281	0.153497	4.83118	0.354389	1000	118506		319430		0	311.652	33467.6	37.3525	1378.65	0	8364.67	481496	16.2026	11.8475	1.01242	0.05575	394.232	11.7875	0	0.0851593	0.0851593	0.170319	11.6772
379			0.0124719				0.2	15.4802	177.594	43.4097	337.89	413.584	0.0530435	0.00160431	3.81546	2.63385	0.153557	4.83675	0.347861	1000	116166		0		0	0	0	36.6141	1351.4	0	8199.3	125754	15.8827	11.6136	0	0.0546478	394.285	11.7891	0	0	0	0	11.6136
380			0.0124719				0.2	15.1742	177.617	43.4155	337.935	413.815	0.0519949	0.00157259	3.81694	2.63487	0.153617	4.8422	0.341451	1000	113873		0		0	0	0	35.8902	1324.68	0	8037.2	123271	15.5692	11.3844	0	0.0535675	394.337	11.7907	0	0	0	0	11.3844
381			0.0124719				0.2	14.8742	177.641	43.4212	337.979	414.042	0.050967	0.0015415	3.81839	2.63587	0.153675	4.84756	0.335156	1000	111625		0		0	0	0	35.1807	1298.49	0	7878.31	120837	15.2619	11.1596	0	0.0525085	394.388	11.7922	0	0	0	0	11.1596
382			0.0124719				0.2	14.5801	177.663	43.4268	338.022	414.264	0.0499594	0.00151102	3.81981	2.63685	0.153732	4.85282	0.328976	1000	109422		0		0	0	0	34.4852	1272.82	0	7722.56	118452	14.9606	10.9393	0	0.0514704	394.438	11.7937	0	0	0	0	10.9393
383			0.0138478				0.2	14.2718	177.686	43.4322	338.065	414.501	0.0489029	0.00148115	3.82121	2.63781	0.153789	4.85844	0.322453	1000	107111		0		0	0	0	33.7573	1245.9	0	7559.26	115950	14.6447	10.7083	0	0.0503841	394.487	11.7952	0	0	0	0	10.7083
384			0.0138478				0.2	13.9701	177.708	43.4375	338.106	414.734	0.0478688	0.00144983	3.82258	2.63876	0.153844	4.86394	0.31606	1000	104849		265191		0	258.734	27784.9	33.0435	1219.56	0	7399.41	406736	14.3354	10.4822	0.840509	0.0493187	394.535	11.7966	0	0.0706994	0.0706994	0.141399	10.3408
385			0.0138478				0.2	13.6746	177.729	43.4428	338.147	414.962	0.0468566	0.00141917	3.82392	2.63969	0.153898	4.86934	0.309791	1000	102635		0		0	0	0	32.3448	1193.77	0	7242.95	111104	14.0327	10.2609	0	0.0482758	394.582	11.7981	0	0	0	0	10.2609
386			0.0138478				0.2	13.3855	177.75	43.4479	338.187	415.185	0.0458658	0.00138917	3.82524	2.64059	0.153951	4.87463	0.303645	1000	100468		0		0	0	0	31.6608	1168.53	0	7089.79	108758	13.7364	10.0442	0	0.047255	394.628	11.7994	0	0	0	0	10.0442
387			0.0138478				0.2	13.1024	177.77	43.4529	338.226	415.403	0.044896	0.00135979	3.82653	2.64148	0.154003	4.87981	0.297619	1000	98346.4		0		0	0	0	30.9913	1143.82	0	6939.87	106461	13.4463	9.83209	0	0.0462557	394.673	11.8008	0	0	0	0	9.83209
388			0.0138478				0.2	12.8254	177.79	43.4578	338.264	415.616	0.0439466	0.00133104	3.82779	2.64236	0.154053	4.88489	0.291711	1000	96269.6		0		0	0	0	30.336	1119.63	0	6793.13	104213	13.1624	9.62447	0	0.0452776	394.716	11.8021	0	0	0	0	9.62447
389			0.0138478				0.2	12.5542	177.81	43.4626	338.301	415.825	0.0430173	0.00130289	3.82903	2.64321	0.154103	4.88987	0.285918	1000	94236.7		0		0	0	0	29.6945	1095.96	0	6649.48	102012	12.8844	9.42123	0	0.0443202	394.76	11.8034	0	0	0	0	9.42123
390			0.0138478				0.2	12.2887	177.829	43.4673	338.338	416.03	0.0421077	0.00127534	3.83024	2.64405	0.154152	4.89475	0.280239	1000	92246.7		213919		0	208.71	22412.9	29.0666	1072.78	0	6508.87	336398	12.6123	9.22228	0.678002	0.043383	394.802	11.8047	0	0.0570302	0.0570302	0.11406	9.10822
391			0.0138478				0.2	12.0289	177.848	43.4719	338.374	416.23	0.0412173	0.00124837	3.83143	2.64487	0.1542	4.89954	0.27467	1000	90298.7		0		0	0	0	28.452	1050.1	0	6371.24	97748.4	12.346	9.02753	0	0.0424657	394.843	11.806	0	0	0	0	9.02753
392			0.0138478				0.2	11.7745	177.866	43.4764	338.409	416.426	0.0403457	0.00122198	3.8326	2.64568	0.154247	4.90422	0.269211	1000	88391.8		0		0	0	0	27.8504	1027.89	0	6236.52	95684	12.0853	8.83689	0	0.0415677	394.883	11.8072	0	0	0	0	8.83689
393			0.0138478				0.2	11.5255	177.884	43.4808	338.443	416.618	0.0394926	0.00119614	3.83374	2.64647	0.154293	4.90882	0.263859	1000	86525.2		0		0	0	0	27.2614	1006.16	0	6104.64	93663.2	11.8301	8.65028	0	0.0406887	394.923	11.8084	0	0	0	0	8.65028
394			0.0138478				0.2	11.2818	177.902	43.4851	338.476	416.806	0.0386575	0.00117084	3.83486	2.64724	0.154338	4.91332	0.258612	1000	84698		0		0	0	0	26.685	984.881	0	5975.55	91685.1	11.5803	8.46761	0	0.0398283	394.961	11.8096	0	0	0	0	8.46761
395			0.0153887				0.2	11.0259	177.919	43.4893	338.509	417.008	0.0377805	0.00114608	3.83596	2.648	0.154382	4.91814	0.253067	1000	82778.8		0		0	0	0	26.0808	962.537	0	5839.99	89607.4	11.3179	8.27574	0	0.0389266	394.999	11.8107	0	0	0	0	8.27574
396			0.0153887				0.2	10.7757	177.936	43.4934	338.541	417.204	0.0369234	0.00112008	3.83704	2.64874	0.154425	4.92285	0.247642	1000	80903.2		170392		0	166.243	17852.5	25.4891	940.701	0	5707.5	275988	11.0614	8.08822	0.540048	0.0380435	395.036	11.8118	0	0.0454261	0.0454261	0.0908523	7.99737
397			0.0153887				0.2	10.5313	177.953	43.4975	338.573	417.397	0.0360857	0.00109467	3.83809	2.64947	0.154468	4.92746	0.242331	1000	79070		0		0	0	0	24.9109	919.359	0	5578.02	85592.3	10.8108	7.90495	0	0.0371804	395.072	11.8129	0	0	0	0	7.90495
398			0.0153887				0.2	10.2923	177.969	43.5014	338.603	417.585	0.035267	0.00106984	3.83912	2.65018	0.154509	4.93197	0.237133	1000	77278.4		0		0	0	0	24.3457	898.502	0	5451.47	83652.7	10.5658	7.72584	0	0.0363369	395.107	11.814	0	0	0	0	7.72584
399			0.0153887				0.2	10.0588	177.985	43.5053	338.633	417.768	0.034467	0.00104557	3.84012	2.65087	0.15455	4.93639	0.232046	1000	75527.3		0		0	0	0	23.7934	878.118	0	5327.79	81757	10.3264	7.55078	0	0.0355125	395.142	11.815	0	0	0	0	7.55078
400			0.0153887				0.2	9.83065	178	43.509	338.663	417.948	0.033685	0.00102185	3.84111	2.65155	0.154589	4.94071	0.227066	1000	73815.9		0		0	0	0	23.2536	858.197	0	5206.92	79904.3	10.0924	7.37968	0	0.0347069	395.176	11.816	0	0	0	0	7.37968
401			0.0153887				0.2	9.60762	178.015	43.5127	338.691	418.123	0.0329208	0.000998665	3.84207	2.65222	0.154628	4.94494	0.222191	1000	72143.3		0		0	0	0	22.7261	838.727	0	5088.8	78093.6	9.86373	7.21247	0	0.0339195	395.208	11.817	0	0	0	0	7.21247
402			0.0153887				0.2	9.38966	178.03	43.5163	338.719	418.295	0.032174	0.000976009	3.84302	2.65287	0.154666	4.94907	0.21742	1000	70508.6		134403		0	131.13	14081.7	22.2105	819.699	0	4973.35	224939	9.64023	7.04904	0.425981	0.03315	395.241	11.818	0	0.0358314	0.0358314	0.0716628	6.97738
403			0.0153887				0.2	9.17664	178.044	43.5198	338.747	418.462	0.031444	0.000953866	3.84394	2.65351	0.154703	4.95312	0.212751	1000	68910.9		0		0	0	0	21.7066	801.103	0	4860.52	74594.3	9.42179	6.88931	0	0.0323979	395.272	11.819	0	0	0	0	6.88931
404			0.0153887				0.2	8.96845	178.058	43.5232	338.773	418.626	0.0307307	0.000932226	3.84484	2.65413	0.15474	4.95708	0.20818	1000	67349.5		0		0	0	0	21.2142	782.929	0	4750.25	72903.9	9.20829	6.7332	0	0.0316629	395.303	11.8199	0	0	0	0	6.7332
405			0.0153887				0.2	8.76499	178.072	43.5266	338.8	418.786	0.0300335	0.000911077	3.84573	2.65474	0.154775	4.96096	0.203707	1000	65823.4		0		0	0	0	20.7329	765.167	0	4642.49	71251.7	8.99964	6.58063	0	0.0309446	395.333	11.8208	0	0	0	0	6.58063
406			0.0153887				0.2	8.56614	178.085	43.5299	338.825	418.943	0.0293522	0.000890408	3.84659	2.65534	0.15481	4.96475	0.199328	1000	64331.8		0		0	0	0	20.2625	747.808	0	4537.16	69637.1	8.79571	6.43152	0	0.0302426	395.362	11.8217	0	0	0	0	6.43152
407			0.0171146				0.2	8.35702	178.098	43.5331	338.85	419.11	0.0286356	0.000870208	3.84744	2.65592	0.154844	4.96881	0.194698	1000	62763.1		0		0	0	0	19.7689	729.552	0	4426.4	67938.8	8.58122	6.27468	0	0.0295058	395.391	11.8226	0	0	0	0	6.27468
408			0.0171146				0.2	8.153	178.111	43.5362	338.874	419.274	0.0279365	0.000848964	3.84827	2.65649	0.154877	4.97277	0.190175	1000	61232.5		107849		0	105.223	11299.7	19.2863	711.742	0	4318.34	185536	8.37196	6.12167	0.341822	0.0287855	395.419	11.8234	0	0.0287524	0.0287524	0.0575047	6.06417
409			0.0171146				0.2	7.95397	178.124	43.5393	338.898	419.434	0.0272545	0.000828238	3.84907	2.65705	0.15491	4.97664	0.185756	1000	59739.3		0		0	0	0	18.8155	694.366	0	4212.92	64665.4	8.16781	5.97239	0	0.0280828	395.446	11.8243	0	0	0	0	5.97239
410			0.0171146				0.2	7.75979	178.136	43.5422	338.921	419.589	0.0265892	0.000808019	3.84986	2.65759	0.154942	4.98042	0.181439	1000	58282.5		0		0	0	0	18.3561	677.415	0	4110.07	63088.4	7.96863	5.82675	0	0.0273972	395.473	11.8251	0	0	0	0	5.82675
411			0.0171146				0.2	7.57036	178.148	43.5451	338.944	419.741	0.0259401	0.000788293	3.85063	2.65812	0.154973	4.98411	0.177221	1000	56861.3		0		0	0	0	17.908	660.878	0	4009.73	61549.8	7.77431	5.68466	0	0.0267284	395.499	11.8259	0	0	0	0	5.68466
412			0.0171146				0.2	7.38555	178.159	43.548	338.966	419.889	0.0253068	0.000769049	3.85139	2.65864	0.155003	4.98772	0.173101	1000	55474.7		0		0	0	0	17.4708	644.744	0	3911.85	60048.7	7.58472	5.54603	0	0.0260759	395.524	11.8266	0	0	0	0	5.54603
413			0.0171146				0.2	7.20525	178.171	43.5507	338.987	420.034	0.024689	0.000750275	3.85212	2.65915	0.155033	4.99124	0.169075	1000	54121.8		0		0	0	0	17.0443	629.004	0	3816.35	58584.2	7.39976	5.41078	0	0.0254393	395.549	11.8274	0	0	0	0	5.41078
414			0.0171146				0.2	7.02935	178.182	43.5534	339.008	420.175	0.0240863	0.000731959	3.85284	2.65965	0.155061	4.99469	0.165142	1000	52802		88911.9		0	86.7468	9315.56	16.6282	613.649	0	3723.18	155470	7.21931	5.27884	0.281801	0.0248182	395.573	11.8281	0	0.0237037	0.0237037	0.0474074	5.23143
415			0.0171146				0.2	6.85774	178.192	43.5561	339.029	420.313	0.0234983	0.00071409	3.85354	2.66013	0.15509	4.99805	0.1613	1000	51514.4		0		0	0	0	16.2223	598.668	0	3632.29	55761.6	7.04326	5.15011	0	0.0242124	395.596	11.8288	0	0	0	0	5.15011
416			0.0171146				0.2	6.69033	178.203	43.5586	339.049	420.447	0.0229246	0.000696657	3.85422	2.6606	0.155117	5.00133	0.157546	1000	50258.1		0		0	0	0	15.8263	584.053	0	3543.62	54401.6	6.8715	5.02451	0	0.0236213	395.619	11.8295	0	0	0	0	5.02451
417			0.0171146				0.2	6.527	178.213	43.5611	339.068	420.578	0.022365	0.00067965	3.85489	2.66107	0.155144	5.00453	0.153879	1000	49032.5		0		0	0	0	15.4399	569.795	0	3457.11	53074.9	6.70393	4.90198	0	0.0230446	395.641	11.8302	0	0	0	0	4.90198
418			0.0171146				0.2	6.36766	178.223	43.5636	339.087	420.706	0.021819	0.000663058	3.85555	2.66152	0.15517	5.00767	0.150297	1000	47836.8		0		0	0	0	15.063	555.885	0	3372.71	51780.4	6.54044	4.78244	0	0.0224821	395.663	11.8309	0	0	0	0	4.78244
419			0.0190476				0.2	6.1999	178.233	43.5659	339.106	420.843	0.0212442	0.000646871	3.85618	2.66196	0.155196	5.01102	0.146505	1000	46577.7		0		0	0	0	14.667	541.24	0	3283.86	50417.5	6.3683	4.65657	0	0.021891	395.684	11.8315	0	0	0	0	4.65657
420			0.0190476				0.2	6.03656	178.242	43.5683	339.124	420.976	0.0206845	0.000629829	3.85681	2.66239	0.155221	5.01428	0.142809	1000	45351.8		77233.1		0	75.3524	8091.93	14.2806	526.981	0	3197.34	134491	6.20069	4.53401	0.244786	0.0213143	395.705	11.8321	0	0.0205901	0.0205901	0.0411803	4.49283
									178.252	43.5683	339.124	420.976			3.85681	2.66239	0.155221	5.01428			Per Patient
																					Inpatient Outpatient Cost	Initial ICD Cost	Replace ICD Cost		Lead Infection/Dislodgement Costs (initial)	Lead Dislodgement Costs (after replacement)	Lead Infection Costs (after replacement)	ICD Shock Complication Cost	ICD Follow Up Costs	Heart Failure Death Costs	Lead Replacement Costs	Total ICD Cost	Life Months	Quality Adjusted Life Months (adjusted for inappropriate shocks only)	ICD Replacement	Shock Complications							Quality Adjusted Life Months
																					861521	633678	198340	0	19779.4	193.51	20780.6	273.05	10168.4	0	41231.7	1.78597e+06	117.791	86.1296	0.628626	0.407537							85.9398
																							0.628626		0.754622	0.00314313	0.0271566	0.407537			0.0650673
																																	LifeYears	QALY (adjusted for inappropriate shocks only)									Quality Adjusted Life Years
																											0.784921						9.8159	7.17747									7.16165

## Sheet: 4.3 ICER, Replacements
	Undiscounted	ICD	Control
	Cost	1.78597e+06	646396
	Incremental Cost	1.13957e+06
	Effectiveness (Life-year saved)	9.8159	7.36482
	Incremental Effectiveness (life-year saved)	2.45107
	ICER (Cost per life-year saved)	464927
	Effectiveness (QALY saved)	7.16165	5.38737
	Incremental Effectiveness (QALY saved)	1.77428
	ICER (Cost per QALY saved)	642272
	Discounted	ICD	Control
	Cost	1.66426e+06	597087
	Incremental Cost	1.06717e+06
	Effectiveness (Life-year saved)	8.88352	6.80301
	Incremental Effectiveness (life-year saved)	2.08051
	ICER (Cost per life-year saved)	512937
	Effectiveness (QALY saved)	6.4822	4.9764
	Incremental Effectiveness (QALY saved)	1.50579
	ICER (Cost per QALY saved)	708711
	Average number of ICD Replacements	0.628626

## Sheet: _xltb_storage_
XL Toolbox Settings
	export_preset	<?xml version="1.0" encoding="utf-16"?> <Preset xmlns:xsi="http://www.w3.org/2001/XMLSchema-instance" xmlns:xsd="http://www.w3.org/2001/XMLSchema"> <Name>Tiff, 500 dpi, RGB, Transparent canvas</Name> <Dpi>500</Dpi> <FileType>Tiff</FileType> <ColorSpace>Rgb</ColorSpace> <Transparency>TransparentCanvas</Transparency> <UseColorProfile>false</UseColorProfile> <ColorProfile>P2214H</ColorProfile> </Pre…
	export_path	C:\Users\holbrr1\Desktop\Figure 1 Supplement.tif
