# Supplementary material for: Implantable cardioverter defibrillator therapy is cost effective for primary prevention patients in Taiwan: An analysis from the Improve SCA trial
Source: PLoS One. 2020 Nov 19;15(11):e0241697. doi: 10.1371/journal.pone.0241697 (PMC7676667; doi:10.1371/journal.pone.0241697)
Supplement: S2 File — This, together with the information in the manuscript (the specific model inputs and sources, and the structure of the model) is meant to allow for sufficient transparency to understand how the results were produced. S1 File, PP patients. S2 File, 1.5PP patients. (XLS) [file pone.0241697.s006.xls]

## Sheet: 3.1 Control (Discounted)
Cycle			Death Risk			nWell	nSudden Cardiac Death	nNon-Sudden Cardiac Death	nUnknown Death	nNon-Cardiac Death	Check	Inpatient Outpatient Cost	Control Hospitalization Cost	Heart Failure Death Cost	Total Control Cost	Life Months	Quality Adjusted Life Months		Deaths	Mortality	Survival
																			1000
0			0			1000	0	0	0	0	1000	7686000	0	0	7686000	1000	868.3		0	0	1
1			0			992.741	2.78611	2.06786	1.40901	0.995684	1000	7.63021e+06		0	7.63021e+06	992.741	861.997		7.25866	0.00725866	0.992741
2			0			985.535	5.552	4.12071	2.80779	1.98414	1000	7.57482e+06		0	7.57482e+06	985.535	855.74		14.4646	0.0144646	0.985535
3			0			978.382	8.29781	6.15866	4.19641	2.96542	1000	7.51984e+06		0	7.51984e+06	978.382	849.529		21.6183	0.0216183	0.978382
4			0			971.28	11.0237	8.18181	5.57496	3.93958	1000	7.46526e+06		0	7.46526e+06	971.28	843.362		28.72	0.02872	0.97128
5			0			964.23	13.7298	10.1903	6.9435	4.90667	1000	7.41107e+06		0	7.41107e+06	964.23	837.241		35.7702	0.0357702	0.96423
6			0			957.231	16.4162	12.1842	8.3021	5.86674	1000	7.35728e+06		0	7.35728e+06	957.231	831.163		42.7693	0.0427693	0.957231
7			0			950.283	19.0832	14.1636	9.65085	6.81984	1000	7.30387e+06		0	7.30387e+06	950.283	825.13		49.7175	0.0497175	0.950283
8			0			943.385	21.7308	16.1286	10.9898	7.76602	1000	7.25086e+06		0	7.25086e+06	943.385	819.141		56.6152	0.0566152	0.943385
9			0			936.537	24.3592	18.0794	12.319	8.70533	1000	7.19822e+06		0	7.19822e+06	936.537	813.195		63.463	0.063463	0.936537
10			0			929.739	26.9685	20.0161	13.6386	9.63783	1000	7.14597e+06		0	7.14597e+06	929.739	807.292		70.261	0.070261	0.929739
11			0			922.99	29.5588	21.9386	14.9486	10.5636	1000	7.0941e+06		0	7.0941e+06	922.99	801.433		77.0096	0.0770096	0.92299
12			0			916.291	32.1304	23.8472	16.2491	11.4826	1000	7.04261e+06		0	7.04261e+06	916.291	795.615		83.7093	0.0837093	0.916291
13			0			909.64	34.6833	25.742	17.5402	12.3949	1000	6.89666e+06		0	6.89666e+06	897.302	779.127		90.3603	0.0903603	0.90964
14			0			903.037	37.2176	27.623	18.8219	13.3006	1000	6.8466e+06		0	6.8466e+06	890.789	773.472		96.9631	0.0969631	0.903037
15			0			896.482	39.7336	29.4904	20.0943	14.1997	1000	6.7969e+06		0	6.7969e+06	884.323	767.857		103.518	0.103518	0.896482
16			0			889.975	42.2313	31.3442	21.3574	15.0924	1000	6.74757e+06		0	6.74757e+06	877.904	762.284		110.025	0.110025	0.889975
17			0			883.515	44.7108	33.1845	22.6114	15.9785	1000	6.69859e+06		0	6.69859e+06	871.531	756.751		116.485	0.116485	0.883515
18			0			877.102	47.1724	35.0115	23.8563	16.8582	1000	6.64997e+06		0	6.64997e+06	865.205	751.258		122.898	0.122898	0.877102
19			0			870.735	49.6161	36.8252	25.0921	17.7315	1000	6.6017e+06		0	6.6017e+06	858.925	745.804		129.265	0.129265	0.870735
20			0			864.415	52.0421	38.6258	26.319	18.5985	1000	6.55378e+06		0	6.55378e+06	852.69	740.391		135.585	0.135585	0.864415
21			0			858.14	54.4504	40.4133	27.5369	19.4592	1000	6.50621e+06		0	6.50621e+06	846.501	735.017		141.86	0.14186	0.85814
22			0.00088635			851.151	56.8413	42.1878	28.7461	21.0742	1000	6.45321e+06		0	6.45321e+06	839.606	729.03		148.849	0.148849	0.851151
23			0.00088635			844.218	59.2127	43.9478	29.9454	22.6761	1000	6.40065e+06		0	6.40065e+06	832.767	723.092		155.782	0.155782	0.844218
24			0.00088635			837.342	61.5648	45.6935	31.1349	24.265	1000	6.34852e+06		0	6.34852e+06	825.985	717.202		162.658	0.162658	0.837342
25			0.00088635			830.522	63.8977	47.4251	32.3147	25.8409	1000	6.2114e+06		0	6.2114e+06	808.145	701.712		169.478	0.169478	0.830522
26			0.00088635			823.757	66.2116	49.1425	33.4849	27.4039	1000	6.16081e+06		0	6.16081e+06	801.563	695.997		176.243	0.176243	0.823757
27			0.00088635			817.048	68.5067	50.8459	34.6456	28.9543	1000	6.11063e+06		0	6.11063e+06	795.034	690.328		182.952	0.182952	0.817048
28			0.00088635			810.393	70.7831	52.5354	35.7968	30.492	1000	6.06086e+06		0	6.06086e+06	788.558	684.705		189.607	0.189607	0.810393
29			0.00088635			803.792	73.041	54.2112	36.9386	32.0172	1000	6.01149e+06		0	6.01149e+06	782.135	679.128		196.208	0.196208	0.803792
30			0.00088635			797.245	75.2804	55.8733	38.0712	33.5299	1000	5.96253e+06		0	5.96253e+06	775.765	673.597		202.755	0.202755	0.797245
31			0.00088635			790.752	77.5016	57.5219	39.1945	35.0304	1000	5.91396e+06		0	5.91396e+06	769.446	668.11		209.248	0.209248	0.790752
32			0.00088635			784.311	79.7047	59.1571	40.3087	36.5186	1000	5.8658e+06		0	5.8658e+06	763.179	662.668		215.689	0.215689	0.784311
33			0.00088635			777.923	81.8899	60.7789	41.4138	37.9947	1000	5.81802e+06		0	5.81802e+06	756.963	657.271		222.077	0.222077	0.777923
34			0.000116886			772.185	84.0573	62.3875	42.5099	38.8602	1000	5.77511e+06		0	5.77511e+06	751.38	652.423		227.815	0.227815	0.772185
35			0.000116886			766.49	86.2087	63.9843	43.5979	39.7193	1000	5.73251e+06		0	5.73251e+06	745.838	647.611		233.51	0.23351	0.76649
36			0.000116886			760.836	88.3442	65.5693	44.6779	40.5721	1000	5.69023e+06		0	5.69023e+06	740.337	642.835		239.164	0.239164	0.760836
37			0.000116886			755.225	90.464	67.1426	45.7499	41.4186	1000	5.57165e+06		0	5.57165e+06	724.909	629.439		244.775	0.244775	0.755225
38			0.000116886			749.655	92.5681	68.7043	46.814	42.2588	1000	5.53056e+06		0	5.53056e+06	719.563	624.796		250.345	0.250345	0.749655
39			0.000116886			744.126	94.6568	70.2545	47.8703	43.0929	1000	5.48977e+06		0	5.48977e+06	714.256	620.188		255.874	0.255874	0.744126
40			0.000116886			738.637	96.73	71.7932	48.9188	43.9207	1000	5.44928e+06		0	5.44928e+06	708.988	615.614		261.363	0.261363	0.738637
41			0.000116886			733.189	98.7879	73.3206	49.9595	44.7425	1000	5.40909e+06		0	5.40909e+06	703.758	611.073		266.811	0.266811	0.733189
42			0.000116886			727.782	100.831	74.8368	50.9926	45.5583	1000	5.36919e+06		0	5.36919e+06	698.568	606.566		272.218	0.272218	0.727782
43			0.000116886			722.414	102.858	76.3417	52.018	46.368	1000	5.32959e+06		0	5.32959e+06	693.415	602.093		277.586	0.277586	0.722414
44			0.000116886			717.086	104.871	77.8356	53.0359	47.1717	1000	5.29028e+06		0	5.29028e+06	688.301	597.652		282.914	0.282914	0.717086
45			0.000116886			711.797	106.869	79.3184	54.0463	47.9695	1000	5.25126e+06		0	5.25126e+06	683.225	593.244		288.203	0.288203	0.711797
46			0.00018808			706.496	108.852	80.7903	55.0492	48.8121	1000	5.21216e+06		0	5.21216e+06	678.137	588.826		293.504	0.293504	0.706496
47			0.00018808			701.235	110.82	82.2512	56.0447	49.6484	1000	5.17335e+06		0	5.17335e+06	673.087	584.441		298.765	0.298765	0.701235
48			0.00018808			696.013	112.774	83.7013	57.0327	50.4785	1000	5.13482e+06		0	5.13482e+06	668.075	580.089		303.987	0.303987	0.696013
49			0.00018808			690.83	114.713	85.1405	58.0134	51.3024	1000	5.02746e+06		0	5.02746e+06	654.106	567.96		309.17	0.30917	0.69083
50			0.00018808			685.686	116.638	86.5691	58.9868	52.1202	1000	4.99002e+06		0	4.99002e+06	649.235	563.73		314.314	0.314314	0.685686
51			0.00018808			680.58	118.548	87.987	59.9529	52.9319	1000	4.95286e+06		0	4.95286e+06	644.4	559.532		319.42	0.31942	0.68058
52			0.00018808			675.512	120.445	89.3943	60.9119	53.7376	1000	4.91598e+06		0	4.91598e+06	639.601	555.366		324.488	0.324488	0.675512
53			0.00018808			670.481	122.327	90.7912	61.8637	54.5372	1000	4.87937e+06		0	4.87937e+06	634.838	551.23		329.519	0.329519	0.670481
54			0.00018808			665.488	124.195	92.1776	62.8084	55.3309	1000	4.84303e+06		0	4.84303e+06	630.111	547.125		334.512	0.334512	0.665488
55			0.00018808			660.533	126.049	93.5538	63.7461	56.1187	1000	4.80697e+06		0	4.80697e+06	625.419	543.051		339.467	0.339467	0.660533
56			0.00018808			655.614	127.889	94.9197	64.6768	56.9006	1000	4.77117e+06		0	4.77117e+06	620.761	539.007		344.386	0.344386	0.655614
57			0.00018808			650.732	129.716	96.2754	65.6005	57.6767	1000	4.73564e+06		0	4.73564e+06	616.139	534.993		349.268	0.349268	0.650732
58			0.000271865			645.831	131.529	97.621	66.5174	58.5015	1000	4.69998e+06		0	4.69998e+06	611.499	530.964		354.169	0.354169	0.645831
59			0.000271865			640.968	133.328	98.9565	67.4274	59.3201	1000	4.66459e+06		0	4.66459e+06	606.894	526.966		359.032	0.359032	0.640968
60			0.000271865			636.141	135.114	100.282	68.3305	60.1326	1000	4.62946e+06		0	4.62946e+06	602.324	522.998		363.859	0.363859	0.636141
61			0.000271865			631.351	136.886	101.597	69.2268	60.9389	1000	4.53228e+06		0	4.53228e+06	589.68	512.019		368.649	0.368649	0.631351
62			0.000271865			626.596	138.645	102.903	70.1164	61.7392	1000	4.49815e+06		0	4.49815e+06	585.239	508.163		373.404	0.373404	0.626596
63			0.000271865			621.878	140.391	104.199	70.9993	62.5334	1000	4.46427e+06		0	4.46427e+06	580.832	504.336		378.122	0.378122	0.621878
64			0.000271865			617.194	142.124	105.485	71.8755	63.3217	1000	4.43066e+06		0	4.43066e+06	576.458	500.538		382.806	0.382806	0.617194
65			0.000271865			612.547	143.843	106.761	72.7452	64.104	1000	4.39729e+06		0	4.39729e+06	572.117	496.769		387.453	0.387453	0.612547
66			0.000271865			607.934	145.55	108.028	73.6082	64.8805	1000	4.36418e+06		0	4.36418e+06	567.809	493.028		392.066	0.392066	0.607934
67			0.000271865			603.356	147.244	109.285	74.4648	65.6511	1000	4.33131e+06		0	4.33131e+06	563.533	489.315		396.644	0.396644	0.603356
68			0.000271865			598.812	148.925	110.532	75.315	66.4158	1000	4.2987e+06		0	4.2987e+06	559.289	485.631		401.188	0.401188	0.598812
69			0.000271865			594.303	150.593	111.771	76.1587	67.1749	1000	4.26632e+06		0	4.26632e+06	555.077	481.974		405.697	0.405697	0.594303
70			0.000370648			589.769	152.249	112.999	76.9961	67.9869	1000	4.23377e+06		0	4.23377e+06	550.842	478.296		410.231	0.410231	0.589769
71			0.000370648			585.269	153.892	114.219	77.8271	68.7927	1000	4.20147e+06		0	4.20147e+06	546.64	474.647		414.731	0.414731	0.585269
72			0.000370648			580.804	155.523	115.429	78.6517	69.5924	1000	4.16942e+06		0	4.16942e+06	542.469	471.026		419.196	0.419196	0.580804
73			0.000370648			576.373	157.141	116.63	79.4701	70.3859	1000	4.08149e+06		0	4.08149e+06	531.029	461.093		423.627	0.423627	0.576373
74			0.000370648			571.976	158.747	117.822	80.2822	71.1735	1000	4.05035e+06		0	4.05035e+06	526.978	457.575		428.024	0.428024	0.571976
75			0.000370648			567.612	160.34	119.005	81.0881	71.955	1000	4.01945e+06		0	4.01945e+06	522.957	454.084		432.388	0.432388	0.567612
76			0.000370648			563.281	161.922	120.179	81.8879	72.7305	1000	3.98878e+06		0	3.98878e+06	518.967	450.619		436.719	0.436719	0.563281
77			0.000370648			558.984	163.491	121.343	82.6815	73.5001	1000	3.95835e+06		0	3.95835e+06	515.008	447.181		441.016	0.441016	0.558984
78			0.000370648			554.719	165.048	122.499	83.4691	74.2639	1000	3.92815e+06		0	3.92815e+06	511.079	443.77		445.281	0.445281	0.554719
79			0.000370648			550.487	166.594	123.646	84.2507	75.0218	1000	3.89818e+06		0	3.89818e+06	507.18	440.384		449.513	0.449513	0.550487
80			0.000370648			546.287	168.128	124.785	85.0264	75.774	1000	3.86844e+06		0	3.86844e+06	503.31	437.024		453.713	0.453713	0.546287
81			0.000370648			542.119	169.65	125.914	85.7961	76.5204	1000	3.83893e+06		0	3.83893e+06	499.47	433.69		457.881	0.457881	0.542119
82			0.000486682			537.92	171.16	127.035	86.56	77.324	1000	3.8092e+06		0	3.8092e+06	495.602	430.331		462.08	0.46208	0.53792
83			0.000486682			533.754	172.659	128.148	87.3179	78.1214	1000	3.77969e+06		0	3.77969e+06	491.763	426.998		466.246	0.466246	0.533754
84			0.000486682			529.62	174.146	129.252	88.0699	78.9126	1000	3.75042e+06		0	3.75042e+06	487.954	423.691		470.38	0.47038	0.52962
85			0.000486682			525.518	175.621	130.347	88.8162	79.6977	1000	3.67089e+06		0	3.67089e+06	477.608	414.707		474.482	0.474482	0.525518
86			0.000486682			521.448	177.086	131.433	89.5566	80.4767	1000	3.64246e+06		0	3.64246e+06	473.909	411.495		478.552	0.478552	0.521448
87			0.000486682			517.409	178.538	132.512	90.2914	81.2497	1000	3.61425e+06		0	3.61425e+06	470.238	408.308		482.591	0.482591	0.517409
88			0.000486682			513.401	179.98	133.582	91.0204	82.0167	1000	3.58626e+06		0	3.58626e+06	466.596	405.145		486.599	0.486599	0.513401
89			0.000486682			509.425	181.41	134.643	91.7438	82.7777	1000	3.55848e+06		0	3.55848e+06	462.982	402.007		490.575	0.490575	0.509425
90			0.000486682			505.479	182.83	135.697	92.4616	83.5329	1000	3.53092e+06		0	3.53092e+06	459.396	398.894		494.521	0.494521	0.505479
91			0.000486682			501.564	184.238	136.742	93.1738	84.2822	1000	3.50357e+06		0	3.50357e+06	455.838	395.804		498.436	0.498436	0.501564
92			0.000486682			497.679	185.635	137.779	93.8805	85.0257	1000	3.47643e+06		0	3.47643e+06	452.307	392.738		502.321	0.502321	0.497679
93			0.000486682			493.825	187.022	138.808	94.5817	85.7634	1000	3.44951e+06		0	3.44951e+06	448.804	389.696		506.175	0.506175	0.493825
94			0.00062064			489.934	188.398	139.829	95.2775	86.5616	1000	3.42233e+06		0	3.42233e+06	445.268	386.626		510.066	0.510066	0.489934
95			0.00062064			486.073	189.763	140.843	95.9679	87.3535	1000	3.39536e+06		0	3.39536e+06	441.759	383.58		513.927	0.513927	0.486073
96			0.00062064			482.243	191.117	141.848	96.6527	88.1392	1000	3.36861e+06		0	3.36861e+06	438.278	380.557		517.757	0.517757	0.482243
97			0.00062064			478.444	192.461	142.845	97.3322	88.9186	1000	3.29674e+06		0	3.29674e+06	428.927	372.438		521.556	0.521556	0.478444
98			0.00062064			474.674	193.794	143.834	98.0063	89.6919	1000	3.27076e+06		0	3.27076e+06	425.548	369.503		525.326	0.525326	0.474674
99			0.00062064			470.934	195.116	144.816	98.6752	90.4592	1000	3.24499e+06		0	3.24499e+06	422.195	366.592		529.066	0.529066	0.470934
100			0.00062064			467.223	196.428	145.79	99.3387	91.2203	1000	3.21942e+06		0	3.21942e+06	418.868	363.703		532.777	0.532777	0.467223
101			0.00062064			463.542	197.73	146.756	99.997	91.9755	1000	3.19405e+06		0	3.19405e+06	415.568	360.837		536.458	0.536458	0.463542
102			0.00062064			459.889	199.022	147.714	100.65	92.7248	1000	3.16889e+06		0	3.16889e+06	412.293	357.994		540.111	0.540111	0.459889
103			0.00062064			456.266	200.303	148.665	101.298	93.4681	1000	3.14392e+06		0	3.14392e+06	409.045	355.174		543.734	0.543734	0.456266
104			0.00062064			452.671	201.574	149.609	101.941	94.2056	1000	3.11915e+06		0	3.11915e+06	405.822	352.375		547.329	0.547329	0.452671
105			0.00062064			449.104	202.835	150.545	102.579	94.9372	1000	3.09457e+06		0	3.09457e+06	402.624	349.599		550.896	0.550896	0.449104
106			0.000771541			445.497	204.086	151.473	103.212	95.7309	1000	3.06972e+06		0	3.06972e+06	399.391	346.791		554.503	0.554503	0.445497
107			0.000771541			441.92	205.328	152.395	103.839	96.5182	1000	3.04507e+06		0	3.04507e+06	396.184	344.006		558.08	0.55808	0.44192
108			0.000771541			438.371	206.559	153.309	104.462	97.2992	1000	3.02062e+06		0	3.02062e+06	393.002	341.244		561.629	0.561629	0.438371
109			0.000771541			434.851	207.78	154.215	105.08	98.0739	1000	2.95572e+06		0	2.95572e+06	384.559	333.912		565.149	0.565149	0.434851
110			0.000771541			431.359	208.992	155.114	105.692	98.8423	1000	2.93198e+06		0	2.93198e+06	381.471	331.231		568.641	0.568641	0.431359
111			0.000771541			427.895	210.194	156.006	106.3	99.6047	1000	2.90844e+06		0	2.90844e+06	378.407	328.571		572.105	0.572105	0.427895
112			0.000771541			424.459	211.386	156.891	106.903	100.361	1000	2.88508e+06		0	2.88508e+06	375.369	325.933		575.541	0.575541	0.424459
113			0.000771541			421.051	212.568	157.769	107.501	101.111	1000	2.86192e+06		0	2.86192e+06	372.355	323.315		578.949	0.578949	0.421051
114			0.000771541			417.67	213.741	158.639	108.094	101.855	1000	2.83893e+06		0	2.83893e+06	369.364	320.719		582.33	0.58233	0.41767
115			0.000771541			414.316	214.905	159.503	108.683	102.593	1000	2.81614e+06		0	2.81614e+06	366.398	318.144		585.684	0.585684	0.414316
116			0.000771541			410.989	216.059	160.36	109.267	103.325	1000	2.79352e+06		0	2.79352e+06	363.456	315.589		589.011	0.589011	0.410989
117			0.000771541			407.688	217.205	161.21	109.846	104.052	1000	2.77109e+06		0	2.77109e+06	360.537	313.055		592.312	0.592312	0.407688
118			0.000938028			404.347	218.34	162.053	110.42	104.84	1000	2.74838e+06		0	2.74838e+06	357.582	310.489		595.653	0.595653	0.404347
119			0.000938028			401.032	219.467	162.889	110.99	105.622	1000	2.72585e+06		0	2.72585e+06	354.651	307.944		598.968	0.598968	0.401032
120			0.000938028			397.745	220.584	163.718	111.555	106.397	1000	2.70351e+06		0	2.70351e+06	351.744	305.42		602.255	0.602255	0.397745
121			0.000938028			394.485	221.692	164.541	112.115	107.167	1000	2.64498e+06		0	2.64498e+06	344.129	298.808		605.515	0.605515	0.394485
122			0.000938028			391.251	222.792	165.356	112.671	107.929	1000	2.6233e+06		0	2.6233e+06	341.309	296.358		608.749	0.608749	0.391251
123			0.000938028			388.045	223.882	166.165	113.223	108.686	1000	2.6018e+06		0	2.6018e+06	338.511	293.929		611.955	0.611955	0.388045
124			0.000938028			384.864	224.963	166.968	113.769	109.436	1000	2.58047e+06		0	2.58047e+06	335.736	291.52		615.136	0.615136	0.384864
125			0.000938028			381.709	226.035	167.764	114.312	110.18	1000	2.55932e+06		0	2.55932e+06	332.984	289.13		618.291	0.618291	0.381709
126			0.000938028			378.58	227.098	168.553	114.849	110.919	1000	2.53834e+06		0	2.53834e+06	330.255	286.76		621.42	0.62142	0.37858
127			0.000938028			375.477	228.153	169.336	115.383	111.651	1000	2.51753e+06		0	2.51753e+06	327.548	284.41		624.523	0.624523	0.375477
128			0.000938028			372.4	229.199	170.112	115.912	112.377	1000	2.4969e+06		0	2.4969e+06	324.863	282.079		627.6	0.6276	0.3724
129			0.000938028			369.347	230.237	170.882	116.437	113.097	1000	2.47643e+06		0	2.47643e+06	322.2	279.767		630.653	0.630653	0.369347
130			0.00111963			366.253	231.266	171.646	116.957	113.878	1000	2.45568e+06		0	2.45568e+06	319.501	277.423		633.747	0.633747	0.366253
131			0.00111963			363.184	232.286	172.404	117.473	114.653	1000	2.43511e+06		0	2.43511e+06	316.824	275.098		636.816	0.636816	0.363184
132			0.00111963			360.141	233.298	173.155	117.985	115.421	1000	2.41471e+06		0	2.41471e+06	314.17	272.794		639.859	0.639859	0.360141
133			0.00111963			357.124	234.302	173.899	118.492	116.183	1000	2.362e+06		0	2.362e+06	307.312	266.839		642.876	0.642876	0.357124
134			0.00111963			354.132	235.297	174.638	118.995	116.938	1000	2.34221e+06		0	2.34221e+06	304.737	264.603		645.868	0.645868	0.354132
135			0.00111963			351.165	236.283	175.37	119.494	117.687	1000	2.32259e+06		0	2.32259e+06	302.184	262.386		648.835	0.648835	0.351165
136			0.00111963			348.223	237.262	176.096	119.989	118.43	1000	2.30313e+06		0	2.30313e+06	299.652	260.188		651.777	0.651777	0.348223
137			0.00111963			345.305	238.232	176.816	120.48	119.167	1000	2.28383e+06		0	2.28383e+06	297.142	258.008		654.695	0.654695	0.345305
138			0.00111963			342.412	239.194	177.53	120.966	119.897	1000	2.2647e+06		0	2.2647e+06	294.652	255.846		657.588	0.657588	0.342412
139			0.00111963			339.543	240.148	178.238	121.449	120.622	1000	2.24572e+06		0	2.24572e+06	292.183	253.703		660.457	0.660457	0.339543
140			0.00111963			336.698	241.094	178.941	121.927	121.34	1000	2.22691e+06		0	2.22691e+06	289.735	251.577		663.302	0.663302	0.336698
141			0.00111963			333.878	242.032	179.637	122.402	122.052	1000	2.20825e+06		0	2.20825e+06	287.308	249.47		666.122	0.666122	0.333878
142			0.00131663			331.014	242.962	180.327	122.872	122.824	1000	2.18931e+06		0	2.18931e+06	284.844	247.33		668.986	0.668986	0.331014
143			0.00131663			328.176	243.884	181.012	123.338	123.59	1000	2.17054e+06		0	2.17054e+06	282.402	245.209		671.824	0.671824	0.328176
144			0.00131663			325.362	244.799	181.69	123.801	124.348	1000	2.15193e+06		0	2.15193e+06	279.98	243.107		674.638	0.674638	0.325362
145			0.00131663			322.572	245.705	182.363	124.259	125.101	1000	2.10453e+06		0	2.10453e+06	273.814	237.753		677.428	0.677428	0.322572
146			0.00131663			319.805	246.604	183.03	124.714	125.847	1000	2.08649e+06		0	2.08649e+06	271.466	235.714		680.195	0.680195	0.319805
147			0.00131663			317.063	247.495	183.691	125.164	126.586	1000	2.0686e+06		0	2.0686e+06	269.138	233.693		682.937	0.682937	0.317063
148			0.00131663			314.344	248.378	184.347	125.611	127.319	1000	2.05086e+06		0	2.05086e+06	266.83	231.689		685.656	0.685656	0.314344
149			0.00131663			311.649	249.254	184.997	126.054	128.046	1000	2.03327e+06		0	2.03327e+06	264.542	229.702		688.351	0.688351	0.311649
150			0.00131663			308.976	250.122	185.642	126.493	128.767	1000	2.01583e+06		0	2.01583e+06	262.274	227.732		691.024	0.691024	0.308976
151			0.00131663			306.327	250.983	186.28	126.929	129.481	1000	1.99855e+06		0	1.99855e+06	260.024	225.779		693.673	0.693673	0.306327
152			0.00131663			303.7	251.837	186.914	127.36	130.189	1000	1.98141e+06		0	1.98141e+06	257.795	223.843		696.3	0.6963	0.3037
153			0.00131663			301.095	252.683	187.542	127.788	130.892	1000	1.96442e+06		0	1.96442e+06	255.584	221.924		698.905	0.698905	0.301095
154			0.00153032			298.449	253.522	188.165	128.212	131.652	1000	1.94715e+06		0	1.94715e+06	253.338	219.973		701.551	0.701551	0.298449
155			0.00153032			295.826	254.353	188.782	128.633	132.406	1000	1.93004e+06		0	1.93004e+06	251.111	218.04		704.174	0.704174	0.295826
156			0.00153032			293.226	255.178	189.393	129.05	133.153	1000	1.91308e+06		0	1.91308e+06	248.904	216.123		706.774	0.706774	0.293226
157			0.00153032			290.649	255.994	190	129.463	133.894	1000	1.87054e+06		0	1.87054e+06	243.37	211.318		709.351	0.709351	0.290649
158			0.00153032			288.094	256.804	190.601	129.872	134.628	1000	1.8541e+06		0	1.8541e+06	241.231	209.461		711.906	0.711906	0.288094
159			0.00153032			285.562	257.607	191.197	130.278	135.356	1000	1.83781e+06		0	1.83781e+06	239.111	207.62		714.438	0.714438	0.285562
160			0.00153032			283.052	258.403	191.787	130.681	136.077	1000	1.82165e+06		0	1.82165e+06	237.009	205.795		716.948	0.716948	0.283052
161			0.00153032			280.565	259.191	192.372	131.079	136.792	1000	1.80564e+06		0	1.80564e+06	234.926	203.987		719.435	0.719435	0.280565
162			0.00153032			278.099	259.973	192.952	131.475	137.501	1000	1.78977e+06		0	1.78977e+06	232.862	202.194		721.901	0.721901	0.278099
163			0.00153032			275.655	260.748	193.528	131.867	138.204	1000	1.77404e+06		0	1.77404e+06	230.815	200.417		724.345	0.724345	0.275655
164			0.00153032			273.232	261.516	194.098	132.255	138.9	1000	1.75845e+06		0	1.75845e+06	228.786	198.655		726.768	0.726768	0.273232
165			0.00153032			270.83	262.277	194.663	132.64	139.59	1000	1.743e+06		0	1.743e+06	226.776	196.909		729.17	0.72917	0.27083
166			0.00176233			268.387	263.031	195.223	133.022	140.337	1000	1.72727e+06		0	1.72727e+06	224.73	195.133		731.613	0.731613	0.268387
167			0.00176233			265.966	263.779	195.778	133.4	141.077	1000	1.71169e+06		0	1.71169e+06	222.703	193.373		734.034	0.734034	0.265966
168			0.00176233			263.567	264.52	196.328	133.775	141.811	1000	1.69625e+06		0	1.69625e+06	220.694	191.628		736.433	0.736433	0.263567
169			0.00176233			261.189	265.255	196.873	134.146	142.538	1000	1.65815e+06		0	1.65815e+06	215.736	187.324		738.811	0.738811	0.261189
170			0.00176233			258.833	265.982	197.413	134.514	143.258	1000	1.64319e+06		0	1.64319e+06	213.79	185.634		741.167	0.741167	0.258833
171			0.00176233			256.498	266.703	197.948	134.879	143.972	1000	1.62837e+06		0	1.62837e+06	211.862	183.959		743.502	0.743502	0.256498
172			0.00176233			254.184	267.418	198.478	135.24	144.679	1000	1.61368e+06		0	1.61368e+06	209.95	182.3		745.816	0.745816	0.254184
173			0.00176233			251.891	268.126	199.004	135.598	145.38	1000	1.59912e+06		0	1.59912e+06	208.056	180.655		748.109	0.748109	0.251891
174			0.00176233			249.619	268.828	199.525	135.953	146.075	1000	1.5847e+06		0	1.5847e+06	206.18	179.026		750.381	0.750381	0.249619
175			0.00176233			247.367	269.523	200.041	136.305	146.764	1000	1.5704e+06		0	1.5704e+06	204.32	177.411		752.633	0.752633	0.247367
176			0.00176233			245.136	270.213	200.553	136.653	147.446	1000	1.55623e+06		0	1.55623e+06	202.476	175.81		754.864	0.754864	0.245136
177			0.00176233			242.924	270.896	201.059	136.999	148.122	1000	1.54219e+06		0	1.54219e+06	200.65	174.224		757.076	0.757076	0.242924
178			0.00201407			240.672	271.572	201.562	137.341	148.853	1000	1.52789e+06		0	1.52789e+06	198.789	172.609		759.328	0.759328	0.240672
179			0.00201407			238.44	272.243	202.059	137.68	149.577	1000	1.51373e+06		0	1.51373e+06	196.946	171.008		761.56	0.76156	0.23844
180			0.00201407			236.229	272.907	202.553	138.016	150.295	1000	1.49969e+06		0	1.49969e+06	195.12	169.422		763.771	0.763771	0.236229
181			0.00201407			234.039	273.565	203.041	138.349	151.006	1000	1.46563e+06		0	1.46563e+06	190.688	165.575		765.961	0.765961	0.234039
182			0.00201407			231.868	274.218	203.525	138.679	151.71	1000	1.45204e+06		0	1.45204e+06	188.92	164.039		768.132	0.768132	0.231868
183			0.00201407			229.718	274.864	204.004	139.005	152.408	1000	1.43858e+06		0	1.43858e+06	187.168	162.518		770.282	0.770282	0.229718
184			0.00201407			227.588	275.504	204.479	139.329	153.1	1000	1.42524e+06		0	1.42524e+06	185.433	161.011		772.412	0.772412	0.227588
185			0.00201407			225.478	276.138	204.95	139.65	153.785	1000	1.41202e+06		0	1.41202e+06	183.713	159.518		774.522	0.774522	0.225478
186			0.00201407			223.387	276.766	205.416	139.967	154.463	1000	1.39893e+06		0	1.39893e+06	182.01	158.039		776.613	0.776613	0.223387
187			0.00201407			221.316	277.388	205.878	140.282	155.136	1000	1.38596e+06		0	1.38596e+06	180.322	156.574		778.684	0.778684	0.221316
188			0.00201407			219.263	278.005	206.336	140.594	155.802	1000	1.3731e+06		0	1.3731e+06	178.65	155.122		780.737	0.780737	0.219263
189			0.00201407			217.23	278.616	206.789	140.903	156.462	1000	1.36037e+06		0	1.36037e+06	176.994	153.683		782.77	0.78277	0.21723
190			0.00228668			215.157	279.221	207.239	141.209	157.175	1000	1.34739e+06		0	1.34739e+06	175.304	152.217		784.843	0.784843	0.215157
191			0.00228668			213.103	279.82	207.683	141.512	157.881	1000	1.33453e+06		0	1.33453e+06	173.631	150.764		786.897	0.786897	0.213103
192			0.00228668			211.069	280.414	208.124	141.812	158.58	1000	1.32179e+06		0	1.32179e+06	171.973	149.324		788.931	0.788931	0.211069
193			0.00228668			209.054	281.002	208.561	142.11	159.273	1000	1.29141e+06		0	1.29141e+06	168.022	145.893		790.946	0.790946	0.209054
194			0.00228668			207.059	281.585	208.993	142.404	159.959	1000	1.27909e+06		0	1.27909e+06	166.418	144.5		792.941	0.792941	0.207059
195			0.00228668			205.082	282.162	209.421	142.696	160.639	1000	1.26688e+06		0	1.26688e+06	164.829	143.121		794.918	0.794918	0.205082
196			0.00228668			203.125	282.733	209.845	142.985	161.312	1000	1.25478e+06		0	1.25478e+06	163.256	141.755		796.875	0.796875	0.203125
197			0.00228668			201.186	283.299	210.265	143.271	161.979	1000	1.24281e+06		0	1.24281e+06	161.698	140.402		798.814	0.798814	0.201186
198			0.00228668			199.265	283.859	210.681	143.555	162.639	1000	1.23094e+06		0	1.23094e+06	160.154	139.062		800.735	0.800735	0.199265
199			0.00228668			197.363	284.415	211.093	143.836	163.293	1000	1.21919e+06		0	1.21919e+06	158.625	137.734		802.637	0.802637	0.197363
200			0.00228668			195.479	284.964	211.501	144.114	163.941	1000	1.20756e+06		0	1.20756e+06	157.111	136.42		804.521	0.804521	0.195479
201			0.00228668			193.613	285.509	211.906	144.389	164.583	1000	1.19603e+06		0	1.19603e+06	155.612	135.117		806.387	0.806387	0.193613
202			0.00258456			191.708	286.049	212.306	144.662	165.276	1000	1.18426e+06		0	1.18426e+06	154.08	133.787		808.292	0.808292	0.191708
203			0.00258456			189.821	286.583	212.702	144.932	165.962	1000	1.1726e+06		0	1.1726e+06	152.563	132.471		810.179	0.810179	0.189821
204			0.00258456			187.952	287.111	213.095	145.199	166.642	1000	1.16106e+06		0	1.16106e+06	151.061	131.167		812.048	0.812048	0.187952
205			0.00258456			186.102	287.635	213.484	145.464	167.315	1000	1.13404e+06		0	1.13404e+06	147.546	128.114		813.898	0.813898	0.186102
206			0.00258456			184.27	288.154	213.868	145.727	167.981	1000	1.12287e+06		0	1.12287e+06	146.093	126.853		815.73	0.81573	0.18427
207			0.00258456			182.457	288.667	214.249	145.986	168.641	1000	1.11182e+06		0	1.11182e+06	144.655	125.604		817.543	0.817543	0.182457
208			0.00258456			180.661	289.175	214.627	146.243	169.294	1000	1.10088e+06		0	1.10088e+06	143.232	124.368		819.339	0.819339	0.180661
209			0.00258456			178.882	289.679	215	146.498	169.941	1000	1.09004e+06		0	1.09004e+06	141.822	123.144		821.118	0.821118	0.178882
210			0.00258456			177.122	290.177	215.37	146.75	170.581	1000	1.07931e+06		0	1.07931e+06	140.426	121.932		822.878	0.822878	0.177122
211			0.00258456			175.378	290.671	215.736	146.999	171.215	1000	1.06869e+06		0	1.06869e+06	139.043	120.731		824.622	0.824622	0.175378
212			0.00258456			173.652	291.159	216.099	147.247	171.843	1000	1.05817e+06		0	1.05817e+06	137.675	119.543		826.348	0.826348	0.173652
213			0.00258456			171.942	291.643	216.458	147.491	172.465	1000	1.04775e+06		0	1.04775e+06	136.32	118.366		828.058	0.828058	0.171942
214			0.00291046			170.194	292.122	216.814	147.733	173.137	1000	1.0371e+06		0	1.0371e+06	134.933	117.163		829.806	0.829806	0.170194
215			0.00291046			168.463	292.596	217.166	147.973	173.802	1000	1.02655e+06		0	1.02655e+06	133.561	115.971		831.537	0.831537	0.168463
216			0.00291046			166.75	293.066	217.514	148.211	174.46	1000	1.01611e+06		0	1.01611e+06	132.203	114.792		833.25	0.83325	0.16675
217			0.00291046			165.054	293.53	217.859	148.446	175.111	1000	992138		0	992138	129.084	112.083		834.946	0.834946	0.165054
218			0.00291046			163.376	293.99	218.2	148.678	175.756	1000	982049		0	982049	127.771	110.944		836.624	0.836624	0.163376
219			0.00291046			161.715	294.445	218.538	148.908	176.394	1000	972062		0	972062	126.472	109.815		838.285	0.838285	0.161715
220			0.00291046			160.07	294.896	218.872	149.136	177.026	1000	962177		0	962177	125.186	108.699		839.93	0.83993	0.16007
221			0.00291046			158.442	295.342	219.203	149.362	177.651	1000	952392		0	952392	123.913	107.593		841.558	0.841558	0.158442
222			0.00291046			156.831	295.783	219.531	149.585	178.27	1000	942707		0	942707	122.653	106.499		843.169	0.843169	0.156831
223			0.00291046			155.236	296.22	219.855	149.806	178.882	1000	933121		0	933121	121.405	105.416		844.764	0.844764	0.155236
224			0.00291046			153.658	296.653	220.176	150.025	179.489	1000	923632		0	923632	120.171	104.344		846.342	0.846342	0.153658
225			0.00291046			152.095	297.081	220.494	150.241	180.089	1000	914239		0	914239	118.949	103.283		847.905	0.847905	0.152095
226			0.0032669			150.494	297.505	220.809	150.455	180.737	1000	904616		0	904616	117.697	102.196		849.506	0.849506	0.150494
227			0.0032669			148.91	297.924	221.12	150.668	181.379	1000	895095		0	895095	116.458	101.12		851.09	0.85109	0.14891
228			0.0032669			147.343	298.339	221.428	150.877	182.013	1000	885674		0	885674	115.232	100.056		852.657	0.852657	0.147343
229			0.0032669			145.792	298.749	221.732	151.085	182.641	1000	864465		0	864465	112.473	97.66		854.208	0.854208	0.145792
230			0.0032669			144.257	299.155	222.034	151.29	183.263	1000	855366		0	855366	111.289	96.6321		855.743	0.855743	0.144257
231			0.0032669			142.739	299.557	222.332	151.494	183.878	1000	846363		0	846363	110.117	95.615		857.261	0.857261	0.142739
232			0.0032669			141.237	299.955	222.627	151.695	184.486	1000	837454		0	837454	108.958	94.6086		858.763	0.858763	0.141237
233			0.0032669			139.75	300.349	222.919	151.894	185.088	1000	828640		0	828640	107.812	93.6128		860.25	0.86025	0.13975
234			0.0032669			138.279	300.738	223.208	152.091	185.684	1000	819918		0	819918	106.677	92.6274		861.721	0.861721	0.138279
235			0.0032669			136.824	301.123	223.494	152.286	186.273	1000	811288		0	811288	105.554	91.6525		863.176	0.863176	0.136824
236			0.0032669			135.383	301.504	223.777	152.478	186.857	1000	802748		0	802748	104.443	90.6878		864.617	0.864617	0.135383
237			0.0032669			133.958	301.882	224.057	152.669	187.434	1000	794299		0	794299	103.344	89.7333		866.042	0.866042	0.133958
238			0.00365662			132.496	302.255	224.334	152.858	188.057	1000	785629		0	785629	102.216	88.7538		867.504	0.867504	0.132496
239			0.00365662			131.05	302.624	224.608	153.044	188.673	1000	777054		0	777054	101.1	87.785		868.95	0.86895	0.13105
240			0.00365662			129.62	302.989	224.879	153.229	189.283	1000	768572		0	768572	99.9963	86.8268		870.38	0.87038	0.12962
241			0.00365662			128.205	303.35	225.147	153.412	189.886	1000	749872		0	749872	97.5634	84.7143		871.795	0.871795	0.128205
242			0.00365662			126.805	303.707	225.412	153.592	190.483	1000	741687		0	741687	96.4984	83.7896		873.195	0.873195	0.126805
243			0.00365662			125.421	304.061	225.675	153.771	191.072	1000	733591		0	733591	95.4451	82.875		874.579	0.874579	0.125421
244			0.00365662			124.052	304.41	225.934	153.948	191.656	1000	725584		0	725584	94.4033	81.9704		875.948	0.875948	0.124052
245			0.00365662			122.698	304.756	226.19	154.123	192.233	1000	717664		0	717664	93.3729	81.0757		877.302	0.877302	0.122698
246			0.00365662			121.359	305.098	226.444	154.295	192.804	1000	709830		0	709830	92.3537	80.1907		878.641	0.878641	0.121359
247			0.00365662			120.034	305.436	226.695	154.466	193.369	1000	702082		0	702082	91.3456	79.3154		879.966	0.879966	0.120034
248			0.00365662			118.724	305.77	226.943	154.636	193.927	1000	694419		0	694419	90.3485	78.4496		881.276	0.881276	0.118724
249			0.00365662			117.428	306.101	227.189	154.803	194.479	1000	686839		0	686839	89.3624	77.5933		882.572	0.882572	0.117428
250			0.00408255			116.096	306.428	227.432	154.968	195.076	1000	679050		0	679050	88.3489	76.7133		883.904	0.883904	0.116096
251			0.00408255			114.78	306.752	227.672	155.132	195.665	1000	671348		0	671348	87.3469	75.8433		885.22	0.88522	0.11478
252			0.00408255			113.478	307.071	227.909	155.294	196.248	1000	663734		0	663734	86.3563	74.9832		886.522	0.886522	0.113478
253			0.00408255			112.191	307.387	228.144	155.454	196.824	1000	647306		0	647306	84.2189	73.1273		887.809	0.887809	0.112191
254			0.00408255			110.919	307.7	228.376	155.612	197.394	1000	639965		0	639965	83.2637	72.2979		889.081	0.889081	0.110919
255			0.00408255			109.661	308.009	228.605	155.768	197.957	1000	632707		0	632707	82.3194	71.478		890.339	0.890339	0.109661
256			0.00408255			108.417	308.315	228.832	155.922	198.514	1000	625531		0	625531	81.3858	70.6673		891.583	0.891583	0.108417
257			0.00408255			107.187	308.617	229.056	156.075	199.065	1000	618437		0	618437	80.4628	69.8659		892.813	0.892813	0.107187
258			0.00408255			105.972	308.915	229.278	156.226	199.609	1000	611423		0	611423	79.5503	69.0735		894.028	0.894028	0.105972
259			0.00408255			104.77	309.211	229.497	156.376	200.147	1000	604489		0	604489	78.6481	68.2901		895.23	0.89523	0.10477
260			0.00408255			103.582	309.502	229.713	156.523	200.679	1000	597633		0	597633	77.7561	67.5156		896.418	0.896418	0.103582
261			0.00408255			102.407	309.791	229.928	156.669	201.205	1000	590856		0	590856	76.8743	66.7499		897.593	0.897593	0.102407
262			0.00454786			101.198	310.076	230.139	156.813	201.773	1000	583880		0	583880	75.9666	65.9618		898.802	0.898802	0.101198
263			0.00454786			100.003	310.358	230.349	156.956	202.334	1000	576986		0	576986	75.0697	65.1831		899.997	0.899997	0.100003
264			0.00454786			98.8223	310.637	230.556	157.097	202.888	1000	570174		0	570174	74.1834	64.4135		901.178	0.901178	0.0988223
265			0.00454786			97.6556	310.912	230.76	157.236	203.436	1000	555800		0	555800	72.3133	62.7896		902.344	0.902344	0.0976556
266			0.00454786			96.5026	311.184	230.962	157.374	203.978	1000	549238		0	549238	71.4595	62.0483		903.497	0.903497	0.0965026
267			0.00454786			95.3633	311.453	231.161	157.51	204.513	1000	542753		0	542753	70.6158	61.3157		904.637	0.904637	0.0953633
268			0.00454786			94.2373	311.719	231.359	157.644	205.041	1000	536345		0	536345	69.7821	60.5918		905.763	0.905763	0.0942373
269			0.00454786			93.1247	311.981	231.553	157.777	205.564	1000	530013		0	530013	68.9582	59.8764		906.875	0.906875	0.0931247
270			0.00454786			92.0253	312.241	231.746	157.908	206.08	1000	523755		0	523755	68.144	59.1695		907.975	0.907975	0.0920253
271			0.00454786			90.9388	312.497	231.936	158.038	206.59	1000	517571		0	517571	67.3395	58.4709		909.061	0.909061	0.0909388
272			0.00454786			89.8651	312.751	232.124	158.166	207.094	1000	511461		0	511461	66.5445	57.7806		910.135	0.910135	0.0898651
273			0.00454786			88.8041	313.001	232.31	158.292	207.592	1000	505422		0	505422	65.7588	57.0984		911.196	0.911196	0.0888041
274			0.00505595			87.7105	313.248	232.494	158.418	208.13	1000	499198		0	499198	64.949	56.3952		912.29	0.91229	0.0877105
275			0.00505595			86.6304	313.493	232.675	158.541	208.66	1000	493051		0	493051	64.1492	55.7007		913.37	0.91337	0.0866304
276			0.00505595			85.5636	313.734	232.854	158.663	209.185	1000	486979		0	486979	63.3592	55.0148		914.436	0.914436	0.0855636
277			0.00505595			84.5099	313.973	233.031	158.784	209.703	1000	474458		0	474458	61.7302	53.6003		915.49	0.91549	0.0845099
278			0.00505595			83.4692	314.208	233.206	158.903	210.214	1000	468615		0	468615	60.97	52.9402		916.531	0.916531	0.0834692
279			0.00505595			82.4413	314.441	233.379	159.02	210.719	1000	462845		0	462845	60.2192	52.2883		917.559	0.917559	0.0824413
280			0.00505595			81.426	314.67	233.549	159.137	211.218	1000	457145		0	457145	59.4776	51.6444		918.574	0.918574	0.081426
281			0.00505595			80.4233	314.897	233.717	159.251	211.711	1000	451515		0	451515	58.7452	51.0084		919.577	0.919577	0.0804233
282			0.00505595			79.4329	315.121	233.884	159.365	212.197	1000	445955		0	445955	58.0217	50.3803		920.567	0.920567	0.0794329
283			0.00505595			78.4547	315.343	234.048	159.477	212.678	1000	440463		0	440463	57.3072	49.7599		921.545	0.921545	0.0784547
284			0.00505595			77.4886	315.561	234.21	159.587	213.153	1000	435039		0	435039	56.6015	49.1471		922.511	0.922511	0.0774886
285			0.00505595			76.5344	315.777	234.37	159.696	213.622	1000	429682		0	429682	55.9045	48.5419		923.466	0.923466	0.0765344
286			0.00561046			75.5494	315.99	234.529	159.804	214.127	1000	424152		0	424152	55.185	47.9172		924.451	0.924451	0.0755494
287			0.00561046			74.5772	316.201	234.685	159.911	214.627	1000	418694		0	418694	54.4748	47.3005		925.423	0.925423	0.0745772
288			0.00561046			73.6174	316.408	234.839	160.016	215.119	1000	413305		0	413305	53.7738	46.6918		926.383	0.926383	0.0736174
289			0.00561046			72.67	316.614	234.991	160.119	215.606	1000	402453		0	402453	52.3618	45.4658		927.33	0.92733	0.07267
290			0.00561046			71.7348	316.816	235.142	160.222	216.086	1000	397274		0	397274	51.688	44.8807		928.265	0.928265	0.0717348
291			0.00561046			70.8117	317.016	235.29	160.323	216.559	1000	392161		0	392161	51.0228	44.3031		929.188	0.929188	0.0708117
292			0.00561046			69.9004	317.213	235.436	160.423	217.027	1000	387114		0	387114	50.3662	43.7329		930.1	0.9301	0.0699004
293			0.00561046			69.0008	317.408	235.581	160.521	217.489	1000	382132		0	382132	49.718	43.1701		930.999	0.930999	0.0690008
294			0.00561046			68.1129	317.6	235.724	160.618	217.945	1000	377215		0	377215	49.0782	42.6146		931.887	0.931887	0.0681129
295			0.00561046			67.2363	317.79	235.865	160.714	218.395	1000	372360		0	372360	48.4466	42.0662		932.764	0.932764	0.0672363
296			0.00561046			66.371	317.977	236.004	160.809	218.839	1000	367568		0	367568	47.8231	41.5248		933.629	0.933629	0.066371
297			0.00561046			65.5169	318.162	236.141	160.903	219.277	1000	362838		0	362838	47.2077	40.9904		934.483	0.934483	0.0655169
298			0.00616496			64.6374	318.345	236.276	160.995	219.747	1000	357968		0	357968	46.574	40.4402		935.363	0.935363	0.0646374
299			0.00616496			63.7698	318.525	236.41	161.086	220.209	1000	353162		0	353162	45.9488	39.8973		936.23	0.93623	0.0637698
300			0.00616496			62.9137	318.703	236.542	161.176	220.666	1000	348422		0	348422	45.332	39.3618		937.086	0.937086	0.0629137
301			0.00616496			62.0692	318.878	236.672	161.264	221.117	1000	339082		0	339082	44.1169	38.3067		937.931	0.937931	0.0620692
302			0.00616496			61.236	319.051	236.8	161.352	221.561	1000	334530		0	334530	43.5246	37.7924		938.764	0.938764	0.061236
303			0.00616496			60.414	319.221	236.927	161.438	222	1000	330040		0	330040	42.9404	37.2851		939.586	0.939586	0.060414
304			0.00616496			59.603	319.39	237.052	161.523	222.432	1000	325609		0	325609	42.364	36.7846		940.397	0.940397	0.059603
305			0.00616496			58.8029	319.556	237.175	161.607	222.859	1000	321239		0	321239	41.7953	36.2909		941.197	0.941197	0.0588029
306			0.00616496			58.0136	319.72	237.297	161.69	223.28	1000	316926		0	316926	41.2342	35.8037		941.986	0.941986	0.0580136
307			0.00616496			57.2348	319.881	237.417	161.772	223.695	1000	312672		0	312672	40.6807	35.3231		942.765	0.942765	0.0572348
308			0.00616496			56.4665	320.041	237.535	161.853	224.105	1000	308475		0	308475	40.1347	34.8489		943.533	0.943533	0.0564665
309			0.00616496			55.7086	320.198	237.652	161.932	224.51	1000	304334		0	304334	39.5959	34.3811		944.291	0.944291	0.0557086
310			0.00678601			54.9261	320.353	237.767	162.011	224.943	1000	300060		0	300060	39.0398	33.8982		945.074	0.945074	0.0549261
311			0.00678601			54.1547	320.506	237.881	162.088	225.371	1000	295846		0	295846	38.4915	33.4222		945.845	0.945845	0.0541547
312			0.00678601			53.3941	320.657	237.993	162.164	225.792	1000	291691		0	291691	37.9509	32.9528		946.606	0.946606	0.0533941
313			0.00678601			52.6442	320.806	238.103	162.24	226.207	1000	283693		0	283693	36.9104	32.0493		947.356	0.947356	0.0526442
314			0.00678601			51.9049	320.953	238.212	162.314	226.617	1000	279709		0	279709	36.392	31.5991		948.095	0.948095	0.0519049
315			0.00678601			51.1759	321.097	238.319	162.387	227.021	1000	275780		0	275780	35.8809	31.1553		948.824	0.948824	0.0511759
316			0.00678601			50.4571	321.24	238.425	162.459	227.419	1000	271907		0	271907	35.3769	30.7178		949.543	0.949543	0.0504571
317			0.00678601			49.7485	321.38	238.529	162.53	227.812	1000	268088		0	268088	34.8801	30.2864		950.252	0.950252	0.0497485
318			0.00678601			49.0498	321.519	238.632	162.6	228.199	1000	264323		0	264323	34.3902	29.861		950.95	0.95095	0.0490498
319			0.00678601			48.3609	321.656	238.734	162.669	228.581	1000	260611		0	260611	33.9072	29.4416		951.639	0.951639	0.0483609
320			0.00678601			47.6817	321.79	238.834	162.737	228.957	1000	256950		0	256950	33.431	29.0281		952.318	0.952318	0.0476817
321			0.00678601			47.012	321.923	238.932	162.805	229.328	1000	253342		0	253342	32.9614	28.6204		952.988	0.952988	0.047012
322			0.00748158			46.319	322.054	239.029	162.871	229.727	1000	249607		0	249607	32.4756	28.1985		953.681	0.953681	0.046319
323			0.00748158			45.6363	322.183	239.125	162.936	230.119	1000	245928		0	245928	31.9969	27.7829		954.364	0.954364	0.0456363
324			0.00748158			44.9636	322.31	239.22	163	230.506	1000	242303		0	242303	31.5252	27.3734		955.036	0.955036	0.0449636
325			0.00748158			44.3008	322.436	239.313	163.064	230.887	1000	235493		0	235493	30.6393	26.6041		955.699	0.955699	0.0443008
326			0.00748158			43.6478	322.559	239.404	163.126	231.263	1000	232022		0	232022	30.1876	26.2119		956.352	0.956352	0.0436478
327			0.00748158			43.0044	322.681	239.494	163.188	231.633	1000	228602		0	228602	29.7427	25.8256		956.996	0.956996	0.0430044
328			0.00748158			42.3705	322.8	239.583	163.248	231.997	1000	225232		0	225232	29.3042	25.4449		957.629	0.957629	0.0423705
329			0.00748158			41.746	322.919	239.671	163.308	232.357	1000	221912		0	221912	28.8723	25.0698		958.254	0.958254	0.041746
330			0.00748158			41.1306	323.035	239.757	163.367	232.71	1000	218641		0	218641	28.4467	24.7003		958.869	0.958869	0.0411306
331			0.00748158			40.5244	323.149	239.842	163.425	233.059	1000	215419		0	215419	28.0274	24.3362		959.476	0.959476	0.0405244
332			0.00748158			39.927	323.262	239.926	163.482	233.403	1000	212243		0	212243	27.6143	23.9775		960.073	0.960073	0.039927
333			0.00748158			39.3385	323.374	240.009	163.538	233.741	1000	209115		0	209115	27.2072	23.624		960.662	0.960662	0.0393385
334			0.00826062			38.728	323.483	240.09	163.594	234.105	1000	205869		0	205869	26.785	23.2574		961.272	0.961272	0.038728
335			0.00826062			38.127	323.591	240.17	163.648	234.464	1000	202674		0	202674	26.3693	22.8965		961.873	0.961873	0.038127
336			0.00826062			37.5353	323.697	240.249	163.702	234.817	1000	199529		0	199529	25.9601	22.5411		962.465	0.962465	0.0375353
337			0.00826062			36.9527	323.802	240.327	163.755	235.164	1000	193768		0	193768	25.2105	21.8903		963.047	0.963047	0.0369527
338			0.00826062			36.3793	323.905	240.403	163.807	235.506	1000	190761		0	190761	24.8193	21.5506		963.621	0.963621	0.0363793
339			0.00826062			35.8147	324.006	240.478	163.858	235.843	1000	187801		0	187801	24.4341	21.2161		964.185	0.964185	0.0358147
340			0.00826062			35.2589	324.106	240.552	163.909	236.174	1000	184886		0	184886	24.0549	20.8869		964.741	0.964741	0.0352589
341			0.00826062			34.7117	324.204	240.625	163.958	236.501	1000	182017		0	182017	23.6816	20.5627		965.288	0.965288	0.0347117
342			0.00826062			34.173	324.301	240.697	164.007	236.822	1000	179192		0	179192	23.3141	20.2436		965.827	0.965827	0.034173
343			0.00826062			33.6426	324.396	240.768	164.055	237.138	1000	176411		0	176411	22.9523	19.9295		966.357	0.966357	0.0336426
344			0.00826062			33.1205	324.49	240.837	164.103	237.45	1000	173673		0	173673	22.5961	19.6202		966.879	0.966879	0.0331205
345			0.00826062			32.6065	324.582	240.906	164.149	237.756	1000	170978		0	170978	22.2454	19.3157		967.393	0.967393	0.0326065
346			0.00913315			32.072	324.673	240.973	164.195	238.087	1000	168175		0	168175	21.8807	18.9991		967.928	0.967928	0.032072
347			0.00913315			31.5463	324.762	241.039	164.24	238.412	1000	165419		0	165419	21.5221	18.6876		968.454	0.968454	0.0315463
348			0.00913315			31.0292	324.85	241.105	164.285	238.731	1000	162707		0	162707	21.1693	18.3813		968.971	0.968971	0.0310292
349			0.00913315			30.5206	324.937	241.169	164.329	239.045	1000	157869		0	157869	20.5399	17.8348		969.479	0.969479	0.0305206
350			0.00913315			30.0203	325.022	241.232	164.372	239.354	1000	155282		0	155282	20.2032	17.5424		969.98	0.96998	0.0300203
351			0.00913315			29.5282	325.105	241.294	164.414	239.659	1000	152736		0	152736	19.872	17.2549		970.472	0.970472	0.0295282
352			0.00913315			29.0442	325.188	241.355	164.456	239.958	1000	150233		0	150233	19.5463	16.972		970.956	0.970956	0.0290442
353			0.00913315			28.5681	325.269	241.415	164.496	240.252	1000	147770		0	147770	19.2259	16.6938		971.432	0.971432	0.0285681
354			0.00913315			28.0998	325.348	241.474	164.537	240.541	1000	145348		0	145348	18.9107	16.4202		971.9	0.9719	0.0280998
355			0.00913315			27.6392	325.426	241.532	164.576	240.826	1000	142965		0	142965	18.6007	16.151		972.361	0.972361	0.0276392
356			0.00913315			27.1862	325.503	241.589	164.615	241.106	1000	140622		0	140622	18.2958	15.8863		972.814	0.972814	0.0271862
357			0.00913315			26.7405	325.579	241.646	164.654	241.381	1000	138317		0	138317	17.9959	15.6259		973.259	0.973259	0.0267405
358			0.0101104			26.2761	325.654	241.701	164.691	241.678	1000	135914		0	135914	17.6834	15.3545		973.724	0.973724	0.0262761
359			0.0101104			25.8197	325.727	241.755	164.728	241.97	1000	133554		0	133554	17.3762	15.0878		974.18	0.97418	0.0258197
360			0.0101104			25.3712	325.799	241.809	164.765	242.257	1000	131234		0	131234	17.0744	14.8257		974.629	0.974629	0.0253712
361			0.0101104			24.9305	325.869	241.861	164.8	242.538	1000	127206		0	127206	16.5503	14.3706		975.069	0.975069	0.0249305
362			0.0101104			24.4975	325.939	241.913	164.835	242.815	1000	124996		0	124996	16.2628	14.121		975.502	0.975502	0.0244975
363			0.0101104			24.072	326.007	241.963	164.87	243.087	1000	122825		0	122825	15.9804	13.8757		975.928	0.975928	0.024072
364			0.0101104			23.6539	326.074	242.013	164.904	243.355	1000	120692		0	120692	15.7028	13.6347		976.346	0.976346	0.0236539
365			0.0101104			23.2431	326.14	242.062	164.937	243.617	1000	118595		0	118595	15.4301	13.3979		976.757	0.976757	0.0232431
366			0.0101104			22.8394	326.205	242.11	164.97	243.876	1000	116535		0	116535	15.162	13.1652		977.161	0.977161	0.0228394
367			0.0101104			22.4427	326.269	242.157	165.002	244.129	1000	114511		0	114511	14.8987	12.9365		977.557	0.977557	0.0224427
368			0.0101104			22.0529	326.331	242.204	165.034	244.378	1000	112522		0	112522	14.6399	12.7118		977.947	0.977947	0.0220529
369			0.0101104			21.6698	326.393	242.249	165.065	244.623	1000	110568		0	110568	14.3856	12.4911		978.33	0.97833	0.0216698
370			0.0112049			21.2697	326.453	242.294	165.095	244.888	1000	108527		0	108527	14.12	12.2604		978.73	0.97873	0.0212697
371			0.0112049			20.877	326.512	242.338	165.125	245.147	1000	106523		0	106523	13.8593	12.0341		979.123	0.979123	0.020877
372			0.0112049			20.4915	326.57	242.381	165.155	245.402	1000	104556		0	104556	13.6034	11.8119		979.508	0.979508	0.0204915
373			0.0112049			20.1132	326.627	242.424	165.184	245.652	1000	101234		0	101234	13.1712	11.4365		979.887	0.979887	0.0201132
374			0.0112049			19.7418	326.683	242.465	165.212	245.897	1000	99364.4		0	99364.4	12.928	11.2254		980.258	0.980258	0.0197418
375			0.0112049			19.3773	326.738	242.506	165.24	246.138	1000	97529.8		0	97529.8	12.6893	11.0181		980.623	0.980623	0.0193773
376			0.0112049			19.0196	326.792	242.546	165.267	246.375	1000	95729		0	95729	12.455	10.8147		980.98	0.98098	0.0190196
377			0.0112049			18.6684	326.845	242.586	165.294	246.607	1000	93961.6		0	93961.6	12.225	10.615		981.332	0.981332	0.0186684
378			0.0112049			18.3237	326.897	242.624	165.32	246.834	1000	92226.7		0	92226.7	11.9993	10.419		981.676	0.981676	0.0183237
379			0.0112049			17.9854	326.949	242.662	165.346	247.058	1000	90523.9		0	90523.9	11.7778	10.2266		982.015	0.982015	0.0179854
380			0.0112049			17.6533	326.999	242.699	165.371	247.277	1000	88852.5		0	88852.5	11.5603	10.0378		982.347	0.982347	0.0176533
381			0.0112049			17.3274	327.048	242.736	165.396	247.493	1000	87211.9		0	87211.9	11.3469	9.85248		982.673	0.982673	0.0173274
382			0.0124307			16.9862	327.096	242.772	165.421	247.726	1000	85494.8		0	85494.8	11.1234	9.65849		983.014	0.983014	0.0169862
383			0.0124307			16.6517	327.143	242.807	165.445	247.954	1000	83811.5		0	83811.5	10.9044	9.46832		983.348	0.983348	0.0166517
384			0.0124307			16.3239	327.19	242.841	165.468	248.177	1000	82161.3		0	82161.3	10.6897	9.28189		983.676	0.983676	0.0163239
385			0.0124307			16.0025	327.235	242.875	165.491	248.396	1000	79451.1		0	79451.1	10.3371	8.97572		983.998	0.983998	0.0160025
386			0.0124307			15.6874	327.28	242.908	165.514	248.611	1000	77886.8		0	77886.8	10.1336	8.79899		984.313	0.984313	0.0156874
387			0.0124307			15.3785	327.324	242.94	165.536	248.822	1000	76353.2		0	76353.2	9.93406	8.62575		984.621	0.984621	0.0153785
388			0.0124307			15.0757	327.366	242.972	165.557	249.028	1000	74849.9		0	74849.9	9.73847	8.45591		984.924	0.984924	0.0150757
389			0.0124307			14.7789	327.408	243.003	165.579	249.231	1000	73376.1		0	73376.1	9.54672	8.28942		985.221	0.985221	0.0147789
390			0.0124307			14.4879	327.45	243.034	165.599	249.429	1000	71931.4		0	71931.4	9.35876	8.12621		985.512	0.985512	0.0144879
391			0.0124307			14.2027	327.49	243.064	165.62	249.624	1000	70515.1		0	70515.1	9.17449	7.96621		985.797	0.985797	0.0142027
392			0.0124307			13.923	327.53	243.093	165.64	249.814	1000	69126.7		0	69126.7	8.99385	7.80936		986.077	0.986077	0.013923
393			0.0124307			13.6489	327.568	243.122	165.66	250.001	1000	67765.6		0	67765.6	8.81676	7.6556		986.351	0.986351	0.0136489
394			0.0138036			13.3614	327.606	243.15	165.679	250.203	1000	66338.3		0	66338.3	8.63106	7.49435		986.639	0.986639	0.0133614
395			0.0138036			13.08	327.644	243.178	165.698	250.401	1000	64941.1		0	64941.1	8.44927	7.3365		986.92	0.98692	0.01308
396			0.0138036			12.8045	327.68	243.205	165.716	250.595	1000	63573.3		0	63573.3	8.27131	7.18198		987.196	0.987196	0.0128045
397			0.0138036			12.5348	327.716	243.231	165.734	250.784	1000	61390.2		0	61390.2	7.98727	6.93535		987.465	0.987465	0.0125348
398			0.0138036			12.2708	327.751	243.257	165.752	250.97	1000	60097.2		0	60097.2	7.81904	6.78927		987.729	0.987729	0.0122708
399			0.0138036			12.0123	327.785	243.283	165.769	251.151	1000	58831.4		0	58831.4	7.65436	6.64628		987.988	0.987988	0.0120123
400			0.0138036			11.7593	327.818	243.308	165.786	251.329	1000	57592.3		0	57592.3	7.49314	6.50629		988.241	0.988241	0.0117593
401			0.0138036			11.5116	327.851	243.332	165.802	251.503	1000	56379.2		0	56379.2	7.33531	6.36925		988.488	0.988488	0.0115116
402			0.0138036			11.2692	327.883	243.356	165.819	251.673	1000	55191.8		0	55191.8	7.18082	6.2351		988.731	0.988731	0.0112692
403			0.0138036			11.0318	327.915	243.379	165.835	251.84	1000	54029.3		0	54029.3	7.02957	6.10378		988.968	0.988968	0.0110318
404			0.0138036			10.7995	327.945	243.402	165.85	252.003	1000	52891.3		0	52891.3	6.88151	5.97522		989.201	0.989201	0.0107995
405			0.0138036			10.572	327.975	243.424	165.865	252.163	1000	51777.3		0	51777.3	6.73657	5.84937		989.428	0.989428	0.010572
406			0.0153413			10.3331	328.005	243.446	165.88	252.336	1000	50607.1		0	50607.1	6.58433	5.71717		989.667	0.989667	0.0103331
407			0.0153413			10.0996	328.034	243.467	165.895	252.505	1000	49463.4		0	49463.4	6.43552	5.58796		989.9	0.9899	0.0100996
408			0.0153413			9.87131	328.062	243.488	165.909	252.67	1000	48345.5		0	48345.5	6.29008	5.46167		990.129	0.990129	0.00987131
409			0.0153413			9.64821	328.089	243.509	165.923	252.831	1000	46612		0	46612	6.06453	5.26583		990.352	0.990352	0.00964821
410			0.0153413			9.43016	328.116	243.529	165.937	252.989	1000	45558.6		0	45558.6	5.92748	5.14683		990.57	0.99057	0.00943016
411			0.0153413			9.21704	328.142	243.548	165.95	253.143	1000	44529		0	44529	5.79351	5.03051		990.783	0.990783	0.00921704
412			0.0153413			9.00874	328.168	243.567	165.963	253.293	1000	43522.6		0	43522.6	5.66258	4.91682		990.991	0.990991	0.00900874
413			0.0153413			8.80514	328.193	243.586	165.975	253.44	1000	42539		0	42539	5.53461	4.8057		991.195	0.991195	0.00880514
414			0.0153413			8.60614	328.218	243.604	165.988	253.584	1000	41577.6		0	41577.6	5.40952	4.69709		991.394	0.991394	0.00860614
415			0.0153413			8.41164	328.242	243.622	166	253.725	1000	40638		0	40638	5.28727	4.59094		991.588	0.991588	0.00841164
416			0.0153413			8.22154	328.265	243.639	166.012	253.862	1000	39719.5		0	39719.5	5.16778	4.48718		991.778	0.991778	0.00822154
417			0.0153413			8.03573	328.288	243.656	166.023	253.997	1000	38821.9		0	38821.9	5.05099	4.38577		991.964	0.991964	0.00803573
418			0.0170635			7.84029	328.31	243.673	166.035	254.142	1000	37877.6		0	37877.6	4.92813	4.2791		992.16	0.99216	0.00784029
419			0.0170635			7.64959	328.332	243.689	166.046	254.283	1000	36956.4		0	36956.4	4.80827	4.17502		992.35	0.99235	0.00764959
420			0.0170635			7.46354	328.354	243.705	166.057	254.421	1000	36057.5		0	36057.5	4.69132	4.07348		992.536	0.992536	0.00746354
							328.354	243.705	166.057	254.421		Per Patient
												Inpatient Outpatient Cost	Control Hospitalization Cost	Heart Failure Death Cost	Total Control Cost	Life Months	Quality Adjusted Life Months
												818782	0	0	818782	106.529	92.4992
																Life Years	QALY
																8.87742	7.70827

## Sheet: 3.2 Control (Undiscounted)
Cycle			Death Risk			nWell	nSudden Cardiac Death	nNon-Sudden Cardiac Death	nUnknown Death	nNon-Cardiac Death	Check	Inpatient Outpatient Cost	Control Hospitalization Cost	Heart Failure Death Cost	Total Control Cost	Life Months	Quality Adjusted Life Months
0			0			1000	0	0	0	0	1000	7686000	0	0	7686000	1000	868.3
1			0			992.741	2.78611	2.06786	1.40901	0.995684	1000	7.63021e+06		0	7.63021e+06	992.741	861.997
2			0			985.535	5.552	4.12071	2.80779	1.98414	1000	7.57482e+06		0	7.57482e+06	985.535	855.74
3			0			978.382	8.29781	6.15866	4.19641	2.96542	1000	7.51984e+06		0	7.51984e+06	978.382	849.529
4			0			971.28	11.0237	8.18181	5.57496	3.93958	1000	7.46526e+06		0	7.46526e+06	971.28	843.362
5			0			964.23	13.7298	10.1903	6.9435	4.90667	1000	7.41107e+06		0	7.41107e+06	964.23	837.241
6			0			957.231	16.4162	12.1842	8.3021	5.86674	1000	7.35728e+06		0	7.35728e+06	957.231	831.163
7			0			950.283	19.0832	14.1636	9.65085	6.81984	1000	7.30387e+06		0	7.30387e+06	950.283	825.13
8			0			943.385	21.7308	16.1286	10.9898	7.76602	1000	7.25086e+06		0	7.25086e+06	943.385	819.141
9			0			936.537	24.3592	18.0794	12.319	8.70533	1000	7.19822e+06		0	7.19822e+06	936.537	813.195
10			0			929.739	26.9685	20.0161	13.6386	9.63783	1000	7.14597e+06		0	7.14597e+06	929.739	807.292
11			0			922.99	29.5588	21.9386	14.9486	10.5636	1000	7.0941e+06		0	7.0941e+06	922.99	801.433
12			0			916.291	32.1304	23.8472	16.2491	11.4826	1000	7.04261e+06		0	7.04261e+06	916.291	795.615
13			0			909.64	34.6833	25.742	17.5402	12.3949	1000	6.99149e+06		0	6.99149e+06	909.64	789.84
14			0			903.037	37.2176	27.623	18.8219	13.3006	1000	6.94074e+06		0	6.94074e+06	903.037	784.107
15			0			896.482	39.7336	29.4904	20.0943	14.1997	1000	6.89036e+06		0	6.89036e+06	896.482	778.415
16			0			889.975	42.2313	31.3442	21.3574	15.0924	1000	6.84035e+06		0	6.84035e+06	889.975	772.765
17			0			883.515	44.7108	33.1845	22.6114	15.9785	1000	6.79069e+06		0	6.79069e+06	883.515	767.156
18			0			877.102	47.1724	35.0115	23.8563	16.8582	1000	6.7414e+06		0	6.7414e+06	877.102	761.587
19			0			870.735	49.6161	36.8252	25.0921	17.7315	1000	6.69247e+06		0	6.69247e+06	870.735	756.059
20			0			864.415	52.0421	38.6258	26.319	18.5985	1000	6.64389e+06		0	6.64389e+06	864.415	750.571
21			0			858.14	54.4504	40.4133	27.5369	19.4592	1000	6.59567e+06		0	6.59567e+06	858.14	745.123
22			0.00088635			851.151	56.8413	42.1878	28.7461	21.0742	1000	6.54194e+06		0	6.54194e+06	851.151	739.054
23			0.00088635			844.218	59.2127	43.9478	29.9454	22.6761	1000	6.48866e+06		0	6.48866e+06	844.218	733.034
24			0.00088635			837.342	61.5648	45.6935	31.1349	24.265	1000	6.43581e+06		0	6.43581e+06	837.342	727.064
25			0.00088635			830.522	63.8977	47.4251	32.3147	25.8409	1000	6.38339e+06		0	6.38339e+06	830.522	721.142
26			0.00088635			823.757	66.2116	49.1425	33.4849	27.4039	1000	6.3314e+06		0	6.3314e+06	823.757	715.268
27			0.00088635			817.048	68.5067	50.8459	34.6456	28.9543	1000	6.27983e+06		0	6.27983e+06	817.048	709.442
28			0.00088635			810.393	70.7831	52.5354	35.7968	30.492	1000	6.22868e+06		0	6.22868e+06	810.393	703.664
29			0.00088635			803.792	73.041	54.2112	36.9386	32.0172	1000	6.17795e+06		0	6.17795e+06	803.792	697.933
30			0.00088635			797.245	75.2804	55.8733	38.0712	33.5299	1000	6.12763e+06		0	6.12763e+06	797.245	692.248
31			0.00088635			790.752	77.5016	57.5219	39.1945	35.0304	1000	6.07772e+06		0	6.07772e+06	790.752	686.61
32			0.00088635			784.311	79.7047	59.1571	40.3087	36.5186	1000	6.02821e+06		0	6.02821e+06	784.311	681.017
33			0.00088635			777.923	81.8899	60.7789	41.4138	37.9947	1000	5.97911e+06		0	5.97911e+06	777.923	675.47
34			0.000116886			772.185	84.0573	62.3875	42.5099	38.8602	1000	5.93501e+06		0	5.93501e+06	772.185	670.488
35			0.000116886			766.49	86.2087	63.9843	43.5979	39.7193	1000	5.89124e+06		0	5.89124e+06	766.49	665.543
36			0.000116886			760.836	88.3442	65.5693	44.6779	40.5721	1000	5.84779e+06		0	5.84779e+06	760.836	660.634
37			0.000116886			755.225	90.464	67.1426	45.7499	41.4186	1000	5.80466e+06		0	5.80466e+06	755.225	655.762
38			0.000116886			749.655	92.5681	68.7043	46.814	42.2588	1000	5.76185e+06		0	5.76185e+06	749.655	650.925
39			0.000116886			744.126	94.6568	70.2545	47.8703	43.0929	1000	5.71935e+06		0	5.71935e+06	744.126	646.124
40			0.000116886			738.637	96.73	71.7932	48.9188	43.9207	1000	5.67717e+06		0	5.67717e+06	738.637	641.359
41			0.000116886			733.189	98.7879	73.3206	49.9595	44.7425	1000	5.63529e+06		0	5.63529e+06	733.189	636.628
42			0.000116886			727.782	100.831	74.8368	50.9926	45.5583	1000	5.59373e+06		0	5.59373e+06	727.782	631.933
43			0.000116886			722.414	102.858	76.3417	52.018	46.368	1000	5.55247e+06		0	5.55247e+06	722.414	627.272
44			0.000116886			717.086	104.871	77.8356	53.0359	47.1717	1000	5.51152e+06		0	5.51152e+06	717.086	622.646
45			0.000116886			711.797	106.869	79.3184	54.0463	47.9695	1000	5.47087e+06		0	5.47087e+06	711.797	618.053
46			0.00018808			706.496	108.852	80.7903	55.0492	48.8121	1000	5.43013e+06		0	5.43013e+06	706.496	613.451
47			0.00018808			701.235	110.82	82.2512	56.0447	49.6484	1000	5.38969e+06		0	5.38969e+06	701.235	608.883
48			0.00018808			696.013	112.774	83.7013	57.0327	50.4785	1000	5.34956e+06		0	5.34956e+06	696.013	604.348
49			0.00018808			690.83	114.713	85.1405	58.0134	51.3024	1000	5.30972e+06		0	5.30972e+06	690.83	599.848
50			0.00018808			685.686	116.638	86.5691	58.9868	52.1202	1000	5.27018e+06		0	5.27018e+06	685.686	595.381
51			0.00018808			680.58	118.548	87.987	59.9529	52.9319	1000	5.23094e+06		0	5.23094e+06	680.58	590.947
52			0.00018808			675.512	120.445	89.3943	60.9119	53.7376	1000	5.19198e+06		0	5.19198e+06	675.512	586.547
53			0.00018808			670.481	122.327	90.7912	61.8637	54.5372	1000	5.15332e+06		0	5.15332e+06	670.481	582.179
54			0.00018808			665.488	124.195	92.1776	62.8084	55.3309	1000	5.11494e+06		0	5.11494e+06	665.488	577.844
55			0.00018808			660.533	126.049	93.5538	63.7461	56.1187	1000	5.07685e+06		0	5.07685e+06	660.533	573.54
56			0.00018808			655.614	127.889	94.9197	64.6768	56.9006	1000	5.03905e+06		0	5.03905e+06	655.614	569.269
57			0.00018808			650.732	129.716	96.2754	65.6005	57.6767	1000	5.00152e+06		0	5.00152e+06	650.732	565.03
58			0.000271865			645.831	131.529	97.621	66.5174	58.5015	1000	4.96386e+06		0	4.96386e+06	645.831	560.775
59			0.000271865			640.968	133.328	98.9565	67.4274	59.3201	1000	4.92648e+06		0	4.92648e+06	640.968	556.552
60			0.000271865			636.141	135.114	100.282	68.3305	60.1326	1000	4.88938e+06		0	4.88938e+06	636.141	552.361
61			0.000271865			631.351	136.886	101.597	69.2268	60.9389	1000	4.85256e+06		0	4.85256e+06	631.351	548.202
62			0.000271865			626.596	138.645	102.903	70.1164	61.7392	1000	4.81602e+06		0	4.81602e+06	626.596	544.073
63			0.000271865			621.878	140.391	104.199	70.9993	62.5334	1000	4.77975e+06		0	4.77975e+06	621.878	539.976
64			0.000271865			617.194	142.124	105.485	71.8755	63.3217	1000	4.74376e+06		0	4.74376e+06	617.194	535.91
65			0.000271865			612.547	143.843	106.761	72.7452	64.104	1000	4.70803e+06		0	4.70803e+06	612.547	531.874
66			0.000271865			607.934	145.55	108.028	73.6082	64.8805	1000	4.67258e+06		0	4.67258e+06	607.934	527.869
67			0.000271865			603.356	147.244	109.285	74.4648	65.6511	1000	4.63739e+06		0	4.63739e+06	603.356	523.894
68			0.000271865			598.812	148.925	110.532	75.315	66.4158	1000	4.60247e+06		0	4.60247e+06	598.812	519.949
69			0.000271865			594.303	150.593	111.771	76.1587	67.1749	1000	4.56781e+06		0	4.56781e+06	594.303	516.033
70			0.000370648			589.769	152.249	112.999	76.9961	67.9869	1000	4.53296e+06		0	4.53296e+06	589.769	512.096
71			0.000370648			585.269	153.892	114.219	77.8271	68.7927	1000	4.49838e+06		0	4.49838e+06	585.269	508.189
72			0.000370648			580.804	155.523	115.429	78.6517	69.5924	1000	4.46406e+06		0	4.46406e+06	580.804	504.312
73			0.000370648			576.373	157.141	116.63	79.4701	70.3859	1000	4.43e+06		0	4.43e+06	576.373	500.465
74			0.000370648			571.976	158.747	117.822	80.2822	71.1735	1000	4.3962e+06		0	4.3962e+06	571.976	496.646
75			0.000370648			567.612	160.34	119.005	81.0881	71.955	1000	4.36266e+06		0	4.36266e+06	567.612	492.857
76			0.000370648			563.281	161.922	120.179	81.8879	72.7305	1000	4.32938e+06		0	4.32938e+06	563.281	489.097
77			0.000370648			558.984	163.491	121.343	82.6815	73.5001	1000	4.29635e+06		0	4.29635e+06	558.984	485.366
78			0.000370648			554.719	165.048	122.499	83.4691	74.2639	1000	4.26357e+06		0	4.26357e+06	554.719	481.663
79			0.000370648			550.487	166.594	123.646	84.2507	75.0218	1000	4.23104e+06		0	4.23104e+06	550.487	477.988
80			0.000370648			546.287	168.128	124.785	85.0264	75.774	1000	4.19876e+06		0	4.19876e+06	546.287	474.341
81			0.000370648			542.119	169.65	125.914	85.7961	76.5204	1000	4.16673e+06		0	4.16673e+06	542.119	470.722
82			0.000486682			537.92	171.16	127.035	86.56	77.324	1000	4.13446e+06		0	4.13446e+06	537.92	467.076
83			0.000486682			533.754	172.659	128.148	87.3179	78.1214	1000	4.10243e+06		0	4.10243e+06	533.754	463.459
84			0.000486682			529.62	174.146	129.252	88.0699	78.9126	1000	4.07066e+06		0	4.07066e+06	529.62	459.869
85			0.000486682			525.518	175.621	130.347	88.8162	79.6977	1000	4.03913e+06		0	4.03913e+06	525.518	456.307
86			0.000486682			521.448	177.086	131.433	89.5566	80.4767	1000	4.00785e+06		0	4.00785e+06	521.448	452.773
87			0.000486682			517.409	178.538	132.512	90.2914	81.2497	1000	3.9768e+06		0	3.9768e+06	517.409	449.266
88			0.000486682			513.401	179.98	133.582	91.0204	82.0167	1000	3.946e+06		0	3.946e+06	513.401	445.786
89			0.000486682			509.425	181.41	134.643	91.7438	82.7777	1000	3.91544e+06		0	3.91544e+06	509.425	442.334
90			0.000486682			505.479	182.83	135.697	92.4616	83.5329	1000	3.88511e+06		0	3.88511e+06	505.479	438.908
91			0.000486682			501.564	184.238	136.742	93.1738	84.2822	1000	3.85502e+06		0	3.85502e+06	501.564	435.508
92			0.000486682			497.679	185.635	137.779	93.8805	85.0257	1000	3.82516e+06		0	3.82516e+06	497.679	432.135
93			0.000486682			493.825	187.022	138.808	94.5817	85.7634	1000	3.79554e+06		0	3.79554e+06	493.825	428.788
94			0.00062064			489.934	188.398	139.829	95.2775	86.5616	1000	3.76563e+06		0	3.76563e+06	489.934	425.409
95			0.00062064			486.073	189.763	140.843	95.9679	87.3535	1000	3.73596e+06		0	3.73596e+06	486.073	422.057
96			0.00062064			482.243	191.117	141.848	96.6527	88.1392	1000	3.70652e+06		0	3.70652e+06	482.243	418.732
97			0.00062064			478.444	192.461	142.845	97.3322	88.9186	1000	3.67732e+06		0	3.67732e+06	478.444	415.433
98			0.00062064			474.674	193.794	143.834	98.0063	89.6919	1000	3.64834e+06		0	3.64834e+06	474.674	412.159
99			0.00062064			470.934	195.116	144.816	98.6752	90.4592	1000	3.6196e+06		0	3.6196e+06	470.934	408.912
100			0.00062064			467.223	196.428	145.79	99.3387	91.2203	1000	3.59108e+06		0	3.59108e+06	467.223	405.69
101			0.00062064			463.542	197.73	146.756	99.997	91.9755	1000	3.56278e+06		0	3.56278e+06	463.542	402.493
102			0.00062064			459.889	199.022	147.714	100.65	92.7248	1000	3.53471e+06		0	3.53471e+06	459.889	399.322
103			0.00062064			456.266	200.303	148.665	101.298	93.4681	1000	3.50686e+06		0	3.50686e+06	456.266	396.175
104			0.00062064			452.671	201.574	149.609	101.941	94.2056	1000	3.47923e+06		0	3.47923e+06	452.671	393.054
105			0.00062064			449.104	202.835	150.545	102.579	94.9372	1000	3.45181e+06		0	3.45181e+06	449.104	389.957
106			0.000771541			445.497	204.086	151.473	103.212	95.7309	1000	3.42409e+06		0	3.42409e+06	445.497	386.825
107			0.000771541			441.92	205.328	152.395	103.839	96.5182	1000	3.3966e+06		0	3.3966e+06	441.92	383.719
108			0.000771541			438.371	206.559	153.309	104.462	97.2992	1000	3.36932e+06		0	3.36932e+06	438.371	380.638
109			0.000771541			434.851	207.78	154.215	105.08	98.0739	1000	3.34227e+06		0	3.34227e+06	434.851	377.581
110			0.000771541			431.359	208.992	155.114	105.692	98.8423	1000	3.31543e+06		0	3.31543e+06	431.359	374.549
111			0.000771541			427.895	210.194	156.006	106.3	99.6047	1000	3.2888e+06		0	3.2888e+06	427.895	371.541
112			0.000771541			424.459	211.386	156.891	106.903	100.361	1000	3.26239e+06		0	3.26239e+06	424.459	368.558
113			0.000771541			421.051	212.568	157.769	107.501	101.111	1000	3.2362e+06		0	3.2362e+06	421.051	365.598
114			0.000771541			417.67	213.741	158.639	108.094	101.855	1000	3.21021e+06		0	3.21021e+06	417.67	362.663
115			0.000771541			414.316	214.905	159.503	108.683	102.593	1000	3.18443e+06		0	3.18443e+06	414.316	359.75
116			0.000771541			410.989	216.059	160.36	109.267	103.325	1000	3.15886e+06		0	3.15886e+06	410.989	356.861
117			0.000771541			407.688	217.205	161.21	109.846	104.052	1000	3.13349e+06		0	3.13349e+06	407.688	353.996
118			0.000938028			404.347	218.34	162.053	110.42	104.84	1000	3.10781e+06		0	3.10781e+06	404.347	351.094
119			0.000938028			401.032	219.467	162.889	110.99	105.622	1000	3.08233e+06		0	3.08233e+06	401.032	348.216
120			0.000938028			397.745	220.584	163.718	111.555	106.397	1000	3.05707e+06		0	3.05707e+06	397.745	345.362
121			0.000938028			394.485	221.692	164.541	112.115	107.167	1000	3.03201e+06		0	3.03201e+06	394.485	342.531
122			0.000938028			391.251	222.792	165.356	112.671	107.929	1000	3.00716e+06		0	3.00716e+06	391.251	339.724
123			0.000938028			388.045	223.882	166.165	113.223	108.686	1000	2.98251e+06		0	2.98251e+06	388.045	336.939
124			0.000938028			384.864	224.963	166.968	113.769	109.436	1000	2.95806e+06		0	2.95806e+06	384.864	334.177
125			0.000938028			381.709	226.035	167.764	114.312	110.18	1000	2.93382e+06		0	2.93382e+06	381.709	331.438
126			0.000938028			378.58	227.098	168.553	114.849	110.919	1000	2.90977e+06		0	2.90977e+06	378.58	328.721
127			0.000938028			375.477	228.153	169.336	115.383	111.651	1000	2.88592e+06		0	2.88592e+06	375.477	326.027
128			0.000938028			372.4	229.199	170.112	115.912	112.377	1000	2.86226e+06		0	2.86226e+06	372.4	323.355
129			0.000938028			369.347	230.237	170.882	116.437	113.097	1000	2.8388e+06		0	2.8388e+06	369.347	320.704
130			0.00111963			366.253	231.266	171.646	116.957	113.878	1000	2.81502e+06		0	2.81502e+06	366.253	318.017
131			0.00111963			363.184	232.286	172.404	117.473	114.653	1000	2.79143e+06		0	2.79143e+06	363.184	315.353
132			0.00111963			360.141	233.298	173.155	117.985	115.421	1000	2.76805e+06		0	2.76805e+06	360.141	312.711
133			0.00111963			357.124	234.302	173.899	118.492	116.183	1000	2.74485e+06		0	2.74485e+06	357.124	310.091
134			0.00111963			354.132	235.297	174.638	118.995	116.938	1000	2.72186e+06		0	2.72186e+06	354.132	307.493
135			0.00111963			351.165	236.283	175.37	119.494	117.687	1000	2.69905e+06		0	2.69905e+06	351.165	304.916
136			0.00111963			348.223	237.262	176.096	119.989	118.43	1000	2.67644e+06		0	2.67644e+06	348.223	302.362
137			0.00111963			345.305	238.232	176.816	120.48	119.167	1000	2.65402e+06		0	2.65402e+06	345.305	299.828
138			0.00111963			342.412	239.194	177.53	120.966	119.897	1000	2.63178e+06		0	2.63178e+06	342.412	297.316
139			0.00111963			339.543	240.148	178.238	121.449	120.622	1000	2.60973e+06		0	2.60973e+06	339.543	294.825
140			0.00111963			336.698	241.094	178.941	121.927	121.34	1000	2.58786e+06		0	2.58786e+06	336.698	292.355
141			0.00111963			333.878	242.032	179.637	122.402	122.052	1000	2.56618e+06		0	2.56618e+06	333.878	289.906
142			0.00131663			331.014	242.962	180.327	122.872	122.824	1000	2.54418e+06		0	2.54418e+06	331.014	287.42
143			0.00131663			328.176	243.884	181.012	123.338	123.59	1000	2.52236e+06		0	2.52236e+06	328.176	284.955
144			0.00131663			325.362	244.799	181.69	123.801	124.348	1000	2.50073e+06		0	2.50073e+06	325.362	282.512
145			0.00131663			322.572	245.705	182.363	124.259	125.101	1000	2.47929e+06		0	2.47929e+06	322.572	280.089
146			0.00131663			319.805	246.604	183.03	124.714	125.847	1000	2.45802e+06		0	2.45802e+06	319.805	277.687
147			0.00131663			317.063	247.495	183.691	125.164	126.586	1000	2.43695e+06		0	2.43695e+06	317.063	275.306
148			0.00131663			314.344	248.378	184.347	125.611	127.319	1000	2.41605e+06		0	2.41605e+06	314.344	272.945
149			0.00131663			311.649	249.254	184.997	126.054	128.046	1000	2.39533e+06		0	2.39533e+06	311.649	270.604
150			0.00131663			308.976	250.122	185.642	126.493	128.767	1000	2.37479e+06		0	2.37479e+06	308.976	268.284
151			0.00131663			306.327	250.983	186.28	126.929	129.481	1000	2.35443e+06		0	2.35443e+06	306.327	265.983
152			0.00131663			303.7	251.837	186.914	127.36	130.189	1000	2.33424e+06		0	2.33424e+06	303.7	263.702
153			0.00131663			301.095	252.683	187.542	127.788	130.892	1000	2.31422e+06		0	2.31422e+06	301.095	261.441
154			0.00153032			298.449	253.522	188.165	128.212	131.652	1000	2.29388e+06		0	2.29388e+06	298.449	259.143
155			0.00153032			295.826	254.353	188.782	128.633	132.406	1000	2.27372e+06		0	2.27372e+06	295.826	256.866
156			0.00153032			293.226	255.178	189.393	129.05	133.153	1000	2.25373e+06		0	2.25373e+06	293.226	254.608
157			0.00153032			290.649	255.994	190	129.463	133.894	1000	2.23393e+06		0	2.23393e+06	290.649	252.37
158			0.00153032			288.094	256.804	190.601	129.872	134.628	1000	2.21429e+06		0	2.21429e+06	288.094	250.152
159			0.00153032			285.562	257.607	191.197	130.278	135.356	1000	2.19483e+06		0	2.19483e+06	285.562	247.954
160			0.00153032			283.052	258.403	191.787	130.681	136.077	1000	2.17554e+06		0	2.17554e+06	283.052	245.774
161			0.00153032			280.565	259.191	192.372	131.079	136.792	1000	2.15642e+06		0	2.15642e+06	280.565	243.614
162			0.00153032			278.099	259.973	192.952	131.475	137.501	1000	2.13747e+06		0	2.13747e+06	278.099	241.473
163			0.00153032			275.655	260.748	193.528	131.867	138.204	1000	2.11868e+06		0	2.11868e+06	275.655	239.351
164			0.00153032			273.232	261.516	194.098	132.255	138.9	1000	2.10006e+06		0	2.10006e+06	273.232	237.247
165			0.00153032			270.83	262.277	194.663	132.64	139.59	1000	2.0816e+06		0	2.0816e+06	270.83	235.162
166			0.00176233			268.387	263.031	195.223	133.022	140.337	1000	2.06282e+06		0	2.06282e+06	268.387	233.041
167			0.00176233			265.966	263.779	195.778	133.4	141.077	1000	2.04422e+06		0	2.04422e+06	265.966	230.938
168			0.00176233			263.567	264.52	196.328	133.775	141.811	1000	2.02578e+06		0	2.02578e+06	263.567	228.855
169			0.00176233			261.189	265.255	196.873	134.146	142.538	1000	2.0075e+06		0	2.0075e+06	261.189	226.791
170			0.00176233			258.833	265.982	197.413	134.514	143.258	1000	1.98939e+06		0	1.98939e+06	258.833	224.745
171			0.00176233			256.498	266.703	197.948	134.879	143.972	1000	1.97144e+06		0	1.97144e+06	256.498	222.717
172			0.00176233			254.184	267.418	198.478	135.24	144.679	1000	1.95366e+06		0	1.95366e+06	254.184	220.708
173			0.00176233			251.891	268.126	199.004	135.598	145.38	1000	1.93604e+06		0	1.93604e+06	251.891	218.717
174			0.00176233			249.619	268.828	199.525	135.953	146.075	1000	1.91857e+06		0	1.91857e+06	249.619	216.744
175			0.00176233			247.367	269.523	200.041	136.305	146.764	1000	1.90126e+06		0	1.90126e+06	247.367	214.789
176			0.00176233			245.136	270.213	200.553	136.653	147.446	1000	1.88411e+06		0	1.88411e+06	245.136	212.851
177			0.00176233			242.924	270.896	201.059	136.999	148.122	1000	1.86712e+06		0	1.86712e+06	242.924	210.931
178			0.00201407			240.672	271.572	201.562	137.341	148.853	1000	1.8498e+06		0	1.8498e+06	240.672	208.975
179			0.00201407			238.44	272.243	202.059	137.68	149.577	1000	1.83265e+06		0	1.83265e+06	238.44	207.038
180			0.00201407			236.229	272.907	202.553	138.016	150.295	1000	1.81566e+06		0	1.81566e+06	236.229	205.118
181			0.00201407			234.039	273.565	203.041	138.349	151.006	1000	1.79882e+06		0	1.79882e+06	234.039	203.216
182			0.00201407			231.868	274.218	203.525	138.679	151.71	1000	1.78214e+06		0	1.78214e+06	231.868	201.331
183			0.00201407			229.718	274.864	204.004	139.005	152.408	1000	1.76562e+06		0	1.76562e+06	229.718	199.464
184			0.00201407			227.588	275.504	204.479	139.329	153.1	1000	1.74924e+06		0	1.74924e+06	227.588	197.615
185			0.00201407			225.478	276.138	204.95	139.65	153.785	1000	1.73302e+06		0	1.73302e+06	225.478	195.782
186			0.00201407			223.387	276.766	205.416	139.967	154.463	1000	1.71695e+06		0	1.71695e+06	223.387	193.967
187			0.00201407			221.316	277.388	205.878	140.282	155.136	1000	1.70103e+06		0	1.70103e+06	221.316	192.168
188			0.00201407			219.263	278.005	206.336	140.594	155.802	1000	1.68526e+06		0	1.68526e+06	219.263	190.386
189			0.00201407			217.23	278.616	206.789	140.903	156.462	1000	1.66963e+06		0	1.66963e+06	217.23	188.621
190			0.00228668			215.157	279.221	207.239	141.209	157.175	1000	1.65369e+06		0	1.65369e+06	215.157	186.821
191			0.00228668			213.103	279.82	207.683	141.512	157.881	1000	1.63791e+06		0	1.63791e+06	213.103	185.037
192			0.00228668			211.069	280.414	208.124	141.812	158.58	1000	1.62228e+06		0	1.62228e+06	211.069	183.271
193			0.00228668			209.054	281.002	208.561	142.11	159.273	1000	1.60679e+06		0	1.60679e+06	209.054	181.522
194			0.00228668			207.059	281.585	208.993	142.404	159.959	1000	1.59145e+06		0	1.59145e+06	207.059	179.789
195			0.00228668			205.082	282.162	209.421	142.696	160.639	1000	1.57626e+06		0	1.57626e+06	205.082	178.073
196			0.00228668			203.125	282.733	209.845	142.985	161.312	1000	1.56122e+06		0	1.56122e+06	203.125	176.373
197			0.00228668			201.186	283.299	210.265	143.271	161.979	1000	1.54631e+06		0	1.54631e+06	201.186	174.69
198			0.00228668			199.265	283.859	210.681	143.555	162.639	1000	1.53155e+06		0	1.53155e+06	199.265	173.022
199			0.00228668			197.363	284.415	211.093	143.836	163.293	1000	1.51693e+06		0	1.51693e+06	197.363	171.371
200			0.00228668			195.479	284.964	211.501	144.114	163.941	1000	1.50245e+06		0	1.50245e+06	195.479	169.735
201			0.00228668			193.613	285.509	211.906	144.389	164.583	1000	1.48811e+06		0	1.48811e+06	193.613	168.115
202			0.00258456			191.708	286.049	212.306	144.662	165.276	1000	1.47347e+06		0	1.47347e+06	191.708	166.46
203			0.00258456			189.821	286.583	212.702	144.932	165.962	1000	1.45896e+06		0	1.45896e+06	189.821	164.821
204			0.00258456			187.952	287.111	213.095	145.199	166.642	1000	1.4446e+06		0	1.4446e+06	187.952	163.199
205			0.00258456			186.102	287.635	213.484	145.464	167.315	1000	1.43038e+06		0	1.43038e+06	186.102	161.593
206			0.00258456			184.27	288.154	213.868	145.727	167.981	1000	1.4163e+06		0	1.4163e+06	184.27	160.002
207			0.00258456			182.457	288.667	214.249	145.986	168.641	1000	1.40236e+06		0	1.40236e+06	182.457	158.427
208			0.00258456			180.661	289.175	214.627	146.243	169.294	1000	1.38856e+06		0	1.38856e+06	180.661	156.868
209			0.00258456			178.882	289.679	215	146.498	169.941	1000	1.37489e+06		0	1.37489e+06	178.882	155.323
210			0.00258456			177.122	290.177	215.37	146.75	170.581	1000	1.36136e+06		0	1.36136e+06	177.122	153.795
211			0.00258456			175.378	290.671	215.736	146.999	171.215	1000	1.34796e+06		0	1.34796e+06	175.378	152.281
212			0.00258456			173.652	291.159	216.099	147.247	171.843	1000	1.33469e+06		0	1.33469e+06	173.652	150.782
213			0.00258456			171.942	291.643	216.458	147.491	172.465	1000	1.32155e+06		0	1.32155e+06	171.942	149.298
214			0.00291046			170.194	292.122	216.814	147.733	173.137	1000	1.30811e+06		0	1.30811e+06	170.194	147.779
215			0.00291046			168.463	292.596	217.166	147.973	173.802	1000	1.29481e+06		0	1.29481e+06	168.463	146.277
216			0.00291046			166.75	293.066	217.514	148.211	174.46	1000	1.28164e+06		0	1.28164e+06	166.75	144.789
217			0.00291046			165.054	293.53	217.859	148.446	175.111	1000	1.26861e+06		0	1.26861e+06	165.054	143.317
218			0.00291046			163.376	293.99	218.2	148.678	175.756	1000	1.25571e+06		0	1.25571e+06	163.376	141.859
219			0.00291046			161.715	294.445	218.538	148.908	176.394	1000	1.24294e+06		0	1.24294e+06	161.715	140.417
220			0.00291046			160.07	294.896	218.872	149.136	177.026	1000	1.2303e+06		0	1.2303e+06	160.07	138.989
221			0.00291046			158.442	295.342	219.203	149.362	177.651	1000	1.21779e+06		0	1.21779e+06	158.442	137.575
222			0.00291046			156.831	295.783	219.531	149.585	178.27	1000	1.2054e+06		0	1.2054e+06	156.831	136.176
223			0.00291046			155.236	296.22	219.855	149.806	178.882	1000	1.19315e+06		0	1.19315e+06	155.236	134.792
224			0.00291046			153.658	296.653	220.176	150.025	179.489	1000	1.18101e+06		0	1.18101e+06	153.658	133.421
225			0.00291046			152.095	297.081	220.494	150.241	180.089	1000	1.169e+06		0	1.169e+06	152.095	132.064
226			0.0032669			150.494	297.505	220.809	150.455	180.737	1000	1.1567e+06		0	1.1567e+06	150.494	130.674
227			0.0032669			148.91	297.924	221.12	150.668	181.379	1000	1.14452e+06		0	1.14452e+06	148.91	129.299
228			0.0032669			147.343	298.339	221.428	150.877	182.013	1000	1.13248e+06		0	1.13248e+06	147.343	127.938
229			0.0032669			145.792	298.749	221.732	151.085	182.641	1000	1.12056e+06		0	1.12056e+06	145.792	126.591
230			0.0032669			144.257	299.155	222.034	151.29	183.263	1000	1.10876e+06		0	1.10876e+06	144.257	125.259
231			0.0032669			142.739	299.557	222.332	151.494	183.878	1000	1.09709e+06		0	1.09709e+06	142.739	123.94
232			0.0032669			141.237	299.955	222.627	151.695	184.486	1000	1.08554e+06		0	1.08554e+06	141.237	122.636
233			0.0032669			139.75	300.349	222.919	151.894	185.088	1000	1.07412e+06		0	1.07412e+06	139.75	121.345
234			0.0032669			138.279	300.738	223.208	152.091	185.684	1000	1.06281e+06		0	1.06281e+06	138.279	120.068
235			0.0032669			136.824	301.123	223.494	152.286	186.273	1000	1.05163e+06		0	1.05163e+06	136.824	118.804
236			0.0032669			135.383	301.504	223.777	152.478	186.857	1000	1.04056e+06		0	1.04056e+06	135.383	117.553
237			0.0032669			133.958	301.882	224.057	152.669	187.434	1000	1.0296e+06		0	1.0296e+06	133.958	116.316
238			0.00365662			132.496	302.255	224.334	152.858	188.057	1000	1.01837e+06		0	1.01837e+06	132.496	115.046
239			0.00365662			131.05	302.624	224.608	153.044	188.673	1000	1.00725e+06		0	1.00725e+06	131.05	113.791
240			0.00365662			129.62	302.989	224.879	153.229	189.283	1000	996256		0	996256	129.62	112.549
241			0.00365662			128.205	303.35	225.147	153.412	189.886	1000	985382		0	985382	128.205	111.32
242			0.00365662			126.805	303.707	225.412	153.592	190.483	1000	974626		0	974626	126.805	110.105
243			0.00365662			125.421	304.061	225.675	153.771	191.072	1000	963988		0	963988	125.421	108.903
244			0.00365662			124.052	304.41	225.934	153.948	191.656	1000	953465		0	953465	124.052	107.715
245			0.00365662			122.698	304.756	226.19	154.123	192.233	1000	943058		0	943058	122.698	106.539
246			0.00365662			121.359	305.098	226.444	154.295	192.804	1000	932764		0	932764	121.359	105.376
247			0.00365662			120.034	305.436	226.695	154.466	193.369	1000	922583		0	922583	120.034	104.226
248			0.00365662			118.724	305.77	226.943	154.636	193.927	1000	912513		0	912513	118.724	103.088
249			0.00365662			117.428	306.101	227.189	154.803	194.479	1000	902552		0	902552	117.428	101.963
250			0.00408255			116.096	306.428	227.432	154.968	195.076	1000	892316		0	892316	116.096	100.806
251			0.00408255			114.78	306.752	227.672	155.132	195.665	1000	882196		0	882196	114.78	99.6632
252			0.00408255			113.478	307.071	227.909	155.294	196.248	1000	872191		0	872191	113.478	98.5329
253			0.00408255			112.191	307.387	228.144	155.454	196.824	1000	862299		0	862299	112.191	97.4154
254			0.00408255			110.919	307.7	228.376	155.612	197.394	1000	852520		0	852520	110.919	96.3106
255			0.00408255			109.661	308.009	228.605	155.768	197.957	1000	842851		0	842851	109.661	95.2183
256			0.00408255			108.417	308.315	228.832	155.922	198.514	1000	833292		0	833292	108.417	94.1384
257			0.00408255			107.187	308.617	229.056	156.075	199.065	1000	823842		0	823842	107.187	93.0708
258			0.00408255			105.972	308.915	229.278	156.226	199.609	1000	814498		0	814498	105.972	92.0152
259			0.00408255			104.77	309.211	229.497	156.376	200.147	1000	805261		0	805261	104.77	90.9717
260			0.00408255			103.582	309.502	229.713	156.523	200.679	1000	796128		0	796128	103.582	89.9399
261			0.00408255			102.407	309.791	229.928	156.669	201.205	1000	787099		0	787099	102.407	88.9199
262			0.00454786			101.198	310.076	230.139	156.813	201.773	1000	777806		0	777806	101.198	87.8701
263			0.00454786			100.003	310.358	230.349	156.956	202.334	1000	768623		0	768623	100.003	86.8326
264			0.00454786			98.8223	310.637	230.556	157.097	202.888	1000	759548		0	759548	98.8223	85.8074
265			0.00454786			97.6556	310.912	230.76	157.236	203.436	1000	750581		0	750581	97.6556	84.7943
266			0.00454786			96.5026	311.184	230.962	157.374	203.978	1000	741719		0	741719	96.5026	83.7932
267			0.00454786			95.3633	311.453	231.161	157.51	204.513	1000	732962		0	732962	95.3633	82.8039
268			0.00454786			94.2373	311.719	231.359	157.644	205.041	1000	724308		0	724308	94.2373	81.8263
269			0.00454786			93.1247	311.981	231.553	157.777	205.564	1000	715757		0	715757	93.1247	80.8602
270			0.00454786			92.0253	312.241	231.746	157.908	206.08	1000	707306		0	707306	92.0253	79.9055
271			0.00454786			90.9388	312.497	231.936	158.038	206.59	1000	698955		0	698955	90.9388	78.9621
272			0.00454786			89.8651	312.751	232.124	158.166	207.094	1000	690703		0	690703	89.8651	78.0299
273			0.00454786			88.8041	313.001	232.31	158.292	207.592	1000	682548		0	682548	88.8041	77.1086
274			0.00505595			87.7105	313.248	232.494	158.418	208.13	1000	674143		0	674143	87.7105	76.159
275			0.00505595			86.6304	313.493	232.675	158.541	208.66	1000	665841		0	665841	86.6304	75.2212
276			0.00505595			85.5636	313.734	232.854	158.663	209.185	1000	657642		0	657642	85.5636	74.2948
277			0.00505595			84.5099	313.973	233.031	158.784	209.703	1000	649543		0	649543	84.5099	73.3799
278			0.00505595			83.4692	314.208	233.206	158.903	210.214	1000	641544		0	641544	83.4692	72.4763
279			0.00505595			82.4413	314.441	233.379	159.02	210.719	1000	633644		0	633644	82.4413	71.5838
280			0.00505595			81.426	314.67	233.549	159.137	211.218	1000	625841		0	625841	81.426	70.7022
281			0.00505595			80.4233	314.897	233.717	159.251	211.711	1000	618134		0	618134	80.4233	69.8316
282			0.00505595			79.4329	315.121	233.884	159.365	212.197	1000	610522		0	610522	79.4329	68.9716
283			0.00505595			78.4547	315.343	234.048	159.477	212.678	1000	603003		0	603003	78.4547	68.1223
284			0.00505595			77.4886	315.561	234.21	159.587	213.153	1000	595577		0	595577	77.4886	67.2834
285			0.00505595			76.5344	315.777	234.37	159.696	213.622	1000	588243		0	588243	76.5344	66.4548
286			0.00561046			75.5494	315.99	234.529	159.804	214.127	1000	580673		0	580673	75.5494	65.5996
287			0.00561046			74.5772	316.201	234.685	159.911	214.627	1000	573200		0	573200	74.5772	64.7554
288			0.00561046			73.6174	316.408	234.839	160.016	215.119	1000	565824		0	565824	73.6174	63.922
289			0.00561046			72.67	316.614	234.991	160.119	215.606	1000	558542		0	558542	72.67	63.0994
290			0.00561046			71.7348	316.816	235.142	160.222	216.086	1000	551354		0	551354	71.7348	62.2874
291			0.00561046			70.8117	317.016	235.29	160.323	216.559	1000	544259		0	544259	70.8117	61.4858
292			0.00561046			69.9004	317.213	235.436	160.423	217.027	1000	537254		0	537254	69.9004	60.6945
293			0.00561046			69.0008	317.408	235.581	160.521	217.489	1000	530340		0	530340	69.0008	59.9134
294			0.00561046			68.1129	317.6	235.724	160.618	217.945	1000	523515		0	523515	68.1129	59.1424
295			0.00561046			67.2363	317.79	235.865	160.714	218.395	1000	516778		0	516778	67.2363	58.3813
296			0.00561046			66.371	317.977	236.004	160.809	218.839	1000	510128		0	510128	66.371	57.63
297			0.00561046			65.5169	318.162	236.141	160.903	219.277	1000	503563		0	503563	65.5169	56.8883
298			0.00616496			64.6374	318.345	236.276	160.995	219.747	1000	496803		0	496803	64.6374	56.1247
299			0.00616496			63.7698	318.525	236.41	161.086	220.209	1000	490134		0	490134	63.7698	55.3713
300			0.00616496			62.9137	318.703	236.542	161.176	220.666	1000	483555		0	483555	62.9137	54.628
301			0.00616496			62.0692	318.878	236.672	161.264	221.117	1000	477064		0	477064	62.0692	53.8947
302			0.00616496			61.236	319.051	236.8	161.352	221.561	1000	470660		0	470660	61.236	53.1712
303			0.00616496			60.414	319.221	236.927	161.438	222	1000	464342		0	464342	60.414	52.4575
304			0.00616496			59.603	319.39	237.052	161.523	222.432	1000	458109		0	458109	59.603	51.7533
305			0.00616496			58.8029	319.556	237.175	161.607	222.859	1000	451959		0	451959	58.8029	51.0586
306			0.00616496			58.0136	319.72	237.297	161.69	223.28	1000	445892		0	445892	58.0136	50.3732
307			0.00616496			57.2348	319.881	237.417	161.772	223.695	1000	439907		0	439907	57.2348	49.697
308			0.00616496			56.4665	320.041	237.535	161.853	224.105	1000	434002		0	434002	56.4665	49.0299
309			0.00616496			55.7086	320.198	237.652	161.932	224.51	1000	428176		0	428176	55.7086	48.3717
310			0.00678601			54.9261	320.353	237.767	162.011	224.943	1000	422162		0	422162	54.9261	47.6924
311			0.00678601			54.1547	320.506	237.881	162.088	225.371	1000	416233		0	416233	54.1547	47.0225
312			0.00678601			53.3941	320.657	237.993	162.164	225.792	1000	410387		0	410387	53.3941	46.3621
313			0.00678601			52.6442	320.806	238.103	162.24	226.207	1000	404624		0	404624	52.6442	45.711
314			0.00678601			51.9049	320.953	238.212	162.314	226.617	1000	398941		0	398941	51.9049	45.069
315			0.00678601			51.1759	321.097	238.319	162.387	227.021	1000	393338		0	393338	51.1759	44.436
316			0.00678601			50.4571	321.24	238.425	162.459	227.419	1000	387814		0	387814	50.4571	43.8119
317			0.00678601			49.7485	321.38	238.529	162.53	227.812	1000	382367		0	382367	49.7485	43.1966
318			0.00678601			49.0498	321.519	238.632	162.6	228.199	1000	376997		0	376997	49.0498	42.5899
319			0.00678601			48.3609	321.656	238.734	162.669	228.581	1000	371702		0	371702	48.3609	41.9918
320			0.00678601			47.6817	321.79	238.834	162.737	228.957	1000	366481		0	366481	47.6817	41.402
321			0.00678601			47.012	321.923	238.932	162.805	229.328	1000	361334		0	361334	47.012	40.8205
322			0.00748158			46.319	322.054	239.029	162.871	229.727	1000	356008		0	356008	46.319	40.2188
323			0.00748158			45.6363	322.183	239.125	162.936	230.119	1000	350760		0	350760	45.6363	39.626
324			0.00748158			44.9636	322.31	239.22	163	230.506	1000	345590		0	345590	44.9636	39.0419
325			0.00748158			44.3008	322.436	239.313	163.064	230.887	1000	340496		0	340496	44.3008	38.4664
326			0.00748158			43.6478	322.559	239.404	163.126	231.263	1000	335477		0	335477	43.6478	37.8994
327			0.00748158			43.0044	322.681	239.494	163.188	231.633	1000	330532		0	330532	43.0044	37.3407
328			0.00748158			42.3705	322.8	239.583	163.248	231.997	1000	325660		0	325660	42.3705	36.7903
329			0.00748158			41.746	322.919	239.671	163.308	232.357	1000	320860		0	320860	41.746	36.248
330			0.00748158			41.1306	323.035	239.757	163.367	232.71	1000	316130		0	316130	41.1306	35.7137
331			0.00748158			40.5244	323.149	239.842	163.425	233.059	1000	311470		0	311470	40.5244	35.1873
332			0.00748158			39.927	323.262	239.926	163.482	233.403	1000	306879		0	306879	39.927	34.6686
333			0.00748158			39.3385	323.374	240.009	163.538	233.741	1000	302356		0	302356	39.3385	34.1576
334			0.00826062			38.728	323.483	240.09	163.594	234.105	1000	297663		0	297663	38.728	33.6275
335			0.00826062			38.127	323.591	240.17	163.648	234.464	1000	293044		0	293044	38.127	33.1056
336			0.00826062			37.5353	323.697	240.249	163.702	234.817	1000	288496		0	288496	37.5353	32.5919
337			0.00826062			36.9527	323.802	240.327	163.755	235.164	1000	284019		0	284019	36.9527	32.0861
338			0.00826062			36.3793	323.905	240.403	163.807	235.506	1000	279611		0	279611	36.3793	31.5881
339			0.00826062			35.8147	324.006	240.478	163.858	235.843	1000	275272		0	275272	35.8147	31.0979
340			0.00826062			35.2589	324.106	240.552	163.909	236.174	1000	271000		0	271000	35.2589	30.6153
341			0.00826062			34.7117	324.204	240.625	163.958	236.501	1000	266794		0	266794	34.7117	30.1401
342			0.00826062			34.173	324.301	240.697	164.007	236.822	1000	262653		0	262653	34.173	29.6724
343			0.00826062			33.6426	324.396	240.768	164.055	237.138	1000	258577		0	258577	33.6426	29.2119
344			0.00826062			33.1205	324.49	240.837	164.103	237.45	1000	254564		0	254564	33.1205	28.7585
345			0.00826062			32.6065	324.582	240.906	164.149	237.756	1000	250614		0	250614	32.6065	28.3122
346			0.00913315			32.072	324.673	240.973	164.195	238.087	1000	246506		0	246506	32.072	27.8481
347			0.00913315			31.5463	324.762	241.039	164.24	238.412	1000	242465		0	242465	31.5463	27.3917
348			0.00913315			31.0292	324.85	241.105	164.285	238.731	1000	238490		0	238490	31.0292	26.9427
349			0.00913315			30.5206	324.937	241.169	164.329	239.045	1000	234581		0	234581	30.5206	26.501
350			0.00913315			30.0203	325.022	241.232	164.372	239.354	1000	230736		0	230736	30.0203	26.0666
351			0.00913315			29.5282	325.105	241.294	164.414	239.659	1000	226954		0	226954	29.5282	25.6393
352			0.00913315			29.0442	325.188	241.355	164.456	239.958	1000	223234		0	223234	29.0442	25.2191
353			0.00913315			28.5681	325.269	241.415	164.496	240.252	1000	219574		0	219574	28.5681	24.8057
354			0.00913315			28.0998	325.348	241.474	164.537	240.541	1000	215975		0	215975	28.0998	24.3991
355			0.00913315			27.6392	325.426	241.532	164.576	240.826	1000	212435		0	212435	27.6392	23.9991
356			0.00913315			27.1862	325.503	241.589	164.615	241.106	1000	208953		0	208953	27.1862	23.6057
357			0.00913315			26.7405	325.579	241.646	164.654	241.381	1000	205528		0	205528	26.7405	23.2188
358			0.0101104			26.2761	325.654	241.701	164.691	241.678	1000	201958		0	201958	26.2761	22.8155
359			0.0101104			25.8197	325.727	241.755	164.728	241.97	1000	198450		0	198450	25.8197	22.4192
360			0.0101104			25.3712	325.799	241.809	164.765	242.257	1000	195003		0	195003	25.3712	22.0298
361			0.0101104			24.9305	325.869	241.861	164.8	242.538	1000	191616		0	191616	24.9305	21.6472
362			0.0101104			24.4975	325.939	241.913	164.835	242.815	1000	188288		0	188288	24.4975	21.2712
363			0.0101104			24.072	326.007	241.963	164.87	243.087	1000	185018		0	185018	24.072	20.9017
364			0.0101104			23.6539	326.074	242.013	164.904	243.355	1000	181804		0	181804	23.6539	20.5387
365			0.0101104			23.2431	326.14	242.062	164.937	243.617	1000	178646		0	178646	23.2431	20.182
366			0.0101104			22.8394	326.205	242.11	164.97	243.876	1000	175543		0	175543	22.8394	19.8314
367			0.0101104			22.4427	326.269	242.157	165.002	244.129	1000	172494		0	172494	22.4427	19.487
368			0.0101104			22.0529	326.331	242.204	165.034	244.378	1000	169498		0	169498	22.0529	19.1485
369			0.0101104			21.6698	326.393	242.249	165.065	244.623	1000	166554		0	166554	21.6698	18.8159
370			0.0112049			21.2697	326.453	242.294	165.095	244.888	1000	163479		0	163479	21.2697	18.4685
371			0.0112049			20.877	326.512	242.338	165.125	245.147	1000	160461		0	160461	20.877	18.1275
372			0.0112049			20.4915	326.57	242.381	165.155	245.402	1000	157498		0	157498	20.4915	17.7928
373			0.0112049			20.1132	326.627	242.424	165.184	245.652	1000	154590		0	154590	20.1132	17.4643
374			0.0112049			19.7418	326.683	242.465	165.212	245.897	1000	151736		0	151736	19.7418	17.1418
375			0.0112049			19.3773	326.738	242.506	165.24	246.138	1000	148934		0	148934	19.3773	16.8253
376			0.0112049			19.0196	326.792	242.546	165.267	246.375	1000	146184		0	146184	19.0196	16.5147
377			0.0112049			18.6684	326.845	242.586	165.294	246.607	1000	143485		0	143485	18.6684	16.2098
378			0.0112049			18.3237	326.897	242.624	165.32	246.834	1000	140836		0	140836	18.3237	15.9105
379			0.0112049			17.9854	326.949	242.662	165.346	247.058	1000	138236		0	138236	17.9854	15.6167
380			0.0112049			17.6533	326.999	242.699	165.371	247.277	1000	135683		0	135683	17.6533	15.3284
381			0.0112049			17.3274	327.048	242.736	165.396	247.493	1000	133178		0	133178	17.3274	15.0453
382			0.0124307			16.9862	327.096	242.772	165.421	247.726	1000	130556		0	130556	16.9862	14.7491
383			0.0124307			16.6517	327.143	242.807	165.445	247.954	1000	127985		0	127985	16.6517	14.4587
384			0.0124307			16.3239	327.19	242.841	165.468	248.177	1000	125465		0	125465	16.3239	14.174
385			0.0124307			16.0025	327.235	242.875	165.491	248.396	1000	122995		0	122995	16.0025	13.895
386			0.0124307			15.6874	327.28	242.908	165.514	248.611	1000	120573		0	120573	15.6874	13.6214
387			0.0124307			15.3785	327.324	242.94	165.536	248.822	1000	118199		0	118199	15.3785	13.3532
388			0.0124307			15.0757	327.366	242.972	165.557	249.028	1000	115872		0	115872	15.0757	13.0903
389			0.0124307			14.7789	327.408	243.003	165.579	249.231	1000	113591		0	113591	14.7789	12.8325
390			0.0124307			14.4879	327.45	243.034	165.599	249.429	1000	111354		0	111354	14.4879	12.5799
391			0.0124307			14.2027	327.49	243.064	165.62	249.624	1000	109162		0	109162	14.2027	12.3322
392			0.0124307			13.923	327.53	243.093	165.64	249.814	1000	107012		0	107012	13.923	12.0894
393			0.0124307			13.6489	327.568	243.122	165.66	250.001	1000	104905		0	104905	13.6489	11.8513
394			0.0138036			13.3614	327.606	243.15	165.679	250.203	1000	102696		0	102696	13.3614	11.6017
395			0.0138036			13.08	327.644	243.178	165.698	250.401	1000	100533		0	100533	13.08	11.3573
396			0.0138036			12.8045	327.68	243.205	165.716	250.595	1000	98415.3		0	98415.3	12.8045	11.1181
397			0.0138036			12.5348	327.716	243.231	165.734	250.784	1000	96342.4		0	96342.4	12.5348	10.884
398			0.0138036			12.2708	327.751	243.257	165.752	250.97	1000	94313.2		0	94313.2	12.2708	10.6547
399			0.0138036			12.0123	327.785	243.283	165.769	251.151	1000	92326.8		0	92326.8	12.0123	10.4303
400			0.0138036			11.7593	327.818	243.308	165.786	251.329	1000	90382.2		0	90382.2	11.7593	10.2106
401			0.0138036			11.5116	327.851	243.332	165.802	251.503	1000	88478.5		0	88478.5	11.5116	9.99556
402			0.0138036			11.2692	327.883	243.356	165.819	251.673	1000	86614.9		0	86614.9	11.2692	9.78503
403			0.0138036			11.0318	327.915	243.379	165.835	251.84	1000	84790.6		0	84790.6	11.0318	9.57894
404			0.0138036			10.7995	327.945	243.402	165.85	252.003	1000	83004.7		0	83004.7	10.7995	9.37718
405			0.0138036			10.572	327.975	243.424	165.865	252.163	1000	81256.5		0	81256.5	10.572	9.17968
406			0.0153413			10.3331	328.005	243.446	165.88	252.336	1000	79420.1		0	79420.1	10.3331	8.97222
407			0.0153413			10.0996	328.034	243.467	165.895	252.505	1000	77625.2		0	77625.2	10.0996	8.76944
408			0.0153413			9.87131	328.062	243.488	165.909	252.67	1000	75870.9		0	75870.9	9.87131	8.57125
409			0.0153413			9.64821	328.089	243.509	165.923	252.831	1000	74156.2		0	74156.2	9.64821	8.37754
410			0.0153413			9.43016	328.116	243.529	165.937	252.989	1000	72480.2		0	72480.2	9.43016	8.18821
411			0.0153413			9.21704	328.142	243.548	165.95	253.143	1000	70842.2		0	70842.2	9.21704	8.00316
412			0.0153413			9.00874	328.168	243.567	165.963	253.293	1000	69241.2		0	69241.2	9.00874	7.82229
413			0.0153413			8.80514	328.193	243.586	165.975	253.44	1000	67676.3		0	67676.3	8.80514	7.6455
414			0.0153413			8.60614	328.218	243.604	165.988	253.584	1000	66146.8		0	66146.8	8.60614	7.47271
415			0.0153413			8.41164	328.242	243.622	166	253.725	1000	64651.9		0	64651.9	8.41164	7.30383
416			0.0153413			8.22154	328.265	243.639	166.012	253.862	1000	63190.8		0	63190.8	8.22154	7.13876
417			0.0153413			8.03573	328.288	243.656	166.023	253.997	1000	61762.7		0	61762.7	8.03573	6.97743
418			0.0170635			7.84029	328.31	243.673	166.035	254.142	1000	60260.5		0	60260.5	7.84029	6.80772
419			0.0170635			7.64959	328.332	243.689	166.046	254.283	1000	58794.8		0	58794.8	7.64959	6.64214
420			0.0170635			7.46354	328.354	243.705	166.057	254.421	1000	57364.8		0	57364.8	7.46354	6.48059
							328.354	243.705	166.057	254.421		Per Patient
												Inpatient Outpatient Cost	Control Hospitalization Cost	Heart Failure Death Cost	Total Control Cost	Life Months	Quality Adjusted Life Months
												905881	0	0	905881	117.861	102.339
																LifeYears	QALY
																9.82176	8.52824

## Sheet: 3.3 ICD (Discounted)
													Shocks	Shocks
Cycle			Death Risk		Initial Implant Cohort Size		nOperative Death	nWell	nSudden Cardiac Death	nNon-Sudden Cardiac Death	nUnknown Death	nNon-Cardiac Death	nComplication - Continue ICD	nComplication - Discontinue ICD	nDiscontinue ICD -Sudden Cardiac Death	nDiscontinue ICD - Unknown Death	nDiscontinue ICD - Non-Sudden Cardiac Death	nDiscontinue ICD - Non-Cardiac Death	nDiscontinue ICD - Well	Check	Inpatient Outpatient Cost	Initial ICD Cost	Replace ICD Cost		Lead Infection/Dislodgement Costs (initial)	Lead Dislodgement Costs (after replacement)	Lead Infection Costs (after replacement)	ICD Shock Complication Cost	ICD Follow Up Costs	Heart Failure Death Costs	Lead Replacement Costs	Total ICD Cost	Life Months	Quality Adjusted Life Months (adjusted for inappropriate shocks only)	ICD Replacement	Shock complications	Cumulative Shock Complications - Continue ICD	Cumulative Shock Complications - Discontinue ICD	Infection Dislodgement Utility Decrement (after initial implant)	Dislodgement Utility Decrement (after replacement)	Infection Utility Decrement (after replacement)	Sum of Utility Decrement (excluding inappropriate shocks)	Quality Adjusted Life Years (adjusted for all complications)		Deaths	Mortality	Survival
					1000																	633678000										633678000													1000
0			0				0.2	999.8	0	0	0	0	0	0	0	0	0	0	0	1000	7.68446e+06		0		1.97794e+07	0	0	0	86982.6	0	237582	2.77884e+07	999.8	868.126	0	0	0	0	99.8	0	0	99.8	768.326		0.2	0.0002	0.9998
1			0				0.2	992.342	0.718018	1.39874	1.31887	0.531972	3.38923	0.10122	0	0	0	0	0	1000	7.65397e+06		0		0	0	0	2338.6	86628.6	0	236615	7.97955e+06	995.832	864.333	0	3.49045	3.38923	0.10122	0	0	0	0	864.333		4.1676	0.0041676	0.995832
2			0				0.2	988.303	1.43311	2.79179	2.63236	1.06178	3.37544	0.100808	0.00028201	0.000142619	0.000209308	0.000100783	0.100485	1000	7.62359e+06		0		0	0	0	2329.09	86276.1	0	235652	7.94785e+06	991.88	860.903	0	3.47625	6.76467	0.202028	0	0	0	0	860.903		8.11978	0.00811978	0.99188
3			0				0.2	984.281	2.1453	4.17917	3.94052	1.58943	3.3617	0.100398	0.000842834	0.000426242	0.000625553	0.000301207	0.199832	1000	7.59333e+06		0		0	0	0	2319.61	85925	0	234693	7.91627e+06	987.943	857.486	0	3.4621	10.1264	0.302425	0	0	0	0	857.486		12.0566	0.0120566	0.987943
4			0				0.2	980.276	2.85459	5.5609	5.24334	2.11493	3.34802	0.099989	0.00167931	0.000849267	0.00124639	0.00060014	0.29805	1000	7.56319e+06		0		0	0	0	2310.17	85575.3	0	233738	7.88482e+06	984.022	854.082	0	3.44801	13.4744	0.402414	0	0	0	0	854.082		15.9781	0.0159781	0.984022
5			0				0.2	976.286	3.56099	6.93701	6.54087	2.6383	3.3344	0.0995821	0.00278829	0.00141011	0.00206947	0.000996462	0.39515	1000	7.53317e+06		0		0	0	0	2300.77	85227	0	232787	7.85348e+06	980.116	850.692	0	3.43398	16.8088	0.501996	0	0	0	0	850.692		19.8844	0.0198844	0.980116
6			0				0.2	972.313	4.26452	8.30752	7.83312	3.15953	3.32083	0.0991768	0.00416667	0.00210719	0.00309251	0.00148906	0.491141	1000	7.50326e+06		1.01565e+06		0	990.915	106412	2291.4	84880.2	0	231839	8.94532e+06	976.224	847.314	3.21903	3.42	20.1296	0.601173	0	0.32126	0.32126	0.642519	846.672		23.7755	0.0237755	0.976224
7			0				0.2	968.356	4.96518	9.67245	9.12011	3.67865	3.30731	0.0987732	0.00581136	0.00293895	0.0043132	0.00207683	0.586033	1000	7.47347e+06		0		0	0	0	2282.08	84534.7	0	230896	7.79118e+06	972.348	843.95	0	3.40609	23.4369	0.699946	0	0	0	0	843.95		27.6515	0.0276515	0.972348
8			0				0.2	964.416	5.66299	11.0318	10.4019	4.19565	3.29385	0.0983712	0.0077193	0.00390384	0.00572929	0.00275868	0.679835	1000	7.4438e+06		0		0	0	0	2272.79	84190.7	0	229956	7.76021e+06	968.488	840.599	0	3.39222	26.7308	0.798317	0	0	0	0	840.599		31.5124	0.0315124	0.968488
9			0				0.2	960.491	6.35796	12.3857	11.6784	4.71055	3.28045	0.0979709	0.00988747	0.00500034	0.00733851	0.00353353	0.772558	1000	7.41424e+06		0		0	0	0	2263.54	83848.1	0	229020	7.72937e+06	964.642	837.261	0	3.37842	30.0112	0.896288	0	0	0	0	837.261		35.3583	0.0353583	0.964642
10			0				0.2	956.582	7.05011	13.734	12.9497	5.22335	3.2671	0.0975722	0.0123129	0.00622692	0.00913864	0.0044003	0.86421	1000	7.38479e+06		0		0	0	0	2254.33	83506.9	0	228088	7.69864e+06	960.811	833.936	0	3.36467	33.2783	0.993861	0	0	0	0	833.936		39.1893	0.0391893	0.960811
11			0				0.2	952.689	7.73943	15.0769	14.2159	5.73406	3.2538	0.0971751	0.0149925	0.00758208	0.0111275	0.00535793	0.954801	1000	7.35546e+06		0		0	0	0	2245.15	83167	0	227160	7.66803e+06	956.995	830.624	0	3.35098	36.5321	1.09104	0	0	0	0	830.624		43.0053	0.0430053	0.956995
12			0				0.2	948.812	8.42596	16.4142	15.4769	6.2427	3.24056	0.0967796	0.0179234	0.00906432	0.0133028	0.00640536	1.04434	1000	7.32625e+06		281645		0	274.787	29508.7	2236.02	82828.6	0	226235	7.94897e+06	953.194	827.325	0.892657	3.33734	39.7727	1.18782	0	0.0890872	0.0890872	0.178174	827.147		46.8065	0.0468065	0.953194
13			0				0.2	944.951	9.10968	17.7462	16.7328	6.74927	3.22737	0.0963858	0.0211027	0.0106722	0.0156625	0.00754156	1.13284	1000	7.19817e+06		0		0	0	0	2196.71	81372.6	0	222259	7.504e+06	936.53	812.862	0	3.27868	43.0001	1.2842	0	0	0	0	812.862		50.5929	0.0505929	0.949407
14			0				0.2	941.105	9.79063	19.0727	17.9836	7.25377	3.21424	0.0959935	0.0245275	0.0124041	0.0182043	0.00876547	1.2203	1000	7.16957e+06		0		0	0	0	2187.77	81041.4	0	221354	7.47416e+06	932.809	809.632	0	3.26533	46.2143	1.38019	0	0	0	0	809.632		54.3646	0.0543646	0.945635
15			0				0.2	937.275	10.4688	20.3938	19.2292	7.75622	3.20116	0.0956029	0.0281948	0.0142588	0.0209262	0.0100761	1.30674	1000	7.14109e+06		0		0	0	0	2178.87	80711.6	0	220453	7.44443e+06	929.103	806.416	0	3.25204	49.4155	1.4758	0	0	0	0	806.416		58.1215	0.0581215	0.941878
16			0				0.2	933.461	11.1442	21.7096	20.4698	8.25663	3.18813	0.0952138	0.0321019	0.0162347	0.0238261	0.0114724	1.39216	1000	7.11271e+06		0		0	0	0	2170	80383.2	0	219556	7.41482e+06	925.412	803.212	0	3.23881	52.6036	1.57101	0	0	0	0	803.212		61.8639	0.0618639	0.938136
17			0				0.2	929.662	11.8169	23.02	21.7054	8.755	3.17515	0.0948263	0.0362459	0.0183304	0.0269018	0.0129533	1.47658	1000	7.08445e+06		0		0	0	0	2161.17	80056	0	218663	7.38533e+06	921.734	800.02	0	3.22563	55.7787	1.66584	0	0	0	0	800.02		65.5917	0.0655917	0.934408
18			0				0.2	925.878	12.4868	24.325	22.9359	9.25134	3.16223	0.0944404	0.040624	0.0205446	0.0301512	0.014518	1.56	1000	7.0563e+06		495623		0	476.995	51223.5	2152.38	79730.2	0	217773	7.90328e+06	918.072	796.841	1.57085	3.2125	58.941	1.76028	0	0.154644	0.154644	0.309289	796.532		69.3049	0.0693049	0.930695
19			0				0.2	922.11	13.154	25.6248	24.1615	9.74566	3.14936	0.0940561	0.0452334	0.0228757	0.0335724	0.0161653	1.64243	1000	7.02825e+06		0		0	0	0	2143.62	79405.8	0	216887	7.32669e+06	914.423	793.674	0	3.19943	62.0903	1.85433	0	0	0	0	793.674		73.0038	0.0730038	0.926996
20			0				0.2	918.358	13.8185	26.9192	25.382	10.238	3.13655	0.0936733	0.0500715	0.0253224	0.0371632	0.0178942	1.72388	1000	7.00032e+06		0		0	0	0	2134.89	79082.6	0	216004	7.29754e+06	910.789	790.52	0	3.18641	65.2269	1.94801	0	0	0	0	790.52		76.6881	0.0766881	0.923312
21			0				0.2	914.62	14.4803	28.2084	26.5976	10.7283	3.12378	0.0932921	0.0551354	0.0278834	0.0409216	0.019704	1.80436	1000	6.9725e+06		0		0	0	0	2126.2	78760.8	0	215125	7.26851e+06	907.168	787.377	0	3.17344	68.3507	2.0413	0	0	0	0	787.377		80.3582	0.0803582	0.919642
22			0.00088635				0.2	910.088	15.1394	29.4924	27.8082	12.03	3.1083	0.0929124	0.0604225	0.0305572	0.0448457	0.0232754	1.8822	1000	6.9386e+06		0		0	0	0	2115.72	78370.4	0	214059	7.23314e+06	902.758	783.55	0	3.15779	71.459	2.13421	0	0	0	0	783.55		84.8291	0.0848291	0.915171
23			0.00088635				0.2	905.577	15.7952	30.7699	29.0128	13.3253	3.0929	0.0924519	0.0659254	0.0333401	0.04893	0.0269926	1.95902	1000	6.90486e+06		0		0	0	0	2105.24	77982	0	212998	7.19795e+06	898.369	779.74	0	3.14214	74.5519	2.22666	0	0	0	0	779.74		89.2785	0.0892785	0.910722
24			0.00088635				0.2	901.089	16.4478	32.0412	30.2115	14.6142	3.07757	0.0919938	0.071641	0.0362306	0.0531721	0.0308536	2.03477	1000	6.87129e+06		484186		0	465.988	50041.4	2094.8	77595.6	0	211942	7.69762e+06	894.001	775.949	1.5346	3.12657	77.6294	2.31866	0	0.151076	0.151076	0.302151	775.647		93.7065	0.0937065	0.906293
25			0.00088635				0.2	896.623	17.0971	33.3061	31.4042	15.8967	3.06232	0.0915378	0.0775664	0.0392273	0.05757	0.0348562	2.10944	1000	6.74513e+06		0		0	0	0	2056.15	76163.8	0	208031	7.03139e+06	877.587	761.703	0	3.06888	80.6917	2.4102	0	0	0	0	761.703		98.1134	0.0981134	0.901887
26			0.00088635				0.2	892.18	17.7432	34.5648	32.591	17.1729	3.04714	0.0910842	0.0836985	0.0423285	0.0621213	0.0389985	2.18305	1000	6.71233e+06		0		0	0	0	2045.96	75786.3	0	207000	6.99717e+06	873.32	757.999	0	3.05367	83.7389	2.50128	0	0	0	0	757.999		102.499	0.102499	0.897501
27			0.00088635				0.2	887.758	18.3861	35.8173	33.7719	18.4427	3.03204	0.0906328	0.0900345	0.0455327	0.0668239	0.0432785	2.25561	1000	6.67969e+06		0		0	0	0	2035.82	75410.7	0	205975	6.96311e+06	869.073	754.312	0	3.03854	86.7709	2.59191	0	0	0	0	754.312		106.864	0.106864	0.893136
28			0.00088635				0.2	883.358	19.0259	37.0635	34.947	19.7062	3.01701	0.0901836	0.0965714	0.0488386	0.0716756	0.0476942	2.32713	1000	6.64721e+06		0		0	0	0	2025.73	75037	0	204954	6.92922e+06	864.846	750.644	0	3.02348	89.7879	2.6821	0	0	0	0	750.644		111.207	0.111207	0.888793
29			0.00088635				0.2	878.98	19.6624	38.3035	36.1162	20.9635	3.00206	0.0897366	0.103306	0.0522446	0.0766742	0.0522437	2.39763	1000	6.61488e+06		0		0	0	0	2015.69	74665.1	0	203938	6.89549e+06	860.64	746.993	0	3.00849	92.79	2.77183	0	0	0	0	746.993		115.53	0.11553	0.88447
30			0.00088635				0.2	874.624	20.2958	39.5375	37.2797	22.2145	2.98718	0.0892919	0.110236	0.0557493	0.0818177	0.056925	2.4671	1000	6.5827e+06		389753		0	370.017	39735.3	2005.7	74295	0	203175	7.29204e+06	856.453	743.36	1.2353	2.99358	95.7772	2.86112	0	0.119961	0.119961	0.239923	743.12		119.832	0.119832	0.880168
31			0.00088635				0.2	870.29	20.9261	40.7652	38.4373	23.4593	2.97238	0.0888494	0.117359	0.0593513	0.087104	0.0617362	2.53557	1000	6.55068e+06		0		0	0	0	1995.76	73926.8	0	202168	6.82877e+06	852.287	739.744	0	2.97875	98.7496	2.94997	0	0	0	0	739.744		124.114	0.124114	0.875886
32			0.00088635				0.2	865.976	21.5533	41.987	39.5893	24.698	2.95765	0.088409	0.124671	0.0630491	0.092531	0.0666755	2.60305	1000	6.51881e+06		0		0	0	0	1985.87	73560.5	0	201166	6.79553e+06	848.141	736.145	0	2.96398	101.707	3.03838	0	0	0	0	736.145		128.374	0.128374	0.871626
33			0.00088635				0.2	861.685	22.1773	43.2026	40.7355	25.9305	2.94299	0.0879709	0.132169	0.0668414	0.0980965	0.0717409	2.66953	1000	6.4871e+06		0		0	0	0	1976.03	73195.9	0	200169	6.76244e+06	844.015	732.564	0	2.94929	104.65	3.12635	0	0	0	0	732.564		132.615	0.132615	0.867385
34			0.000116886				0.2	858.077	22.7982	44.4122	41.8761	26.4916	2.93067	0.0875349	0.139852	0.0707267	0.103799	0.0748088	2.73717	1000	6.46053e+06		0		0	0	0	1967.71	72889.5	0	199331	6.73472e+06	840.558	729.564	0	2.93688	107.581	3.21389	0	0	0	0	729.564		136.167	0.136167	0.863833
35			0.000116886				0.2	854.485	23.4166	45.6168	43.0119	27.0504	2.9184	0.0871684	0.147722	0.0747068	0.10964	0.0779515	2.80387	1000	6.43407e+06		0		0	0	0	1959.47	72584.3	0	198497	6.70711e+06	837.115	726.575	0	2.92459	110.499	3.30106	0	0	0	0	726.575		139.706	0.139706	0.860294
36			0.000116886				0.2	850.908	24.0323	46.8163	44.1429	27.6068	2.90618	0.0868035	0.155777	0.0787803	0.115618	0.081168	2.86971	1000	6.40771e+06		497638		0	472.439	50734.2	1951.27	72280.4	0	197907	7.2287e+06	833.686	723.599	1.57723	2.91234	113.405	3.38786	0	0.153167	0.153167	0.306334	723.293		143.23	0.14323	0.85677
37			0.000116886				0.2	847.345	24.6455	48.0108	45.2692	28.1609	2.89401	0.0864401	0.164014	0.082946	0.121732	0.0844573	2.93471	1000	6.29491e+06		0		0	0	0	1916.75	71001.5	0	194405	6.56223e+06	819.01	710.861	0	2.86081	116.299	3.4743	0	0	0	0	710.861		146.74	0.14674	0.85326
38			0.000116886				0.2	843.798	25.2561	49.2003	46.3908	28.7127	2.8819	0.0860782	0.172431	0.0872028	0.127979	0.0878186	2.99887	1000	6.26912e+06		0		0	0	0	1908.72	70704.3	0	193591	6.53532e+06	815.654	707.948	0	2.84884	119.181	3.56038	0	0	0	0	707.948		150.235	0.150235	0.849765
39			0.000116886				0.2	840.265	25.8642	50.3849	47.5076	29.2621	2.86983	0.0857179	0.181026	0.0915495	0.134358	0.0912508	3.06219	1000	6.24343e+06		0		0	0	0	1900.73	70408.3	0	192781	6.50852e+06	812.312	705.048	0	2.83691	122.051	3.6461	0	0	0	0	705.048		153.717	0.153717	0.846283
40			0.000116886				0.2	836.747	26.4697	51.5644	48.6198	29.8093	2.85782	0.085359	0.189797	0.095985	0.140868	0.0947531	3.12469	1000	6.21785e+06		0		0	0	0	1892.77	70113.5	0	191974	6.48183e+06	808.984	702.159	0	2.82503	124.909	3.73146	0	0	0	0	702.159		157.185	0.157185	0.842815
41			0.000116886				0.2	833.244	27.0726	52.7391	49.7274	30.3542	2.84585	0.0850016	0.19874	0.100508	0.147506	0.0983245	3.18638	1000	6.19237e+06		0		0	0	0	1884.85	69820	0	191170	6.45524e+06	805.669	699.281	0	2.81321	127.755	3.81646	0	0	0	0	699.281		160.638	0.160638	0.839362
42			0.000116886				0.2	829.756	27.6731	53.9088	50.8303	30.8968	2.83394	0.0846458	0.207855	0.105117	0.15427	0.101964	3.24725	1000	6.16699e+06		662607		0	620.522	66636.5	1876.96	69527.7	0	190833	7.1591e+06	802.367	696.416	2.10009	2.80143	130.589	3.9011	0	0.201176	0.201176	0.402353	696.013		164.078	0.164078	0.835922
43			0.000116886				0.2	826.282	28.271	55.0736	51.9286	31.4371	2.82207	0.0842914	0.217138	0.109812	0.16116	0.105671	3.30732	1000	6.14172e+06		0		0	0	0	1869.1	69236.6	0	190034	6.40286e+06	799.079	693.562	0	2.7897	133.411	3.98539	0	0	0	0	693.562		167.504	0.167504	0.832496
44			0.000116886				0.2	822.823	28.8665	56.2335	53.0223	31.9751	2.81026	0.0839385	0.226587	0.114591	0.168174	0.109444	3.3666	1000	6.11655e+06		0		0	0	0	1861.27	68946.8	0	189238	6.37659e+06	795.803	690.719	0	2.77802	136.221	4.06933	0	0	0	0	690.719		170.916	0.170916	0.829084
45			0.000116886				0.2	819.378	29.4594	57.3886	54.1114	32.511	2.79849	0.0835871	0.236201	0.119453	0.175309	0.113283	3.42509	1000	6.09147e+06		0		0	0	0	1853.48	68658.1	0	188446	6.35043e+06	792.541	687.888	0	2.76639	139.02	4.15292	0	0	0	0	687.888		174.315	0.174315	0.825685
46			0.00018808				0.2	815.89	30.0499	58.5388	55.196	33.103	2.78658	0.0832372	0.245976	0.124396	0.182564	0.117437	3.48255	1000	6.06607e+06		0		0	0	0	1845.59	68365.8	0	187644	6.32392e+06	789.236	685.019	0	2.75462	141.806	4.23616	0	0	0	0	685.019		177.758	0.177758	0.822242
47			0.00018808				0.2	812.416	30.6378	59.6842	56.2759	33.6926	2.77471	0.0828828	0.255911	0.129421	0.189938	0.121658	3.53923	1000	6.04077e+06		0		0	0	0	1837.74	68074.7	0	186845	6.29753e+06	785.945	682.162	0	2.74289	144.581	4.31904	0	0	0	0	682.162		181.187	0.181187	0.818813
48			0.00018808				0.2	808.957	31.2232	60.8246	57.3512	34.2797	2.7629	0.0825299	0.266003	0.134524	0.197428	0.125946	3.59514	1000	6.01557e+06		529411		0	495.786	53241.4	1829.91	67784.9	0	186501	6.85484e+06	782.666	679.317	1.67794	2.73121	147.344	4.40157	0	0.160736	0.160736	0.321472	678.995		184.603	0.184603	0.815397
49			0.00018808				0.2	805.512	31.8062	61.9603	58.422	34.8643	2.75114	0.0821785	0.276249	0.139706	0.205033	0.130299	3.65028	1000	5.90923e+06		0		0	0	0	1797.41	66580.8	0	183188	6.16079e+06	768.83	667.308	0	2.6827	150.095	4.48375	0	0	0	0	667.308		188.004	0.188004	0.811996
50			0.00018808				0.2	802.083	32.3866	63.091	59.4882	35.4463	2.73942	0.0818286	0.286648	0.144965	0.212751	0.134718	3.70467	1000	5.88458e+06		0		0	0	0	1789.75	66297.3	0	182408	6.13507e+06	765.623	664.524	0	2.67127	152.834	4.56558	0	0	0	0	664.524		191.391	0.191391	0.808609
51			0.00018808				0.2	798.668	32.9646	64.217	60.5499	36.0259	2.72776	0.0814802	0.297198	0.1503	0.220581	0.1392	3.7583	1000	5.86003e+06		0		0	0	0	1782.13	66015	0	181631	6.10946e+06	762.429	661.752	0	2.6599	155.562	4.64706	0	0	0	0	661.752		194.765	0.194765	0.805235
52			0.00018808				0.2	795.267	33.5402	65.3382	61.607	36.6031	2.71615	0.0811333	0.307896	0.155711	0.228521	0.143745	3.81118	1000	5.83558e+06		0		0	0	0	1774.55	65733.9	0	180858	6.08395e+06	759.248	658.991	0	2.64858	158.278	4.72819	0	0	0	0	658.991		198.124	0.198124	0.801876
53			0.00018808				0.2	791.881	34.1133	66.4546	62.6597	37.1777	2.70458	0.0807878	0.31874	0.161195	0.23657	0.148353	3.86333	1000	5.81123e+06		0		0	0	0	1766.99	65454.1	0	180088	6.05854e+06	756.08	656.241	0	2.6373	160.983	4.80898	0	0	0	0	656.241		201.47	0.20147	0.79853
54			0.00018808				0.2	788.51	34.6839	67.5662	63.7078	37.75	2.69307	0.0804439	0.329729	0.166752	0.244726	0.153022	3.91475	1000	5.78698e+06		1.17789e+06		0	1088.11	116850	1759.47	65175.4	0	179430	7.32917e+06	752.925	653.503	3.73325	2.62607	163.676	4.88942	0	0.352772	0.352772	0.705543	652.797		204.802	0.204802	0.795198
55			0.00018808				0.2	785.152	35.2521	68.6731	64.7515	38.3198	2.6816	0.0801014	0.34086	0.172381	0.252987	0.157751	3.96544	1000	5.76283e+06		0		0	0	0	1751.98	64897.9	0	178666	6.00815e+06	749.783	650.776	0	2.61489	166.358	4.96952	0	0	0	0	650.776		208.12	0.20812	0.79188
56			0.00018808				0.2	781.809	35.8179	69.7753	65.7908	38.8871	2.67018	0.0797603	0.352131	0.178082	0.261353	0.16254	4.01542	1000	5.73878e+06		0		0	0	0	1744.52	64621.6	0	177905	5.98305e+06	746.654	648.06	0	2.60375	169.028	5.04928	0	0	0	0	648.06		211.425	0.211425	0.788575
57			0.00018808				0.2	778.481	36.3813	70.8728	66.8256	39.4521	2.65881	0.0794207	0.363541	0.183852	0.269821	0.167388	4.06468	1000	5.71483e+06		0		0	0	0	1737.09	64346.4	0	177147	5.95806e+06	743.538	645.355	0	2.59267	171.686	5.1287	0	0	0	0	645.355		214.716	0.214716	0.785284
58			0.000271865				0.2	775.101	36.9423	71.9656	67.856	40.0801	2.64727	0.0790826	0.375087	0.189691	0.27839	0.172641	4.1129	1000	5.6905e+06		0		0	0	0	1729.55	64067.1	0	176378	5.93268e+06	740.372	642.608	0	2.58142	174.334	5.20779	0	0	0	0	642.608		218.06	0.21806	0.78194
59			0.000271865				0.2	771.736	37.5008	73.0537	68.882	40.7053	2.63578	0.0787392	0.386766	0.195597	0.287059	0.177954	4.16041	1000	5.66627e+06		0		0	0	0	1722.04	63788.9	0	175613	5.90739e+06	737.22	639.871	0	2.57021	176.97	5.28653	0	0	0	0	639.871		221.389	0.221389	0.778611
60			0.000271865				0.2	768.385	38.0569	74.1371	69.9035	41.3279	2.62433	0.0783974	0.398577	0.20157	0.295825	0.183328	4.20723	1000	5.64214e+06		1.13906e+06		0	1052.24	112998	1714.57	63512	0	174956	7.13543e+06	734.081	637.147	3.61018	2.55905	179.594	5.36492	0	0.341142	0.341142	0.682285	636.464		224.705	0.224705	0.775295
61			0.000271865				0.2	765.049	38.6106	75.2157	70.9205	41.9477	2.61294	0.078057	0.410517	0.207609	0.304687	0.18876	4.25335	1000	5.54191e+06		0		0	0	0	1683.97	62378.5	0	171834	5.77781e+06	721.04	625.828	0	2.51338	182.207	5.44298	0	0	0	0	625.828		228.006	0.228006	0.771994
62			0.000271865				0.2	761.728	39.162	76.2897	71.9332	42.5649	2.6016	0.0777181	0.422585	0.213712	0.313644	0.19425	4.29879	1000	5.51831e+06		0		0	0	0	1676.66	62107.7	0	171088	5.75319e+06	717.969	623.163	0	2.50247	184.808	5.5207	0	0	0	0	623.163		231.294	0.231294	0.768706
63			0.000271865				0.2	758.421	39.7109	77.359	72.9414	43.1794	2.5903	0.0773807	0.434778	0.219878	0.322694	0.199797	4.34355	1000	5.49481e+06		0		0	0	0	1669.38	61838.1	0	170345	5.72866e+06	714.912	620.509	0	2.49161	187.399	5.59808	0	0	0	0	620.509		234.568	0.234568	0.765432
64			0.000271865				0.2	755.128	40.2574	78.4237	73.9453	43.7912	2.57906	0.0770448	0.447096	0.226107	0.331835	0.205401	4.38764	1000	5.47141e+06		0		0	0	0	1662.13	61569.6	0	169605	5.70424e+06	711.867	617.866	0	2.48079	189.978	5.67512	0	0	0	0	617.866		237.828	0.237828	0.762172
65			0.000271865				0.2	751.85	40.8016	79.4837	74.9448	44.4003	2.56786	0.0767103	0.459535	0.232398	0.341068	0.21106	4.43106	1000	5.4481e+06		0		0	0	0	1654.91	61302.3	0	168869	5.67993e+06	708.834	615.234	0	2.47002	192.546	5.75183	0	0	0	0	615.234		241.075	0.241075	0.758925
66			0.000271865				0.2	748.586	41.3433	80.5392	75.94	45.0068	2.55671	0.0763772	0.472094	0.23875	0.350389	0.216774	4.47383	1000	5.42489e+06		4.2407e+06		0	3864.35	414984	1647.73	61036.2	0	169052	1.03162e+07	705.815	612.614	13.4406	2.4593	195.102	5.82821	0	1.25284	1.25284	2.50568	610.108		244.307	0.244307	0.755693
67			0.000271865				0.2	745.336	41.8828	81.5901	76.9308	45.6107	2.54561	0.0760457	0.484771	0.245161	0.359798	0.222542	4.51594	1000	5.40178e+06		0		0	0	0	1640.58	60771.2	0	168318	5.63251e+06	702.808	610.004	0	2.44862	197.648	5.90426	0	0	0	0	610.004		247.527	0.247527	0.752473
68			0.000271865				0.2	742.1	42.4199	82.6364	77.9174	46.212	2.53456	0.0757155	0.497565	0.251631	0.369294	0.228362	4.55741	1000	5.37877e+06		0		0	0	0	1633.45	60507.3	0	167587	5.6085e+06	699.814	607.405	0	2.43799	200.183	5.97997	0	0	0	0	607.405		250.732	0.250732	0.749268
69			0.000271865				0.2	738.878	42.9547	83.6781	78.8997	46.8106	2.52355	0.0753868	0.510473	0.258159	0.378875	0.234235	4.59823	1000	5.35585e+06		0		0	0	0	1626.36	60244.6	0	166860	5.58458e+06	696.832	604.817	0	2.4274	202.706	6.05536	0	0	0	0	604.817		253.925	0.253925	0.746075
70			0.000370648				0.2	735.597	43.4871	84.7154	79.8777	47.4799	2.51235	0.0750595	0.523495	0.264744	0.388539	0.240621	4.63796	1000	5.3325e+06		0		0	0	0	1619.14	59977.1	0	166119	5.56022e+06	693.794	602.18	0	2.41663	205.218	6.13042	0	0	0	0	602.18		257.177	0.257177	0.742823
71			0.000370648				0.2	732.331	44.0172	85.748	80.8513	48.1462	2.50119	0.0747262	0.536626	0.271385	0.398285	0.24706	4.67706	1000	5.30925e+06		0		0	0	0	1611.95	59710.8	0	165381	5.53596e+06	690.769	599.555	0	2.4059	207.72	6.20515	0	0	0	0	599.555		260.416	0.260416	0.739584
72			0.000370648				0.2	729.079	44.5449	86.776	81.8207	48.8096	2.49009	0.0743944	0.549865	0.27808	0.408111	0.253553	4.71554	1000	5.2861e+06		7.59848e+06		0	6924.15	743569	1604.8	59445.7	0	165535	1.38617e+07	687.758	596.941	24.0829	2.39522	210.21	6.27954	0	2.24484	2.24484	4.48968	592.451		263.641	0.263641	0.736359
73			0.000370648				0.2	725.842	45.0703	87.7995	82.7857	49.47	2.47903	0.0740641	0.56321	0.284829	0.418016	0.260098	4.75339	1000	5.19167e+06		0		0	0	0	1576	58379	0	162565	5.41419e+06	675.471	586.277	0	2.35224	212.689	6.3536	0	0	0	0	586.277		266.852	0.266852	0.733148
74			0.000370648				0.2	722.619	45.5934	88.8184	83.7465	50.1274	2.46802	0.0737352	0.57666	0.291631	0.427998	0.266693	4.79062	1000	5.16903e+06		0		0	0	0	1569	58119.8	0	161843	5.39056e+06	672.525	583.72	0	2.3418	215.157	6.42734	0	0	0	0	583.72		270.049	0.270049	0.729951
75			0.000370648				0.2	719.41	46.1141	89.8329	84.7029	50.782	2.45706	0.0734078	0.590212	0.298485	0.438057	0.27334	4.82725	1000	5.14649e+06		0		0	0	0	1562.04	57861.7	0	161124	5.36704e+06	669.593	581.175	0	2.3314	217.614	6.50075	0	0	0	0	581.175		273.232	0.273232	0.726768
76			0.000370648				0.2	716.216	46.6325	90.8428	85.6552	51.4337	2.44615	0.0730819	0.603866	0.30539	0.448191	0.280036	4.86326	1000	5.12404e+06		0		0	0	0	1555.1	57604.8	0	160409	5.34361e+06	666.672	578.64	0	2.32105	220.06	6.57383	0	0	0	0	578.64		276.402	0.276402	0.723598
77			0.000370648				0.2	713.036	47.1486	91.8482	86.6032	52.0824	2.43529	0.0727573	0.617619	0.312346	0.458399	0.28678	4.89869	1000	5.10169e+06		0		0	0	0	1548.2	57349	0	159697	5.32029e+06	663.765	576.116	0	2.31074	222.495	6.64659	0	0	0	0	576.116		279.558	0.279558	0.720442
78			0.000370648				0.2	709.87	47.6624	92.8491	87.547	52.7283	2.42448	0.0724343	0.63147	0.31935	0.468679	0.293573	4.93351	1000	5.07944e+06		8.2533e+06		0	7418.84	796693	1541.32	57094.4	0	162590	1.43581e+07	660.869	573.603	26.1583	2.30048	224.92	6.71902	0	2.40522	2.40522	4.81045	568.793		282.7	0.2827	0.7173
79			0.000370648				0.2	706.718	48.174	93.8457	88.4866	53.3713	2.41371	0.0721127	0.645418	0.326404	0.479031	0.300413	4.96776	1000	5.05729e+06		0		0	0	0	1534.48	56840.9	0	161868	5.27753e+06	657.987	571.101	0	2.29026	227.333	6.79113	0	0	0	0	571.101		285.829	0.285829	0.714171
80			0.000370648				0.2	703.58	48.6833	94.8378	89.422	54.0114	2.403	0.0717925	0.659459	0.333505	0.489452	0.307299	5.00142	1000	5.03522e+06		0		0	0	0	1527.66	56588.5	0	161149	5.25449e+06	655.116	568.61	0	2.2801	229.736	6.86293	0	0	0	0	568.61		288.944	0.288944	0.711056
81			0.000370648				0.2	700.456	49.1903	95.8254	90.3533	54.6487	2.39233	0.0714737	0.673594	0.340653	0.499943	0.314231	5.03451	1000	5.01326e+06		0		0	0	0	1520.88	56337.2	0	160434	5.23155e+06	652.258	566.129	0	2.26997	232.129	6.9344	0	0	0	0	566.129		292.046	0.292046	0.707954
82			0.000486682				0.2	697.264	49.695	96.8087	91.2805	55.3648	2.38143	0.0711563	0.68782	0.347848	0.510501	0.3218	5.06643	1000	4.99081e+06		0		0	0	0	1513.96	56080.5	0	159703	5.2081e+06	649.337	563.594	0	2.25964	234.51	7.00556	0	0	0	0	563.594		295.217	0.295217	0.704783
83			0.000486682				0.2	694.087	50.1975	97.7876	92.2034	56.0776	2.37058	0.0708321	0.702133	0.355086	0.521125	0.329415	5.0978	1000	4.96845e+06		0		0	0	0	1507.06	55825	0	158975	5.18476e+06	646.429	561.07	0	2.24934	236.881	7.07639	0	0	0	0	561.07		298.374	0.298374	0.701626
84			0.000486682				0.2	690.925	50.6977	98.7619	93.1221	56.7871	2.35978	0.0705094	0.716534	0.362369	0.531813	0.337077	5.12859	1000	4.9462e+06		6.94243e+06		0	6240.51	670155	1500.19	55570.6	0	161706	1.27838e+07	643.533	558.556	22.0036	2.23909	239.241	7.1469	0	2.0232	2.0232	4.04641	554.51		301.517	0.301517	0.698483
85			0.000486682				0.2	687.777	51.1955	99.7318	94.0366	57.4934	2.34902	0.0701881	0.731019	0.369695	0.542564	0.344784	5.15884	1000	4.85725e+06		0		0	0	0	1473.1	54567.2	0	158786	5.07208e+06	631.961	548.512	0	2.19866	241.59	7.21709	0	0	0	0	548.512		304.645	0.304645	0.695355
86			0.000486682				0.2	684.643	51.6912	100.697	94.947	58.1964	2.33832	0.0698683	0.745588	0.377062	0.553377	0.352535	5.18852	1000	4.83549e+06		0		0	0	0	1466.39	54318.5	0	158063	5.04934e+06	629.13	546.055	0	2.18864	243.928	7.28695	0	0	0	0	546.055		307.76	0.30776	0.69224
87			0.000486682				0.2	681.523	52.1845	101.658	95.8532	58.8963	2.32767	0.06955	0.760238	0.384471	0.564251	0.36033	5.21766	1000	4.81383e+06		0		0	0	0	1459.71	54071	0	157343	5.0267e+06	626.311	543.609	0	2.17867	246.256	7.3565	0	0	0	0	543.609		310.862	0.310862	0.689138
88			0.000486682				0.2	678.418	52.6756	102.615	96.7553	59.593	2.31706	0.0692331	0.774969	0.391921	0.575184	0.368168	5.24626	1000	4.79226e+06		0		0	0	0	1453.06	53824.7	0	156626	5.00416e+06	623.505	541.173	0	2.16874	248.573	7.42574	0	0	0	0	541.173		313.949	0.313949	0.686051
89			0.000486682				0.2	675.327	53.1645	103.568	97.6533	60.2865	2.3065	0.0689176	0.789778	0.399411	0.586176	0.376047	5.27432	1000	4.77079e+06		0		0	0	0	1446.44	53579.4	0	155912	4.98173e+06	620.712	538.748	0	2.15886	250.879	7.49465	0	0	0	0	538.748		317.023	0.317023	0.682977
90			0.000486682				0.2	672.25	53.6512	104.516	98.5472	60.9768	2.29599	0.0686036	0.804665	0.406939	0.597225	0.383968	5.30186	1000	4.74941e+06		7.48957e+06		0	6641.02	713164	1439.85	53335.3	0	162448	1.3176e+07	617.93	536.334	23.7378	2.14902	253.175	7.56326	0	2.15305	2.15305	4.3061	532.028		320.084	0.320084	0.679916
91			0.000486682				0.2	669.187	54.1356	105.459	99.437	61.664	2.28553	0.068291	0.819628	0.414506	0.60833	0.391929	5.32886	1000	4.72813e+06		0		0	0	0	1433.29	53092.3	0	161708	4.94436e+06	615.161	533.931	0	2.13923	255.461	7.63155	0	0	0	0	533.931		323.13	0.32313	0.67687
92			0.000486682				0.2	666.138	54.6178	106.399	100.323	62.3481	2.27512	0.0679799	0.834665	0.422111	0.619491	0.39993	5.35535	1000	4.70694e+06		0		0	0	0	1426.76	52850.4	0	160971	4.92219e+06	612.405	531.538	0	2.12949	257.736	7.69953	0	0	0	0	531.538		326.164	0.326164	0.673836
93			0.000486682				0.2	663.103	55.0979	107.334	101.204	63.0291	2.26475	0.0676701	0.849775	0.429753	0.630705	0.407969	5.38133	1000	4.68585e+06		0		0	0	0	1420.25	52609.6	0	160237	4.90011e+06	609.66	529.156	0	2.11978	260.001	7.7672	0	0	0	0	529.156		329.183	0.329183	0.670817
94			0.00062064				0.2	659.993	55.5757	108.265	102.082	63.796	2.25413	0.0673618	0.864957	0.43743	0.641973	0.416776	5.40606	1000	4.66422e+06		0		0	0	0	1413.6	52362.8	0	159486	4.87748e+06	606.846	526.714	0	2.10985	262.255	7.83456	0	0	0	0	526.714		332.28	0.33228	0.66772
95			0.00062064				0.2	656.897	56.0513	109.191	102.956	64.5594	2.24356	0.0670459	0.880206	0.445142	0.653291	0.425623	5.4303	1000	4.64269e+06		0		0	0	0	1406.97	52117.2	0	158738	4.85495e+06	604.045	524.283	0	2.09995	264.498	7.90161	0	0	0	0	524.283		335.362	0.335362	0.664638
96			0.00062064				0.2	653.816	56.5247	110.113	103.825	65.3192	2.23304	0.0667314	0.895522	0.452888	0.664659	0.434509	5.45403	1000	4.62126e+06		9.08679e+06		0	8057.27	865253	1400.37	51872.8	0	164882	1.47995e+07	601.256	521.862	28.8	2.0901	266.731	7.96834	0	2.61221	2.61221	5.22442	516.638		338.43	0.33843	0.66157
97			0.00062064				0.2	650.75	56.9958	111.031	104.691	66.0755	2.22256	0.0664184	0.910904	0.460667	0.676075	0.443432	5.47726	1000	4.53753e+06		0		0	0	0	1374.9	50929.2	0	161883	4.75172e+06	590.363	512.408	0	2.05208	268.954	8.03476	0	0	0	0	512.408		341.484	0.341484	0.658516
98			0.00062064				0.2	647.697	57.4648	111.945	105.552	66.8282	2.21214	0.0661069	0.926349	0.468478	0.687539	0.452392	5.5	1000	4.51658e+06		0		0	0	0	1368.45	50690.3	0	161124	4.72977e+06	587.638	510.042	0	2.04246	271.166	8.10086	0	0	0	0	510.042		344.524	0.344524	0.655476
99			0.00062064				0.2	644.66	57.9315	112.854	106.409	67.5773	2.20176	0.0657968	0.941857	0.476321	0.699049	0.461389	5.52225	1000	4.49573e+06		0		0	0	0	1362.03	50452.6	0	160368	4.70791e+06	584.925	507.687	0	2.03288	273.368	8.16666	0	0	0	0	507.687		347.551	0.347551	0.652449
100			0.00062064				0.2	641.636	58.3961	113.759	107.263	68.323	2.19144	0.0654882	0.957426	0.484194	0.710604	0.470421	5.54402	1000	4.47497e+06		0		0	0	0	1355.64	50216	0	159616	4.68616e+06	582.224	505.343	0	2.02334	275.559	8.23215	0	0	0	0	505.343		350.563	0.350563	0.649437
101			0.00062064				0.2	638.626	58.8584	114.66	108.112	69.0651	2.18116	0.0651811	0.973055	0.492098	0.722204	0.479488	5.5653	1000	4.45431e+06		0		0	0	0	1349.28	49980.4	0	158867	4.66451e+06	579.535	503.01	0	2.01385	277.74	8.29733	0	0	0	0	503.01		353.562	0.353562	0.646438
102			0.00062064				0.2	635.631	59.3186	115.556	108.957	69.8038	2.17093	0.0648754	0.988742	0.500031	0.733847	0.488589	5.58612	1000	4.43374e+06		1.15734e+07		0	10123	1.08708e+06	1342.95	49746	0	301823	1.74573e+07	576.859	500.687	36.6813	2.00441	279.911	8.36221	0	3.28192	3.28192	6.56384	494.123		356.547	0.356547	0.643453
103			0.00062064				0.2	632.65	59.7767	116.448	109.799	70.539	2.16074	0.0645711	1.00449	0.507994	0.745532	0.497722	5.60647	1000	4.41327e+06		0		0	0	0	1336.66	49512.7	0	300408	4.76452e+06	574.195	498.375	0	1.99501	282.072	8.42678	0	0	0	0	498.375		359.518	0.359518	0.640482
104			0.00062064				0.2	629.683	60.2326	117.336	110.636	71.2708	2.15061	0.0642682	1.02029	0.515984	0.757259	0.506889	5.62636	1000	4.39289e+06		0		0	0	0	1330.39	49280.5	0	298999	4.74249e+06	571.544	496.073	0	1.98565	284.223	8.49104	0	0	0	0	496.073		362.476	0.362476	0.637524
105			0.00062064				0.2	626.729	60.6863	118.22	111.469	71.9991	2.14052	0.0639668	1.03614	0.524002	0.769026	0.516087	5.64579	1000	4.3726e+06		0		0	0	0	1324.15	49049.3	0	297596	4.72057e+06	568.904	493.782	0	1.97634	286.363	8.55501	0	0	0	0	493.782		365.421	0.365421	0.634579
106			0.000771541				0.2	623.695	61.138	119.1	112.299	72.8189	2.13016	0.0636668	1.05205	0.532048	0.780833	0.526177	5.6639	1000	4.35174e+06		0		0	0	0	1317.74	48811.9	0	296155	4.69803e+06	566.191	491.427	0	1.96678	288.493	8.61868	0	0	0	0	491.427		368.447	0.368447	0.631553
107			0.000771541				0.2	620.676	61.5874	119.976	113.125	73.6347	2.11985	0.0633585	1.06801	0.540118	0.792677	0.536299	5.68158	1000	4.33098e+06		0		0	0	0	1311.36	48575.6	0	294722	4.67559e+06	563.49	489.083	0	1.95726	290.613	8.68204	0	0	0	0	489.083		371.46	0.37146	0.62854
108			0.000771541				0.2	617.671	62.0347	120.847	113.946	74.4466	2.10959	0.0630518	1.08401	0.548212	0.804557	0.546451	5.6988	1000	4.31033e+06		1.45035e+07		0	12685.9	1.36231e+06	1305.01	48340.4	0	293295	2.05318e+07	560.802	486.75	45.968	1.94778	292.723	8.74509	0	4.11282	4.11282	8.22563	478.525		374.458	0.374458	0.625542
109			0.000771541				0.2	614.681	62.4798	121.714	114.764	75.2546	2.09937	0.0627466	1.10007	0.556331	0.816472	0.556634	5.71559	1000	4.23158e+06		0		0	0	0	1281.08	47453.9	0	287916	4.56823e+06	550.557	477.858	0	1.91206	294.822	8.80784	0	0	0	0	477.858		377.442	0.377442	0.622558
110			0.000771541				0.2	611.705	62.9227	122.577	115.577	76.0586	2.08921	0.0624428	1.11616	0.564473	0.82842	0.566846	5.73193	1000	4.21139e+06		0		0	0	0	1274.88	47224.1	0	286522	4.54642e+06	547.931	475.578	0	1.9028	296.911	8.87028	0	0	0	0	475.578		380.412	0.380412	0.619588
111			0.000771541				0.2	608.743	63.3635	123.436	116.387	76.8588	2.07909	0.0621405	1.13231	0.572637	0.840402	0.577086	5.74784	1000	4.1913e+06		0		0	0	0	1268.71	46995.5	0	285135	4.5247e+06	545.317	473.309	0	1.89359	298.99	8.93242	0	0	0	0	473.309		383.367	0.383367	0.616633
112			0.000771541				0.2	605.796	63.8022	124.29	117.193	77.6551	2.06903	0.0618397	1.1485	0.580823	0.852417	0.587353	5.76333	1000	4.17131e+06		0		0	0	0	1262.57	46768	0	283755	4.50309e+06	542.715	471.051	0	1.88443	301.059	8.99426	0	0	0	0	471.051		386.309	0.386309	0.613691
113			0.000771541				0.2	602.864	64.2387	125.141	117.995	78.4475	2.05901	0.0615403	1.16473	0.589031	0.864462	0.597647	5.77839	1000	4.1514e+06		0		0	0	0	1256.45	46541.6	0	282381	4.48158e+06	540.125	468.804	0	1.8753	303.118	9.0558	0	0	0	0	468.804		389.237	0.389237	0.610763
114			0.000771541				0.2	599.945	64.6732	125.987	118.793	79.2361	2.04904	0.0612424	1.181	0.597259	0.876538	0.607968	5.79304	1000	4.1316e+06		1.69256e+07		0	14603.6	1.56825e+06	1250.37	46316.3	0	281014	2.29686e+07	537.548	466.567	53.6447	1.86622	305.167	9.11704	0	4.73456	4.73456	9.46913	457.098		392.152	0.392152	0.607848
115			0.000771541				0.2	597.041	65.1055	126.829	119.587	80.0209	2.03913	0.0609459	1.19731	0.605508	0.888644	0.618314	5.80727	1000	4.11188e+06		0		0	0	0	1244.32	46092.1	0	279654	4.43887e+06	534.983	464.341	0	1.85719	307.207	9.17799	0	0	0	0	464.341		395.052	0.395052	0.604948
116			0.000771541				0.2	594.15	65.5357	127.667	120.377	80.8018	2.02925	0.0606508	1.21366	0.613776	0.900779	0.628684	5.82109	1000	4.09226e+06		0		0	0	0	1238.29	45868.9	0	278300	4.41767e+06	532.43	462.125	0	1.8482	309.236	9.23864	0	0	0	0	462.125		397.939	0.397939	0.602061
117			0.000771541				0.2	591.274	65.9639	128.501	121.163	81.579	2.01943	0.0603572	1.23004	0.622064	0.912941	0.639079	5.83451	1000	4.07273e+06		0		0	0	0	1232.3	45646.9	0	276953	4.39656e+06	529.89	459.92	0	1.83925	311.255	9.29899	0	0	0	0	459.92		400.812	0.400812	0.599188
118			0.000938028				0.2	588.313	66.39	129.331	121.946	82.4512	2.00932	0.060065	1.24647	0.63037	0.925131	0.650478	5.84655	1000	4.05262e+06		0		0	0	0	1226.13	45418.3	0	275566	4.37483e+06	527.273	457.648	0	1.83005	313.265	9.35906	0	0	0	0	457.648		403.771	0.403771	0.596229
119			0.000938028				0.2	585.367	66.8139	130.157	122.725	83.3191	1.99925	0.0597642	1.26292	0.638692	0.937345	0.661899	5.8582	1000	4.0326e+06		0		0	0	0	1219.99	45190.8	0	274186	4.3532e+06	524.668	455.388	0	1.82089	315.264	9.41882	0	0	0	0	455.388		406.716	0.406716	0.593284
120			0.000938028				0.2	582.436	67.2357	130.979	123.499	84.1825	1.98924	0.059465	1.27941	0.647031	0.949583	0.673343	5.86946	1000	4.01268e+06		1.87109e+07		0	16144	1.73367e+06	1213.88	44964.5	0	272813	2.47924e+07	522.077	453.139	59.3031	1.81177	317.253	9.47829	0	5.23395	5.23395	10.4679	442.671		409.646	0.409646	0.590354
121			0.000938028				0.2	579.519	67.6555	131.797	124.27	85.0417	1.97928	0.0591672	1.29593	0.655385	0.961843	0.684808	5.88032	1000	3.93871e+06		0		0	0	0	1191.42	44132.5	0	267765	4.25179e+06	512.452	444.785	0	1.77824	319.232	9.53746	0	0	0	0	444.785		412.562	0.412562	0.587438
122			0.000938028				0.2	576.617	68.0731	132.61	125.037	85.8966	1.96937	0.0588709	1.31248	0.663753	0.974125	0.696293	5.89081	1000	3.91925e+06		0		0	0	0	1185.46	43911.5	0	266424	4.23077e+06	509.921	442.588	0	1.76934	321.202	9.59633	0	0	0	0	442.588		415.464	0.415464	0.584536
123			0.000938028				0.2	573.729	68.4886	133.42	125.801	86.7472	1.95951	0.0585761	1.32906	0.672136	0.986428	0.707798	5.90091	1000	3.89989e+06		0		0	0	0	1179.52	43691.7	0	265090	4.20985e+06	507.402	440.401	0	1.76048	323.161	9.6549	0	0	0	0	440.401		418.352	0.418352	0.581648
124			0.000938028				0.2	570.856	68.902	134.225	126.56	87.5935	1.9497	0.0582828	1.34566	0.680533	0.998751	0.719322	5.91064	1000	3.88062e+06		0		0	0	0	1173.61	43472.9	0	263762	4.18903e+06	504.895	438.226	0	1.75166	325.111	9.71319	0	0	0	0	438.226		421.225	0.421225	0.578775
125			0.000938028				0.2	567.998	69.3134	135.026	127.316	88.4356	1.93993	0.0579909	1.36229	0.688944	1.01109	0.730864	5.91999	1000	3.86145e+06		0		0	0	0	1167.74	43255.2	0	262441	4.16832e+06	502.401	436.061	0	1.74289	327.051	9.77118	0	0	0	0	436.061		424.084	0.424084	0.575916
126			0.000938028				0.2	565.153	69.7227	135.824	128.068	89.2734	1.93022	0.0577005	1.37894	0.697367	1.02346	0.742424	5.92899	1000	3.84237e+06		1.79118e+07		0	15244.9	1.63711e+06	1161.89	43038.6	0	261127	2.37118e+07	499.919	433.906	56.7703	1.73416	328.981	9.82888	0	4.94246	4.94246	9.88492	424.021		426.93	0.42693	0.57307
127			0.000938028				0.2	562.323	70.13	136.617	128.816	90.1071	1.92055	0.0574115	1.39562	0.705802	1.03584	0.754	5.93762	1000	3.82339e+06		0		0	0	0	1156.07	42823	0	259820	4.12719e+06	497.449	431.762	0	1.72548	330.902	9.88629	0	0	0	0	431.762		429.761	0.429761	0.570239
128			0.000938028				0.2	559.507	70.5352	137.407	129.56	90.9366	1.91093	0.0571241	1.41233	0.714249	1.04823	0.765593	5.94589	1000	3.8045e+06		0		0	0	0	1150.28	42608.6	0	258518	4.10678e+06	494.991	429.629	0	1.71684	332.813	9.94341	0	0	0	0	429.629		432.579	0.432579	0.567421
129			0.000938028				0.2	556.706	70.9384	138.192	130.3	91.762	1.90137	0.056838	1.42905	0.722707	1.06065	0.777201	5.95381	1000	3.7857e+06		0		0	0	0	1144.52	42395.2	0	257224	4.08646e+06	492.545	427.506	0	1.70824	334.714	10.0003	0	0	0	0	427.506		435.382	0.435382	0.564618
130			0.00111963				0.2	553.817	71.3395	138.973	131.037	92.6846	1.8915	0.0565534	1.4458	0.731176	1.07307	0.789915	5.96029	1000	3.76631e+06		0		0	0	0	1138.59	42175.2	0	255889	4.06551e+06	490.021	425.316	0	1.69939	336.605	10.0568	0	0	0	0	425.316		438.275	0.438275	0.561725
131			0.00111963				0.2	550.943	71.7386	139.751	131.77	93.6025	1.88168	0.0562599	1.46256	0.739654	1.08552	0.802643	5.96643	1000	3.74701e+06		0		0	0	0	1132.68	41956.4	0	254561	4.04466e+06	487.511	423.137	0	1.69057	338.487	10.1131	0	0	0	0	423.137		441.153	0.441153	0.558847
132			0.00111963				0.2	548.084	72.1356	140.524	132.5	94.5156	1.87192	0.055968	1.47934	0.74814	1.09797	0.815383	5.97223	1000	3.72781e+06		2.34937e+07		0	19995.7	2.14729e+06	1126.8	41738.6	0	253240	2.96849e+07	485.013	420.969	74.4619	1.68179	340.359	10.169	0	6.4827	6.4827	12.9654	408.004		444.016	0.444016	0.555984
133			0.00111963				0.2	545.24	72.5306	141.294	133.225	95.4239	1.8622	0.0556775	1.49614	0.756634	1.11044	0.828134	5.97769	1000	3.65841e+06		0		0	0	0	1105.75	40958.9	0	248509	3.94898e+06	475.983	413.132	0	1.65037	342.221	10.2247	0	0	0	0	413.132		446.865	0.446865	0.553135
134			0.00111963				0.2	542.41	72.9235	142.059	133.947	96.3276	1.85254	0.0553886	1.51295	0.765135	1.12291	0.840897	5.98282	1000	3.63966e+06		0		0	0	0	1100.01	40746.3	0	247220	3.92873e+06	473.544	411.015	0	1.64181	344.074	10.2801	0	0	0	0	411.015		449.699	0.449699	0.550301
135			0.00111963				0.2	539.596	73.3144	142.821	134.665	97.2265	1.84293	0.0551012	1.52977	0.773643	1.1354	0.853669	5.98762	1000	3.62101e+06		0		0	0	0	1094.3	40534.9	0	245937	3.90858e+06	471.118	408.909	0	1.63329	345.917	10.3352	0	0	0	0	408.909		452.519	0.452519	0.547481
136			0.00111963				0.2	536.795	73.7032	143.578	135.379	98.1208	1.83336	0.0548152	1.54661	0.782157	1.14789	0.866452	5.99209	1000	3.60246e+06		0		0	0	0	1088.63	40324.5	0	244660	3.88853e+06	468.704	406.813	0	1.62481	347.75	10.39	0	0	0	0	406.813		455.324	0.455324	0.544676
137			0.00111963				0.2	534.01	74.09	144.332	136.09	99.0105	1.82385	0.0545308	1.56345	0.790677	1.1604	0.879243	5.99624	1000	3.584e+06		0		0	0	0	1082.98	40115.3	0	243391	3.86859e+06	466.302	404.729	0	1.61638	349.574	10.4445	0	0	0	0	404.729		458.115	0.458115	0.541885
138			0.00111963				0.2	531.239	74.4749	145.081	136.796	99.8955	1.81439	0.0542478	1.58031	0.799203	1.17291	0.892042	6.00008	1000	3.56563e+06		1.44194e+07		0	12106	1.30004e+06	1077.36	39907.1	0	242128	1.95803e+07	463.912	402.655	45.7014	1.608	351.388	10.4988	0	3.92483	3.92483	7.84965	394.805		460.892	0.460892	0.539108
139			0.00111963				0.2	528.482	74.8577	145.827	137.5	100.776	1.80497	0.0539663	1.59718	0.807733	1.18543	0.904849	6.0036	1000	3.54736e+06		0		0	0	0	1071.77	39700	0	240871	3.829e+06	461.535	400.591	0	1.59965	353.193	10.5528	0	0	0	0	400.591		463.655	0.463655	0.536345
140			0.00111963				0.2	525.74	75.2385	146.569	138.199	101.652	1.7956	0.0536863	1.61406	0.816268	1.19796	0.917662	6.00682	1000	3.52918e+06		0		0	0	0	1066.2	39494	0	239621	3.80936e+06	459.169	398.538	0	1.59135	354.989	10.6064	0	0	0	0	398.538		466.404	0.466404	0.533596
141			0.00111963				0.2	523.011	75.6174	147.307	138.895	102.523	1.78629	0.0534077	1.63094	0.824808	1.21049	0.930482	6.00973	1000	3.51109e+06		0		0	0	0	1060.67	39289.1	0	238378	3.78981e+06	456.816	396.495	0	1.58309	356.775	10.6599	0	0	0	0	396.495		469.139	0.469139	0.530861
142			0.00131663				0.2	520.194	75.9942	148.041	139.587	103.493	1.77667	0.0531305	1.64783	0.833351	1.22303	0.944502	6.01114	1000	3.4924e+06		0		0	0	0	1054.96	39077.4	0	237094	3.76962e+06	454.384	394.385	0	1.57457	358.552	10.713	0	0	0	0	394.385		471.965	0.471965	0.528035
143			0.00131663				0.2	517.392	76.3691	148.771	140.276	104.458	1.7671	0.0528443	1.66473	0.841895	1.23557	0.958524	6.01227	1000	3.47381e+06		0		0	0	0	1049.28	38867	0	235817	3.74954e+06	451.966	392.286	0	1.56609	360.319	10.7658	0	0	0	0	392.286		474.775	0.474775	0.525225
144			0.00131663				0.2	514.606	76.742	149.498	140.961	105.418	1.75758	0.0525597	1.68163	0.850441	1.24811	0.972549	6.0131	1000	3.45532e+06		7.93007e+06		0	6657.81	714968	1043.63	38657.6	0	234547	1.23813e+07	449.56	390.197	25.1339	1.55766	362.077	10.8184	0	2.15849	2.15849	4.31699	385.88		477.571	0.477571	0.522429
145			0.00131663				0.2	511.834	77.1128	150.22	141.642	106.373	1.74811	0.0522766	1.69853	0.858988	1.26065	0.986575	6.01365	1000	3.39031e+06		0		0	0	0	1023.93	37927.9	0	230119	3.65938e+06	441.102	382.856	0	1.52825	363.825	10.8707	0	0	0	0	382.856		480.352	0.480352	0.519648
146			0.00131663				0.2	509.077	77.4816	150.939	142.319	107.322	1.7387	0.051995	1.71543	0.867535	1.27319	1.0006	6.01391	1000	3.37226e+06		0		0	0	0	1018.42	37723.6	0	228880	3.63988e+06	438.754	380.818	0	1.52002	365.563	10.9227	0	0	0	0	380.818		483.118	0.483118	0.516882
147			0.00131663				0.2	506.335	77.8485	151.653	142.993	108.267	1.72933	0.051715	1.73233	0.876082	1.28574	1.01463	6.01389	1000	3.35431e+06		0		0	0	0	1012.93	37520.4	0	227647	3.62049e+06	436.418	378.791	0	1.51184	367.293	10.9744	0	0	0	0	378.791		485.87	0.48587	0.51413
148			0.00131663				0.2	503.608	78.2133	152.364	143.663	109.206	1.72002	0.0514364	1.74923	0.884628	1.29828	1.02865	6.01359	1000	3.33645e+06		0		0	0	0	1007.47	37318.3	0	226421	3.6012e+06	434.094	376.774	0	1.50369	369.013	11.0258	0	0	0	0	376.774		488.607	0.488607	0.511393
149			0.00131663				0.2	500.895	78.5762	153.071	144.33	110.14	1.71075	0.0511594	1.76612	0.893174	1.31082	1.04268	6.01301	1000	3.31869e+06		0		0	0	0	1002.05	37117.3	0	225201	3.58201e+06	431.783	374.768	0	1.49559	370.723	11.077	0	0	0	0	374.768		491.33	0.49133	0.50867
150			0.00131663				0.2	498.197	78.9372	153.774	144.993	111.069	1.70154	0.0508838	1.78302	0.901718	1.32336	1.0567	6.01217	1000	3.30102e+06		1.0421e+06		0	863.046	92680.6	996.65	36917.4	0	223988	4.69856e+06	429.484	372.773	3.30288	1.48754	372.425	11.1279	0	0.279804	0.279804	0.559607	372.213		494.038	0.494038	0.505962
151			0.00131663				0.2	495.514	79.2962	154.474	145.652	111.993	1.69237	0.0506097	1.79991	0.910261	1.3359	1.07072	6.01106	1000	3.28344e+06		0		0	0	0	991.282	36718.5	0	222782	3.54393e+06	427.198	370.788	0	1.47952	374.117	11.1785	0	0	0	0	370.788		496.732	0.496732	0.503268
152			0.00131663				0.2	492.845	79.6533	155.169	146.308	112.913	1.68326	0.0503372	1.8168	0.918802	1.34843	1.08474	6.00969	1000	3.26596e+06		0		0	0	0	985.942	36520.8	0	221582	3.52505e+06	424.923	368.814	0	1.47156	375.801	11.2288	0	0	0	0	368.814		499.412	0.499412	0.500588
153			0.00131663				0.2	490.19	80.0084	155.861	146.961	113.827	1.67419	0.050066	1.83369	0.927341	1.36097	1.09875	6.00806	1000	3.24857e+06		0		0	0	0	980.632	36324	0	220388	3.50626e+06	422.66	366.85	0	1.46363	377.475	11.2789	0	0	0	0	366.85		502.077	0.502077	0.497923
154			0.00153032				0.2	487.445	80.3617	156.549	147.609	114.841	1.66481	0.0497964	1.85056	0.935876	1.37349	1.11405	6.00488	1000	3.23057e+06		0		0	0	0	975.146	36120.6	0	219154	3.48682e+06	420.319	364.818	0	1.45544	379.14	11.3287	0	0	0	0	364.818		504.835	0.504835	0.495165
155			0.00153032				0.2	484.716	80.7129	157.233	148.255	115.85	1.65549	0.0495175	1.86743	0.944408	1.38601	1.12935	6.00146	1000	3.21268e+06		0		0	0	0	969.686	35918.4	0	217927	3.46749e+06	417.991	362.797	0	1.44729	380.795	11.3782	0	0	0	0	362.797		507.578	0.507578	0.492422
156			0.00153032				0.2	482.001	81.0622	157.914	148.896	116.853	1.64622	0.0492402	1.88429	0.952933	1.39853	1.14463	5.9978	1000	3.19488e+06		1.18432e+06		0	980.827	105329	964.255	35717.2	0	216707	4.7389e+06	415.676	360.788	3.75363	1.43919	382.441	11.4274	0	0.317989	0.317989	0.635978	360.152		510.306	0.510306	0.489694
157			0.00153032				0.2	479.302	81.4096	158.59	149.534	117.851	1.637	0.0489645	1.90114	0.961454	1.41103	1.1599	5.99389	1000	3.13409e+06		0		0	0	0	945.85	35035.5	0	212570	3.38264e+06	407.766	353.923	0	1.41172	384.078	11.4764	0	0	0	0	353.923		513.018	0.513018	0.486982
158			0.00153032				0.2	476.618	81.755	159.263	150.169	118.842	1.62783	0.0486903	1.91798	0.969968	1.42353	1.17517	5.98975	1000	3.11673e+06		0		0	0	0	940.554	34839.3	0	211380	3.36389e+06	405.508	351.962	0	1.40381	385.706	11.5251	0	0	0	0	351.962		515.716	0.515716	0.484284
159			0.00153032				0.2	473.949	82.0984	159.932	150.799	119.829	1.61872	0.0484176	1.9348	0.978476	1.43601	1.19042	5.98537	1000	3.09947e+06		0		0	0	0	935.287	34644.2	0	210196	3.34524e+06	403.261	350.012	0	1.39595	387.325	11.5735	0	0	0	0	350.012		518.399	0.518399	0.481601
160			0.00153032				0.2	471.295	82.4399	160.598	151.427	120.81	1.60965	0.0481465	1.95161	0.986978	1.44849	1.20566	5.98075	1000	3.08229e+06		0		0	0	0	930.049	34450.2	0	209019	3.32669e+06	401.027	348.073	0	1.38813	388.935	11.6216	0	0	0	0	348.073		521.067	0.521067	0.478933
161			0.00153032				0.2	468.656	82.7796	161.259	152.051	121.785	1.60064	0.0478768	1.96841	0.995473	1.46096	1.22089	5.97591	1000	3.06522e+06		0		0	0	0	924.841	34257.2	0	207848	3.30825e+06	398.805	346.145	0	1.38036	390.535	11.6695	0	0	0	0	346.145		523.72	0.52372	0.47628
162			0.00153032				0.2	466.031	83.1173	161.917	152.671	122.755	1.59168	0.0476087	1.98519	1.00396	1.47341	1.23611	5.97084	1000	3.04824e+06		1.37234e+06		0	1121.12	120395	919.662	34065.4	0	206685	4.78376e+06	396.596	344.227	4.34954	1.37263	392.127	11.7171	0	0.363474	0.363474	0.726947	343.5		526.359	0.526359	0.473641
163			0.00153032				0.2	463.421	83.4531	162.571	153.288	123.719	1.58276	0.0473421	2.00196	1.01244	1.48586	1.25131	5.96556	1000	3.03135e+06		0		0	0	0	914.512	33874.6	0	205527	3.27166e+06	394.399	342.32	0	1.36494	393.71	11.7645	0	0	0	0	342.32		528.983	0.528983	0.471017
164			0.00153032				0.2	460.826	83.7871	163.222	153.901	124.678	1.5739	0.047077	2.01871	1.02091	1.49829	1.2665	5.96005	1000	3.01455e+06		0		0	0	0	909.39	33684.9	0	204376	3.25352e+06	392.213	340.423	0	1.3573	395.283	11.8115	0	0	0	0	340.423		531.593	0.531593	0.468407
165			0.00153032				0.2	458.246	84.1191	163.869	154.511	125.632	1.56509	0.0468134	2.03545	1.02938	1.51071	1.28167	5.95433	1000	2.99785e+06		0		0	0	0	904.298	33496.3	0	203232	3.23548e+06	390.04	338.537	0	1.3497	396.849	11.8584	0	0	0	0	338.537		534.188	0.534188	0.465812
166			0.00176233				0.2	455.573	84.4494	164.512	155.118	126.687	1.55596	0.0465512	2.05217	1.03783	1.52312	1.29823	5.94701	1000	2.98054e+06		0		0	0	0	899.03	33301	0	202046	3.21679e+06	387.788	336.583	0	1.34184	398.405	11.9049	0	0	0	0	336.583		536.877	0.536877	0.463123
167			0.00176233				0.2	452.916	84.7777	165.152	155.721	127.736	1.54688	0.0462797	2.06887	1.04628	1.53552	1.31476	5.93949	1000	2.96333e+06		0		0	0	0	893.787	33106.8	0	200868	3.1982e+06	385.55	334.64	0	1.33401	399.951	11.9512	0	0	0	0	334.64		539.551	0.539551	0.460449
168			0.00176233				0.2	450.275	85.104	165.788	156.32	128.778	1.53786	0.0460098	2.08554	1.05471	1.5479	1.33126	5.93178	1000	2.94622e+06		1.66792e+06		0	1362.6	146326	888.574	32913.7	0	199697	4.99533e+06	383.324	332.707	5.28637	1.32623	401.489	11.9972	0	0.44176	0.44176	0.88352	331.824		542.209	0.542209	0.457791
169			0.00176233				0.2	447.649	85.4285	166.42	156.916	129.815	1.52889	0.0457415	2.1022	1.06313	1.56026	1.34775	5.92386	1000	2.88948e+06		0		0	0	0	871.41	32277.9	0	195839	3.11847e+06	375.941	326.3	0	1.30061	403.018	12.0429	0	0	0	0	326.3		544.853	0.544853	0.455147
170			0.00176233				0.2	445.038	85.7511	167.048	157.509	130.846	1.51998	0.0454748	2.11883	1.07155	1.5726	1.36422	5.91575	1000	2.8728e+06		0		0	0	0	866.328	32089.7	0	194697	3.10045e+06	373.771	324.416	0	1.29303	404.538	12.0884	0	0	0	0	324.416		547.481	0.547481	0.452519
171			0.00176233				0.2	442.443	86.0718	167.673	158.098	131.87	1.51111	0.0452096	2.13544	1.07994	1.58493	1.38066	5.90745	1000	2.85621e+06		0		0	0	0	861.276	31902.5	0	193562	3.08254e+06	371.612	322.543	0	1.28549	406.049	12.1336	0	0	0	0	322.543		550.093	0.550093	0.449907
172			0.00176233				0.2	439.862	86.3906	168.294	158.683	132.889	1.5023	0.0449459	2.15202	1.08833	1.59724	1.39707	5.89896	1000	2.83972e+06		0		0	0	0	856.253	31716.5	0	192433	3.06473e+06	369.467	320.68	0	1.27799	407.552	12.1786	0	0	0	0	320.68		552.691	0.552691	0.447309
173			0.00176233				0.2	437.297	86.7076	168.911	159.266	133.901	1.49354	0.0446838	2.16858	1.09671	1.60953	1.41347	5.89028	1000	2.82332e+06		0		0	0	0	851.259	31531.5	0	191311	3.04702e+06	367.333	318.829	0	1.27054	409.045	12.2233	0	0	0	0	318.829		555.274	0.555274	0.444726
174			0.00176233				0.2	434.747	87.0227	169.525	159.844	134.908	1.48483	0.0444232	2.18512	1.10507	1.6218	1.42984	5.88143	1000	2.80702e+06		2.04787e+06		0	1650.3	177222	846.295	31347.6	0	190195	5.25615e+06	365.212	316.987	6.4906	1.26313	410.53	12.2677	0	0.535036	0.535036	1.07007	315.917		557.842	0.557842	0.442158
175			0.00176233				0.2	432.211	87.336	170.136	160.42	135.909	1.47617	0.0441641	2.20163	1.11342	1.63405	1.44618	5.8724	1000	2.79081e+06		0		0	0	0	841.359	31164.8	0	189086	3.0119e+06	363.103	315.157	0	1.25576	412.006	12.3118	0	0	0	0	315.157		560.396	0.560396	0.439604
176			0.00176233				0.2	429.691	87.6475	170.742	160.992	136.904	1.46756	0.0439065	2.21811	1.12176	1.64629	1.4625	5.86319	1000	2.77469e+06		0		0	0	0	836.453	30983	0	187983	2.99449e+06	361.006	313.337	0	1.24844	413.474	12.3557	0	0	0	0	313.337		562.935	0.562935	0.437065
177			0.00176233				0.2	427.185	87.9571	171.345	161.561	137.893	1.459	0.0436505	2.23457	1.13008	1.6585	1.47879	5.85381	1000	2.75867e+06		0		0	0	0	831.574	30802.3	0	186887	2.97719e+06	358.921	311.527	0	1.24116	414.933	12.3994	0	0	0	0	311.527		565.459	0.565459	0.434541
178			0.00201407				0.2	424.586	88.2649	171.945	162.126	138.985	1.45013	0.0433959	2.251	1.13839	1.6707	1.49654	5.84277	1000	2.74204e+06		0		0	0	0	826.522	30615	0	185750	2.95923e+06	356.758	309.65	0	1.23361	416.383	12.4428	0	0	0	0	309.65		568.078	0.568078	0.431922
179			0.00201407				0.2	422.003	88.5709	172.541	162.688	140.07	1.4413	0.0431319	2.2674	1.14668	1.68287	1.51426	5.83159	1000	2.72551e+06		0		0	0	0	821.493	30428.7	0	184620	2.94138e+06	354.608	307.783	0	1.22611	417.824	12.4859	0	0	0	0	307.783		570.681	0.570681	0.429319
180			0.00201407				0.2	419.436	88.875	173.134	163.247	141.148	1.43254	0.0428695	2.28377	1.15496	1.69502	1.53194	5.82024	1000	2.70909e+06		2.53184e+06		0	2040.31	219105	816.495	30243.6	0	183496	5.67662e+06	352.47	305.928	8.0245	1.21865	419.257	12.5288	0	0.66148	0.66148	1.32296	304.605		573.269	0.573269	0.426731
181			0.00201407				0.2	416.884	89.1773	173.722	163.802	142.219	1.42382	0.0426087	2.3001	1.16322	1.70714	1.54958	5.80874	1000	2.65623e+06		0		0	0	0	800.521	29651.9	0	179906	2.86659e+06	345.594	299.96	0	1.19481	420.68	12.5714	0	0	0	0	299.96		575.841	0.575841	0.424159
182			0.00201407				0.2	414.348	89.4777	174.308	164.354	143.284	1.41516	0.0423495	2.31641	1.17146	1.71924	1.56719	5.7971	1000	2.64022e+06		0		0	0	0	795.651	29471.5	0	178812	2.8493e+06	343.51	298.152	0	1.18754	422.096	12.6138	0	0	0	0	298.152		578.398	0.578398	0.421602
183			0.00201407				0.2	411.827	89.7763	174.889	164.902	144.343	1.40655	0.0420918	2.33268	1.17969	1.73132	1.58477	5.7853	1000	2.62431e+06		0		0	0	0	790.81	29292.2	0	177724	2.83211e+06	341.44	296.354	0	1.18031	423.502	12.6558	0	0	0	0	296.354		580.939	0.580939	0.419061
184			0.00201407				0.2	409.322	90.073	175.467	165.447	145.395	1.39799	0.0418358	2.34891	1.1879	1.74337	1.60231	5.77335	1000	2.60849e+06		0		0	0	0	785.999	29114	0	176643	2.81503e+06	339.382	294.568	0	1.17313	424.9	12.6977	0	0	0	0	294.568		583.465	0.583465	0.416535
185			0.00201407				0.2	406.831	90.368	176.042	165.989	146.441	1.38949	0.0415812	2.36511	1.1961	1.75539	1.61981	5.76127	1000	2.59276e+06		0		0	0	0	781.218	28936.9	0	175568	2.79805e+06	337.336	292.792	0	1.166	426.29	12.7393	0	0	0	0	292.792		585.976	0.585976	0.414024
186			0.00201407				0.2	404.356	90.6612	176.613	166.528	147.48	1.38103	0.0413283	2.38128	1.20427	1.76739	1.63728	5.74904	1000	2.57713e+06		3.0627e+06		0	2434.65	261451	776.465	28760.8	0	174500	6.10776e+06	335.302	291.027	9.70706	1.1589	427.671	12.7806	0	0.789324	0.789324	1.57865	289.448		588.472	0.588472	0.411528
187			0.00201407				0.2	401.896	90.9525	177.181	167.063	148.513	1.37263	0.0410768	2.39741	1.21243	1.77937	1.6547	5.73668	1000	2.56159e+06		0		0	0	0	771.741	28585.8	0	173438	2.76439e+06	333.28	289.272	0	1.15185	429.043	12.8217	0	0	0	0	289.272		590.953	0.590953	0.409047
188			0.00201407				0.2	399.451	91.2421	177.745	167.595	149.54	1.36428	0.0408269	2.41351	1.22057	1.79131	1.67209	5.72418	1000	2.54615e+06		0		0	0	0	767.046	28411.9	0	172383	2.74771e+06	331.271	287.528	0	1.14484	430.408	12.8625	0	0	0	0	287.528		593.419	0.593419	0.406581
189			0.00201407				0.2	397.021	91.53	178.306	168.123	150.561	1.35598	0.0405786	2.42957	1.2287	1.80324	1.68944	5.71155	1000	2.5308e+06		0		0	0	0	762.38	28239.1	0	171335	2.73114e+06	329.274	285.795	0	1.13788	431.764	12.9031	0	0	0	0	285.795		595.871	0.595871	0.404129
190			0.00228668				0.2	394.498	91.8161	178.863	168.649	151.684	1.34736	0.0403317	2.4456	1.2368	1.81513	1.70832	5.69722	1000	2.51485e+06		0		0	0	0	757.54	28059.6	0	170246	2.71391e+06	327.199	283.994	0	1.13066	433.111	12.9434	0	0	0	0	283.994		598.418	0.598418	0.401582
191			0.00228668				0.2	391.99	92.1004	179.417	169.171	152.799	1.3388	0.0400753	2.46158	1.24489	1.82699	1.72716	5.68278	1000	2.499e+06		0		0	0	0	752.725	27881.2	0	169163	2.6968e+06	325.137	282.204	0	1.12347	434.45	12.9835	0	0	0	0	282.204		600.948	0.600948	0.399052
192			0.00228668				0.2	389.498	92.3829	179.967	169.69	153.908	1.33029	0.0398206	2.47753	1.25295	1.83883	1.74594	5.66823	1000	2.48325e+06		3.60959e+06		0	2869.38	308137	747.94	27704	0	168088	6.60039e+06	323.088	280.426	11.4404	1.11633	435.78	13.0233	0	0.930268	0.930268	1.86054	278.565		603.463	0.603463	0.396537
193			0.00228668				0.2	387.023	92.6635	180.514	170.206	155.01	1.32183	0.0395675	2.49343	1.26099	1.85063	1.76468	5.65357	1000	2.43413e+06		0		0	0	0	733.106	27154.5	0	164754	2.62677e+06	316.697	274.879	0	1.09419	437.102	13.0629	0	0	0	0	274.879		605.962	0.605962	0.394038
194			0.00228668				0.2	384.563	92.9424	181.057	170.718	156.104	1.31343	0.039316	2.50929	1.26901	1.8624	1.78336	5.63879	1000	2.41879e+06		0		0	0	0	728.446	26981.9	0	163707	2.61021e+06	314.701	273.146	0	1.08723	438.415	13.1022	0	0	0	0	273.146		608.446	0.608446	0.391554
195			0.00228668				0.2	382.118	93.2195	181.597	171.227	157.192	1.30508	0.0390661	2.52511	1.27701	1.87415	1.802	5.62391	1000	2.40355e+06		0		0	0	0	723.816	26810.4	0	162667	2.59375e+06	312.717	271.425	0	1.08032	439.72	13.1413	0	0	0	0	271.425		610.914	0.610914	0.389086
196			0.00228668				0.2	379.689	93.4949	182.133	171.733	158.273	1.29679	0.0388178	2.54089	1.28499	1.88586	1.82059	5.60892	1000	2.3884e+06		0		0	0	0	719.215	26640	0	161633	2.57739e+06	310.746	269.714	0	1.07345	441.017	13.1801	0	0	0	0	269.714		613.366	0.613366	0.386634
197			0.00228668				0.2	377.276	93.7685	182.666	172.235	159.347	1.28854	0.038571	2.55663	1.29295	1.89753	1.83913	5.59383	1000	2.37334e+06		0		0	0	0	714.643	26470.7	0	160605	2.56113e+06	308.788	268.014	0	1.06663	442.306	13.2186	0	0	0	0	268.014		615.803	0.615803	0.384197
198			0.00228668				0.2	374.878	94.0404	183.196	172.735	160.414	1.28035	0.0383259	2.57232	1.30089	1.90918	1.85762	5.57864	1000	2.35838e+06		4.17871e+06		0	3276.74	351882	710.101	26302.4	0	159584	7.07885e+06	306.841	266.325	13.2442	1.05985	443.586	13.257	0	1.06234	1.06234	2.12467	264.2		618.225	0.618225	0.381775
199			0.00228668				0.2	372.495	94.3105	183.722	173.231	161.474	1.27221	0.0380823	2.58797	1.3088	1.9208	1.87605	5.56335	1000	2.34352e+06		0		0	0	0	705.587	26135.2	0	158570	2.52893e+06	304.907	264.646	0	1.05312	444.858	13.295	0	0	0	0	264.646		620.631	0.620631	0.379369
200			0.00228668				0.2	370.127	94.579	184.245	173.724	162.528	1.26413	0.0378402	2.60358	1.31669	1.93238	1.89444	5.54796	1000	2.32874e+06		0		0	0	0	701.102	25969.1	0	157562	2.51298e+06	302.985	262.978	0	1.04642	446.122	13.3329	0	0	0	0	262.978		623.023	0.623023	0.376977
201			0.00228668				0.2	367.775	94.8457	184.765	174.214	163.575	1.25609	0.0375997	2.61914	1.32456	1.94393	1.91277	5.53248	1000	2.31406e+06		0		0	0	0	696.646	25804.1	0	156561	2.49712e+06	301.075	261.32	0	1.03977	447.378	13.3705	0	0	0	0	261.32		625.399	0.625399	0.374601
202			0.00258456				0.2	365.327	95.1107	185.281	174.701	164.725	1.24773	0.0373607	2.63466	1.33241	1.95545	1.93272	5.51525	1000	2.29879e+06		0		0	0	0	692.016	25632.3	0	155519	2.48063e+06	299.087	259.595	0	1.03286	448.626	13.4078	0	0	0	0	259.595		627.872	0.627872	0.372128
203			0.00258456				0.2	362.896	95.374	185.794	175.184	165.867	1.23943	0.0371121	2.65013	1.34024	1.96693	1.9526	5.49796	1000	2.28361e+06		0		0	0	0	687.411	25461.8	0	154484	2.46424e+06	297.113	257.881	0	1.02599	449.866	13.445	0	0	0	0	257.881		630.329	0.630329	0.369671
204			0.00258456				0.2	360.482	95.6355	186.303	175.664	167.002	1.23118	0.0368651	2.66555	1.34803	1.97838	1.97241	5.48059	1000	2.26853e+06		4.74433e+06		0	3720.27	399512	682.837	25292.4	0	153456	7.59553e+06	295.151	256.178	15.0369	1.01916	451.097	13.4818	0	1.20613	1.20613	2.41226	253.766		632.77	0.63277	0.36723
205			0.00258456				0.2	358.083	95.8952	186.809	176.142	168.129	1.22299	0.0366198	2.68092	1.35581	1.98979	1.99217	5.46314	1000	2.22299e+06		0		0	0	0	669.093	24783.3	0	150367	2.39881e+06	289.226	251.035	0	0.998647	452.32	13.5184	0	0	0	0	251.035		635.194	0.635194	0.364806
206			0.00258456				0.2	355.7	96.1533	187.312	176.616	169.249	1.21485	0.0363761	2.69624	1.36356	2.00116	2.01186	5.44563	1000	2.20831e+06		0		0	0	0	664.641	24618.4	0	149367	2.38296e+06	287.316	249.378	0	0.992002	453.535	13.5548	0	0	0	0	249.378		637.603	0.637603	0.362397
207			0.00258456				0.2	353.333	96.4096	187.811	177.086	170.362	1.20677	0.0361341	2.71152	1.37128	2.01249	2.03148	5.42804	1000	2.19373e+06		0		0	0	0	660.219	24454.6	0	148373	2.36722e+06	285.419	247.731	0	0.985401	454.741	13.591	0	0	0	0	247.731		639.996	0.639996	0.360004
208			0.00258456				0.2	350.982	96.6642	188.307	177.554	171.467	1.19874	0.0358936	2.72674	1.37898	2.02379	2.05105	5.41039	1000	2.17925e+06		0		0	0	0	655.825	24291.8	0	147385	2.35158e+06	283.534	246.095	0	0.978844	455.94	13.6268	0	0	0	0	246.095		642.373	0.642373	0.357627
209			0.00258456				0.2	348.647	96.9171	188.8	178.019	172.564	1.19076	0.0356548	2.74191	1.38665	2.03506	2.07055	5.39268	1000	2.16486e+06		0		0	0	0	651.461	24130.2	0	146405	2.33604e+06	281.662	244.47	0	0.97233	457.131	13.6625	0	0	0	0	244.47		644.734	0.644734	0.355266
210			0.00258456				0.2	346.327	97.1684	189.29	178.48	173.655	1.18284	0.0354175	2.75704	1.3943	2.04628	2.08998	5.3749	1000	2.15056e+06		5.04234e+06		0	3900.33	418848	647.126	23969.6	0	145431	7.7857e+06	279.802	242.856	15.9814	0.96586	458.314	13.6979	0	1.26451	1.26451	2.52901	240.327		647.08	0.64708	0.35292
211			0.00258456				0.2	344.022	97.4179	189.776	178.939	174.738	1.17497	0.0351819	2.77211	1.40193	2.05747	2.10935	5.35706	1000	2.13636e+06		0		0	0	0	642.82	23810.1	0	144463	2.30528e+06	277.955	241.252	0	0.959433	459.489	13.7331	0	0	0	0	241.252		649.411	0.649411	0.350589
212			0.00258456				0.2	341.733	97.6659	190.259	179.394	175.813	1.16715	0.0349478	2.78714	1.40952	2.06862	2.12866	5.33917	1000	2.12225e+06		0		0	0	0	638.543	23651.7	0	143502	2.29004e+06	276.119	239.659	0	0.953049	460.656	13.7681	0	0	0	0	239.659		651.726	0.651726	0.348274
213			0.00258456				0.2	339.459	97.9121	190.738	179.846	176.882	1.15938	0.0347152	2.80211	1.4171	2.07973	2.1479	5.32122	1000	2.10824e+06		0		0	0	0	634.294	23494.3	0	142547	2.27491e+06	274.296	238.077	0	0.946707	461.815	13.8028	0	0	0	0	238.077		654.026	0.654026	0.345974
214			0.00291046				0.2	337.09	98.1567	191.215	180.296	178.055	1.15129	0.0344842	2.81703	1.42464	2.09081	2.16882	5.30147	1000	2.09363e+06		0		0	0	0	629.872	23330.3	0	141552	2.25914e+06	272.395	236.427	0	0.940108	462.967	13.8373	0	0	0	0	236.427		656.423	0.656423	0.343577
215			0.00291046				0.2	334.737	98.3996	191.688	180.742	179.219	1.14326	0.0342435	2.8319	1.43216	2.10184	2.18966	5.28169	1000	2.07912e+06		0		0	0	0	625.476	23167.5	0	140564	2.24348e+06	270.507	234.788	0	0.933546	464.11	13.8715	0	0	0	0	234.788		658.804	0.658804	0.341196
216			0.00291046				0.2	332.4	98.6409	192.158	181.185	180.375	1.13528	0.0340045	2.84671	1.43965	2.11283	2.21043	5.26187	1000	2.06471e+06		5.1504e+06		0	3983.92	427824	621.11	23005.8	0	139582	7.81013e+06	268.633	233.161	16.3239	0.92703	465.245	13.9055	0	1.29161	1.29161	2.58321	230.578		661.169	0.661169	0.338831
217			0.00291046				0.2	330.08	98.8804	192.625	181.625	181.524	1.12735	0.0337671	2.86146	1.44711	2.12379	2.23111	5.24202	1000	2.02259e+06		0		0	0	0	608.409	22535.3	0	136728	2.18246e+06	263.153	228.405	0	0.908073	466.372	13.9393	0	0	0	0	228.405		663.517	0.663517	0.336483
218			0.00291046				0.2	327.776	99.1183	193.088	182.062	182.664	1.11948	0.0335314	2.87616	1.45455	2.13469	2.25172	5.22214	1000	2.00857e+06		0		0	0	0	604.162	22378	0	135774	2.16733e+06	261.329	226.822	0	0.901735	467.492	13.9728	0	0	0	0	226.822		665.849	0.665849	0.334151
219			0.00291046				0.2	325.488	99.3545	193.548	182.496	183.796	1.11167	0.0332974	2.8908	1.46195	2.14556	2.27225	5.20223	1000	1.99465e+06		0		0	0	0	599.945	22221.8	0	134826	2.1523e+06	259.518	225.25	0	0.89544	468.604	14.0061	0	0	0	0	225.25		668.165	0.668165	0.331835
220			0.00291046				0.2	323.216	99.589	194.005	182.926	184.92	1.10391	0.033065	2.90539	1.46933	2.15639	2.2927	5.18228	1000	1.98083e+06		0		0	0	0	595.757	22066.7	0	133885	2.13738e+06	257.719	223.689	0	0.88919	469.708	14.0392	0	0	0	0	223.689		670.465	0.670465	0.329535
221			0.00291046				0.2	320.96	99.8219	194.459	183.354	186.037	1.0962	0.0328342	2.91992	1.47668	2.16717	2.31307	5.16231	1000	1.9671e+06		0		0	0	0	591.599	21912.7	0	132950	2.12255e+06	255.933	222.138	0	0.882984	470.804	14.072	0	0	0	0	222.138		672.749	0.672749	0.327251
222			0.00291046				0.2	318.72	100.053	194.909	183.779	187.146	1.08855	0.032605	2.9344	1.484	2.17792	2.33337	5.14232	1000	1.95347e+06		5.17085e+06		0	3945.48	423697	587.47	21759.7	0	132022	7.70633e+06	254.159	220.599	16.3887	0.87682	471.892	14.1046	0	1.27914	1.27914	2.55829	218.04		675.017	0.675017	0.324983
223			0.00291046				0.2	316.495	100.283	195.357	184.201	188.246	1.08095	0.0323774	2.94881	1.49129	2.18862	2.35358	5.1223	1000	1.93993e+06		0		0	0	0	583.369	21607.8	0	131101	2.09322e+06	252.397	219.07	0	0.8707	472.973	14.137	0	0	0	0	219.07		677.269	0.677269	0.322731
224			0.00291046				0.2	314.286	100.511	195.801	184.62	189.34	1.07341	0.0321514	2.96318	1.49855	2.19928	2.37371	5.10226	1000	1.92648e+06		0		0	0	0	579.297	21457	0	130186	2.0787e+06	250.648	217.551	0	0.864622	474.047	14.1691	0	0	0	0	217.551		679.506	0.679506	0.320494
225			0.00291046				0.2	312.092	100.737	196.242	185.036	190.425	1.06592	0.031927	2.97748	1.50579	2.20989	2.39377	5.0822	1000	1.91313e+06		0		0	0	0	575.253	21307.2	0	129277	2.06429e+06	248.91	216.043	0	0.858587	475.113	14.2011	0	0	0	0	216.043		681.728	0.681728	0.318272
226			0.0032669				0.2	309.802	100.962	196.68	185.449	191.615	1.0581	0.0317041	2.99173	1.51299	2.22047	2.41557	5.06029	1000	1.89918e+06		0		0	0	0	571.039	21150.9	0	128329	2.04923e+06	247.096	214.469	0	0.852297	476.171	14.2328	0	0	0	0	214.469		684.047	0.684047	0.315953
227			0.0032669				0.2	307.53	101.186	197.115	185.859	192.796	1.05033	0.0314715	3.00592	1.52017	2.231	2.43727	5.0384	1000	1.88534e+06		0		0	0	0	566.85	20995.7	0	127387	2.03429e+06	245.295	212.906	0	0.846044	477.221	14.2642	0	0	0	0	212.906		686.35	0.68635	0.31365
228			0.0032669				0.2	305.273	101.407	197.547	186.266	193.968	1.04263	0.0312406	3.02004	1.52731	2.24148	2.45889	5.01651	1000	1.8716e+06		5.33193e+06		0	4068.39	436896	562.691	20841.7	0	126453	7.79235e+06	243.508	211.354	16.8992	0.839837	478.264	14.2955	0	1.31899	1.31899	2.63798	208.716		688.636	0.688636	0.311364
229			0.0032669				0.2	303.034	101.627	197.976	186.67	195.132	1.03498	0.0310114	3.03411	1.53442	2.25192	2.4804	4.99462	1000	1.83276e+06		0		0	0	0	550.987	20408.2	0	123822	1.97754e+06	238.454	206.968	0	0.822368	479.299	14.3265	0	0	0	0	206.968		690.906	0.690906	0.309094
230			0.0032669				0.2	300.811	101.846	198.401	187.071	196.287	1.02738	0.0307839	3.04811	1.5415	2.26231	2.50182	4.97273	1000	1.8194e+06		0		0	0	0	546.944	20258.5	0	122914	1.96312e+06	236.716	205.459	0	0.816335	480.326	14.3573	0	0	0	0	205.459		693.159	0.693159	0.306841
231			0.0032669				0.2	298.604	102.062	198.823	187.469	197.434	1.01985	0.0305581	3.06205	1.54855	2.27266	2.52315	4.95085	1000	1.80614e+06		0		0	0	0	542.932	20109.8	0	122012	1.9488e+06	234.991	203.961	0	0.810346	481.346	14.3878	0	0	0	0	203.961		695.395	0.695395	0.304605
232			0.0032669				0.2	296.413	102.277	199.242	187.865	198.572	1.01236	0.0303339	3.07593	1.55557	2.28296	2.54439	4.92898	1000	1.79297e+06		0		0	0	0	538.948	19962.3	0	121117	1.93459e+06	233.278	202.475	0	0.804401	482.358	14.4182	0	0	0	0	202.475		697.615	0.697615	0.302385
233			0.0032669				0.2	294.238	102.491	199.658	188.257	199.702	1.00494	0.0301113	3.08974	1.56256	2.29322	2.56553	4.90711	1000	1.7799e+06		0		0	0	0	534.994	19815.8	0	120228	1.92048e+06	231.577	200.999	0	0.798499	483.363	14.4483	0	0	0	0	200.999		699.82	0.69982	0.30018
234			0.0032669				0.2	292.08	102.703	200.072	188.646	200.824	0.997565	0.0298904	3.1035	1.56952	2.30342	2.58657	4.88526	1000	1.76693e+06		5.45597e+06		0	4106.57	440995	531.069	19670.5	0	119346	7.80754e+06	229.889	199.534	17.2924	0.792641	484.361	14.4782	0	1.33137	1.33137	2.66274	196.871		702.008	0.702008	0.297992
235			0.0032669				0.2	289.937	102.914	200.482	189.033	201.937	0.990246	0.0296711	3.11719	1.57644	2.31359	2.60752	4.86341	1000	1.75405e+06		0		0	0	0	527.173	19526.2	0	118471	1.89257e+06	228.213	198.079	0	0.786826	485.351	14.5078	0	0	0	0	198.079		704.18	0.70418	0.29582
236			0.0032669				0.2	287.81	103.123	200.889	189.417	203.042	0.982981	0.0294534	3.13083	1.58334	2.32371	2.62838	4.84158	1000	1.74126e+06		0		0	0	0	523.306	19382.9	0	117602	1.87877e+06	226.55	196.635	0	0.781053	486.334	14.5373	0	0	0	0	196.635		706.336	0.706336	0.293664
237			0.0032669				0.2	285.698	103.33	201.293	189.798	204.139	0.97577	0.0292374	3.1444	1.5902	2.33378	2.64914	4.81977	1000	1.72857e+06		0		0	0	0	519.466	19240.7	0	116739	1.86507e+06	224.898	195.202	0	0.775323	487.31	14.5665	0	0	0	0	195.202		708.477	0.708477	0.291523
238			0.00365662				0.2	283.491	103.536	201.694	190.176	205.34	0.96823	0.0290229	3.15791	1.59703	2.34381	2.6717	4.79607	1000	1.71529e+06		0		0	0	0	515.459	19092	0	115837	1.85074e+06	223.171	193.703	0	0.769341	488.278	14.5955	0	0	0	0	193.703		710.716	0.710716	0.289284
239			0.00365662				0.2	281.3	103.74	202.092	190.551	206.532	0.96075	0.0287986	3.17135	1.60383	2.35378	2.69415	4.77243	1000	1.70212e+06		0		0	0	0	511.476	18944.5	0	114942	1.83652e+06	221.457	192.215	0	0.763397	489.239	14.6243	0	0	0	0	192.215		712.938	0.712938	0.287062
240			0.00365662				0.2	279.127	103.943	202.487	190.923	207.714	0.953327	0.0285761	3.18473	1.6106	2.36371	2.71649	4.74882	1000	1.68905e+06		5.53698e+06		0	4167.54	447544	507.524	18798.2	0	114054	7.8111e+06	219.756	190.739	17.5491	0.757499	490.192	14.6529	0	1.35114	1.35114	2.70228	188.037		715.142	0.715142	0.284858
241			0.00365662				0.2	276.97	104.144	202.878	191.293	208.887	0.945961	0.0283553	3.19804	1.61733	2.37359	2.73871	4.72525	1000	1.65334e+06		0		0	0	0	496.772	18399.9	0	111638	1.78388e+06	215.111	186.707	0	0.741451	491.138	14.6813	0	0	0	0	186.707		717.33	0.71733	0.28267
242			0.00365662				0.2	274.83	104.344	203.267	191.66	210.051	0.938652	0.0281362	3.21128	1.62403	2.38342	2.76083	4.70172	1000	1.64064e+06		0		0	0	0	492.934	18257.8	0	110775	1.77017e+06	213.459	185.273	0	0.735723	492.077	14.7094	0	0	0	0	185.273		719.501	0.719501	0.280499
243			0.00365662				0.2	272.707	104.542	203.653	192.023	211.206	0.9314	0.0279189	3.22446	1.63069	2.3932	2.78283	4.67823	1000	1.62804e+06		0		0	0	0	489.126	18116.7	0	109919	1.75657e+06	211.819	183.85	0	0.730038	493.008	14.7373	0	0	0	0	183.85		721.655	0.721655	0.278345
244			0.00365662				0.2	270.6	104.738	204.036	192.384	212.353	0.924204	0.0277032	3.23757	1.63732	2.40293	2.80473	4.65478	1000	1.61554e+06		0		0	0	0	485.347	17976.7	0	109070	1.74307e+06	210.192	182.438	0	0.724398	493.932	14.765	0	0	0	0	182.438		723.793	0.723793	0.276207
245			0.00365662				0.2	268.509	104.933	204.416	192.742	213.49	0.917063	0.0274891	3.25062	1.64392	2.41262	2.82651	4.63137	1000	1.60313e+06		0		0	0	0	481.597	17837.8	0	108227	1.72968e+06	208.578	181.036	0	0.718801	494.849	14.7925	0	0	0	0	181.036		725.915	0.725915	0.274085
246			0.00365662				0.2	266.435	105.127	204.793	193.098	214.618	0.909978	0.0272767	3.2636	1.65048	2.42225	2.84818	4.60801	1000	1.59082e+06		5.33607e+06		0	3961.85	425454	477.876	17700	0	107391	7.48187e+06	206.976	179.646	16.9124	0.713247	495.759	14.8198	0	1.28445	1.28445	2.5689	177.077		728.02	0.72802	0.27198
247			0.00365662				0.2	264.376	105.319	205.167	193.451	215.738	0.902947	0.027066	3.27651	1.65701	2.43184	2.86975	4.58469	1000	1.5786e+06		0		0	0	0	474.184	17563.3	0	106561	1.7032e+06	205.386	178.266	0	0.707737	496.662	14.8469	0	0	0	0	178.266		730.109	0.730109	0.269891
248			0.00365662				0.2	262.334	105.509	205.538	193.8	216.849	0.895971	0.0268569	3.28936	1.66351	2.44137	2.8912	4.56142	1000	1.56647e+06		0		0	0	0	470.52	17427.6	0	105738	1.69011e+06	203.808	176.897	0	0.702268	497.558	14.8737	0	0	0	0	176.897		732.182	0.732182	0.267818
249			0.00365662				0.2	260.307	105.698	205.906	194.148	217.952	0.889048	0.0266494	3.30214	1.66998	2.45086	2.91255	4.53819	1000	1.55444e+06		0		0	0	0	466.885	17292.9	0	104921	1.67712e+06	202.243	175.538	0	0.696843	498.447	14.9004	0	0	0	0	175.538		734.239	0.734239	0.265761
250			0.00408255				0.2	258.185	105.886	206.271	194.492	219.157	0.8818	0.0264435	3.31486	1.67641	2.4603	2.93573	4.51307	1000	1.54184e+06		0		0	0	0	463.084	17151.9	0	104066	1.66352e+06	200.603	174.115	0	0.69117	499.329	14.9268	0	0	0	0	174.115		736.394	0.736394	0.263606
251			0.00408255				0.2	256.08	106.072	206.634	194.834	220.353	0.874612	0.0262279	3.32751	1.68281	2.46969	2.95878	4.48803	1000	1.52934e+06		0		0	0	0	459.309	17012.1	0	103217	1.65002e+06	198.977	172.703	0	0.685536	500.204	14.953	0	0	0	0	172.703		738.531	0.738531	0.261469
252			0.00408255				0.2	253.992	106.256	206.993	195.173	221.539	0.867482	0.0260141	3.34009	1.68917	2.47902	2.98171	4.46306	1000	1.51694e+06		4.96947e+06		0	3689.66	396225	455.565	16873.4	0	102376	7.00602e+06	197.364	171.303	15.7504	0.679947	501.071	14.9791	0	1.19621	1.19621	2.39241	168.91		740.651	0.740651	0.259349
253			0.00408255				0.2	251.922	106.439	207.35	195.509	222.715	0.86041	0.025802	3.35259	1.69549	2.4883	3.00451	4.43816	1000	1.48423e+06		0		0	0	0	445.722	16508.9	0	100164	1.60135e+06	193.108	167.609	0	0.665257	501.932	15.0049	0	0	0	0	167.609		742.754	0.742754	0.257246
254			0.00408255				0.2	249.868	106.621	207.704	195.843	223.881	0.853396	0.0255917	3.36503	1.70178	2.49753	3.02717	4.41334	1000	1.47219e+06		0		0	0	0	442.089	16374.3	0	99347.4	1.58836e+06	191.542	166.25	0	0.659834	502.785	15.0304	0	0	0	0	166.25		744.84	0.74484	0.25516
255			0.00408255				0.2	247.831	106.801	208.054	196.173	225.038	0.846439	0.025383	3.3774	1.70803	2.50671	3.04972	4.38859	1000	1.46026e+06		0		0	0	0	438.485	16240.8	0	98537.5	1.57547e+06	189.989	164.902	0	0.654455	503.631	15.0558	0	0	0	0	164.902		746.909	0.746909	0.253091
256			0.00408255				0.2	245.811	106.98	208.402	196.501	226.186	0.839538	0.0251761	3.3897	1.71425	2.51584	3.07213	4.36391	1000	1.44842e+06		0		0	0	0	434.91	16108.4	0	97734.3	1.5627e+06	188.449	163.565	0	0.649119	504.471	15.081	0	0	0	0	163.565		748.961	0.748961	0.251039
257			0.00408255				0.2	243.807	107.157	208.747	196.827	227.324	0.832694	0.0249709	3.40192	1.72044	2.52492	3.09442	4.33931	1000	1.43667e+06		0		0	0	0	431.364	15977.1	0	96937.5	1.55002e+06	186.921	162.239	0	0.643828	505.304	15.106	0	0	0	0	162.239		750.996	0.750996	0.249004
258			0.00408255				0.2	241.819	107.332	209.09	197.149	228.453	0.825906	0.0247673	3.41408	1.72659	2.53394	3.11658	4.31478	1000	1.42502e+06		4.2854e+06		0	3138.61	337048	427.848	15846.8	0	96147.3	6.16304e+06	185.405	160.924	13.5823	0.638579	506.129	15.1307	0	1.01755	1.01755	2.03511	158.888		753.015	0.753015	0.246985
259			0.00408255				0.2	239.848	107.507	209.429	197.47	229.573	0.819173	0.0245654	3.42617	1.7327	2.54292	3.13862	4.29033	1000	1.41347e+06		0		0	0	0	424.36	15717.6	0	95363.4	1.52497e+06	183.902	159.619	0	0.633373	506.949	15.1553	0	0	0	0	159.619		755.018	0.755018	0.244982
260			0.00408255				0.2	237.893	107.679	209.766	197.787	230.683	0.812495	0.0243651	3.4382	1.73878	2.55184	3.16053	4.26596	1000	1.40201e+06		0		0	0	0	420.901	15589.5	0	94586	1.5126e+06	182.41	158.324	0	0.62821	507.761	15.1797	0	0	0	0	158.324		757.005	0.757005	0.242995
261			0.00408255				0.2	235.953	107.851	210.1	198.102	231.785	0.805871	0.0241665	3.45015	1.74483	2.56071	3.18232	4.24167	1000	1.39064e+06		0		0	0	0	417.469	15462.4	0	93814.9	1.50033e+06	180.931	157.04	0	0.623089	508.567	15.2038	0	0	0	0	157.04		758.975	0.758975	0.241025
262			0.00454786				0.2	233.92	108.021	210.431	198.414	232.987	0.798927	0.0239695	3.46203	1.75084	2.56953	3.20597	4.21547	1000	1.37871e+06		0		0	0	0	413.877	15329.2	0	93006.5	1.48746e+06	179.38	155.694	0	0.617728	509.366	15.2278	0	0	0	0	155.694		761.042	0.761042	0.238958
263			0.00454786				0.2	231.904	108.189	210.759	198.724	234.18	0.792042	0.0237629	3.47385	1.75681	2.5783	3.22947	4.18939	1000	1.36689e+06		0		0	0	0	410.311	15197.1	0	92205	1.4747e+06	177.842	154.359	0	0.612404	510.158	15.2516	0	0	0	0	154.359		763.091	0.763091	0.236909
264			0.00454786				0.2	229.906	108.357	211.085	199.031	235.362	0.785217	0.0235582	3.48558	1.76275	2.58701	3.25283	4.16341	1000	1.35517e+06		3.65763e+06		0	2678.83	287674	406.775	15066.1	0	91410.4	5.41003e+06	176.317	153.035	11.5926	0.607127	510.943	15.2751	0	0.868489	0.868489	1.73698	151.298		765.122	0.765122	0.234878
265			0.00454786				0.2	227.924	108.522	211.408	199.335	236.534	0.77845	0.0233551	3.49725	1.76865	2.59567	3.27604	4.13753	1000	1.32533e+06		0		0	0	0	397.8	14733.7	0	89393.5	1.42985e+06	172.434	149.665	0	0.593731	511.722	15.2985	0	0	0	0	149.665		767.136	0.767136	0.232864
266			0.00454786				0.2	225.96	108.687	211.728	199.637	237.696	0.771742	0.0231539	3.50884	1.77451	2.60427	3.2991	4.11176	1000	1.31396e+06		0		0	0	0	394.372	14606.7	0	88623.2	1.41759e+06	170.955	148.382	0	0.588615	512.493	15.3216	0	0	0	0	148.382		769.133	0.769133	0.230867
267			0.00454786				0.2	224.013	108.849	212.045	199.936	238.847	0.765091	0.0229543	3.52036	1.78034	2.61282	3.32202	4.0861	1000	1.3027e+06		0		0	0	0	390.973	14480.9	0	87859.5	1.40543e+06	169.489	147.109	0	0.583542	513.258	15.3446	0	0	0	0	147.109		771.113	0.771113	0.228887
268			0.00454786				0.2	222.083	109.011	212.359	200.232	239.989	0.758498	0.0227565	3.53181	1.78613	2.62132	3.3448	4.06054	1000	1.29152e+06		0		0	0	0	387.604	14356.1	0	87102.4	1.39337e+06	168.036	145.848	0	0.578514	514.017	15.3674	0	0	0	0	145.848		773.076	0.773076	0.226924
269			0.00454786				0.2	220.169	109.171	212.671	200.526	241.121	0.751962	0.0225604	3.54319	1.79188	2.62976	3.36744	4.03509	1000	1.28045e+06		0		0	0	0	384.264	14232.4	0	86351.8	1.38142e+06	166.595	144.597	0	0.573528	514.769	15.3899	0	0	0	0	144.597		775.022	0.775022	0.224978
270			0.00454786				0.2	218.272	109.329	212.98	200.818	242.243	0.745482	0.022366	3.55449	1.7976	2.63815	3.38993	4.00974	1000	1.26947e+06		2.75521e+06		0	1990.53	213759	380.953	14109.7	0	85607.6	4.34053e+06	165.166	143.357	8.73248	0.568586	515.514	15.4123	0	0.645341	0.645341	1.29068	142.066		776.951	0.776951	0.223049
271			0.00454786				0.2	216.391	109.487	213.286	201.107	243.356	0.739058	0.0221733	3.56573	1.80328	2.64649	3.41228	3.9845	1000	1.25858e+06		0		0	0	0	377.67	13988.1	0	84869.9	1.35782e+06	163.75	142.128	0	0.563686	516.253	15.4345	0	0	0	0	142.128		778.864	0.778864	0.221136
272			0.00454786				0.2	214.526	109.643	213.59	201.393	244.459	0.732689	0.0219822	3.57689	1.80892	2.65478	3.4345	3.95937	1000	1.24779e+06		0		0	0	0	374.415	13867.6	0	84138.5	1.34617e+06	162.346	140.909	0	0.558829	516.986	15.4564	0	0	0	0	140.909		780.76	0.78076	0.21924
273			0.00454786				0.2	212.677	109.797	213.891	201.677	245.553	0.726375	0.0217928	3.58798	1.81453	2.66301	3.45657	3.93435	1000	1.23709e+06		0		0	0	0	371.189	13748.1	0	83413.5	1.33462e+06	160.953	139.7	0	0.554013	517.713	15.4782	0	0	0	0	139.7		782.64	0.78264	0.21736
274			0.00505595				0.2	210.736	109.951	214.19	201.959	246.745	0.719746	0.021605	3.599	1.82011	2.67119	3.48051	3.90742	1000	1.22585e+06		0		0	0	0	367.807	13622.6	0	82652.3	1.32249e+06	159.491	138.431	0	0.548965	518.432	15.4998	0	0	0	0	138.431		784.615	0.784615	0.215385
275			0.00505595				0.2	208.813	110.102	214.486	202.237	247.927	0.713178	0.0214078	3.60995	1.82564	2.67931	3.50429	3.88064	1000	1.21471e+06		0		0	0	0	364.45	13498.3	0	81898	1.31047e+06	158.042	137.174	0	0.543956	519.145	15.5212	0	0	0	0	137.174		786.572	0.786572	0.213428
276			0.00505595				0.2	206.908	110.253	214.779	202.514	249.098	0.70667	0.0212125	3.62082	1.83114	2.68738	3.5279	3.854	1000	1.20368e+06		1.98405e+06		0	1433.4	153929	361.125	13375.1	0	81150.7	3.43797e+06	156.607	135.928	6.28832	0.538992	519.852	15.5425	0	0.464714	0.464714	0.929429	134.998		788.51	0.78851	0.21149
277			0.00505595				0.2	205.02	110.402	215.069	202.788	250.258	0.700221	0.0210189	3.63162	1.8366	2.6954	3.55135	3.82749	1000	1.17657e+06		0		0	0	0	352.976	13073.3	0	79319.5	1.26931e+06	153.079	132.866	0	0.526829	520.552	15.5635	0	0	0	0	132.866		790.432	0.790432	0.209568
278			0.00505595				0.2	203.149	110.55	215.357	203.059	251.407	0.693831	0.0208271	3.64234	1.84202	2.70336	3.57464	3.80111	1000	1.16588e+06		0		0	0	0	349.755	12954	0	78595.6	1.25778e+06	151.688	131.659	0	0.522022	521.246	15.5843	0	0	0	0	131.659		792.336	0.792336	0.207664
279			0.00505595				0.2	201.295	110.696	215.642	203.328	252.546	0.6875	0.020637	3.65299	1.84741	2.71126	3.59777	3.77487	1000	1.15528e+06		0		0	0	0	346.563	12835.8	0	77878.4	1.24635e+06	150.31	130.463	0	0.517258	521.934	15.6049	0	0	0	0	130.463		794.222	0.794222	0.205778
280			0.00505595				0.2	199.458	110.841	215.925	203.594	253.675	0.681226	0.0204487	3.66356	1.85276	2.71911	3.62074	3.74877	1000	1.14479e+06		0		0	0	0	343.4	12718.7	0	77167.7	1.23502e+06	148.945	129.278	0	0.512538	522.615	15.6254	0	0	0	0	129.278		796.092	0.796092	0.203908
281			0.00505595				0.2	197.638	110.985	216.205	203.858	254.793	0.675009	0.0202621	3.67407	1.85807	2.7269	3.64355	3.7228	1000	1.13439e+06		0		0	0	0	340.266	12602.6	0	76463.5	1.22379e+06	147.591	128.103	0	0.50786	523.29	15.6456	0	0	0	0	128.103		797.944	0.797944	0.202056
282			0.00505595				0.2	195.834	111.127	216.482	204.12	255.902	0.668849	0.0200772	3.6845	1.86334	2.73464	3.6662	3.69697	1000	1.12408e+06		1.3295e+06		0	947.481	101748	337.161	12487.6	0	75765.7	2.64486e+06	146.251	126.939	4.21376	0.503226	523.959	15.6657	0	0.307178	0.307178	0.614356	126.325		799.78	0.79978	0.20022
283			0.00505595				0.2	194.047	111.268	216.757	204.379	257	0.662746	0.019894	3.69485	1.86858	2.74233	3.68869	3.67127	1000	1.11387e+06		0		0	0	0	334.085	12373.6	0	75074.3	1.20165e+06	144.922	125.786	0	0.498634	524.622	15.6856	0	0	0	0	125.786		801.599	0.801599	0.198401
284			0.00505595				0.2	192.276	111.408	217.03	204.636	258.088	0.656698	0.0197124	3.70514	1.87378	2.74996	3.71103	3.64571	1000	1.10375e+06		0		0	0	0	331.036	12260.7	0	74389.2	1.19073e+06	143.605	124.643	0	0.494083	525.278	15.7053	0	0	0	0	124.643		803.402	0.803402	0.196598
285			0.00505595				0.2	190.522	111.547	217.3	204.891	259.166	0.650705	0.0195325	3.71535	1.87894	2.75754	3.73321	3.62029	1000	1.09372e+06		0		0	0	0	328.015	12148.8	0	73710.4	1.17991e+06	142.3	123.511	0	0.489575	525.929	15.7249	0	0	0	0	123.511		805.188	0.805188	0.194812
286			0.00561046				0.2	188.677	111.684	217.567	205.143	260.34	0.644406	0.0193543	3.72549	1.88407	2.76507	3.75726	3.59298	1000	1.08318e+06		0		0	0	0	324.845	12031.2	0	72996.9	1.16853e+06	140.929	122.32	0	0.484843	526.573	15.7442	0	0	0	0	122.32		807.066	0.807066	0.192934
287			0.00561046				0.2	186.851	111.82	217.832	205.393	261.503	0.638168	0.0191669	3.73555	1.88916	2.77254	3.78112	3.56584	1000	1.07273e+06		0		0	0	0	321.701	11914.8	0	72290.2	1.15726e+06	139.57	121.141	0	0.48015	527.212	15.7634	0	0	0	0	121.141		808.926	0.808926	0.191074
288			0.00561046				0.2	185.042	111.955	218.094	205.64	262.655	0.631991	0.0189814	3.74554	1.89421	2.77995	3.80481	3.53888	1000	1.06239e+06		1.10629e+06		0	788.414	84666	318.586	11799.4	0	71590.5	2.33785e+06	138.224	119.973	3.50633	0.475502	527.844	15.7824	0	0.255608	0.255608	0.511215	119.462		810.768	0.810768	0.189232
289			0.00561046				0.2	183.251	112.088	218.354	205.885	263.795	0.625873	0.0187977	3.75545	1.89923	2.78731	3.82831	3.51207	1000	1.03788e+06		0		0	0	0	311.223	11526.7	0	69935.9	1.11965e+06	135.035	117.205	0	0.464512	528.469	15.8012	0	0	0	0	117.205		812.592	0.812592	0.187408
290			0.00561046				0.2	181.477	112.22	218.611	206.127	264.925	0.619815	0.0186157	3.76529	1.9042	2.79461	3.85163	3.48543	1000	1.02787e+06		0		0	0	0	308.211	11415.1	0	69258.9	1.10886e+06	133.733	116.075	0	0.460016	529.089	15.8198	0	0	0	0	116.075		814.399	0.814399	0.185601
291			0.00561046				0.2	179.72	112.351	218.866	206.368	266.043	0.613815	0.0184355	3.77505	1.90914	2.80185	3.87478	3.45895	1000	1.01796e+06		0		0	0	0	305.227	11304.6	0	68588.4	1.09816e+06	132.444	114.956	0	0.455563	529.703	15.8382	0	0	0	0	114.956		816.188	0.816188	0.183812
292			0.00561046				0.2	177.981	112.48	219.118	206.605	267.151	0.607873	0.018257	3.78474	1.91404	2.80905	3.89775	3.43264	1000	1.00815e+06		0		0	0	0	302.272	11195.2	0	67924.5	1.08757e+06	131.167	113.847	0	0.451153	530.311	15.8565	0	0	0	0	113.847		817.961	0.817961	0.182039
293			0.00561046				0.2	176.258	112.609	219.368	206.841	268.248	0.601989	0.0180803	3.79436	1.9189	2.81618	3.92055	3.40648	1000	998430		0		0	0	0	299.346	11086.8	0	67267	1.07708e+06	129.902	112.75	0	0.446786	530.913	15.8746	0	0	0	0	112.75		819.716	0.819716	0.180284
294			0.00561046				0.2	174.552	112.736	219.616	207.074	269.334	0.596161	0.0179053	3.8039	1.92373	2.82326	3.94317	3.38049	1000	988804		1.0854e+06		0	763.031	81940.2	296.449	10979.5	0	66615.8	2.2348e+06	128.65	111.663	3.44011	0.442461	531.509	15.8925	0	0.247378	0.247378	0.494757	111.168		821.454	0.821454	0.178546
295			0.00561046				0.2	172.862	112.861	219.861	207.305	270.41	0.59039	0.017732	3.81337	1.92851	2.83029	3.96563	3.35466	1000	979270		0		0	0	0	293.579	10873.2	0	65971	1.05641e+06	127.41	110.586	0	0.438178	532.099	15.9102	0	0	0	0	110.586		823.175	0.823175	0.176825
296			0.00561046				0.2	171.189	112.986	220.103	207.534	271.476	0.584675	0.0175603	3.82276	1.93327	2.83726	3.9879	3.32899	1000	969828		0		0	0	0	290.737	10768	0	65332.4	1.04622e+06	126.181	109.52	0	0.433936	532.684	15.9278	0	0	0	0	109.52		824.88	0.82488	0.17512
297			0.00561046				0.2	169.531	113.109	220.344	207.761	272.531	0.579016	0.0173903	3.83209	1.93798	2.84418	4.01001	3.30349	1000	960478		0		0	0	0	287.923	10663.7	0	64700	1.03613e+06	124.965	108.464	0	0.429735	533.263	15.9451	0	0	0	0	108.464		826.569	0.826569	0.173431
298			0.00616496				0.2	167.796	113.232	220.582	207.985	273.67	0.57309	0.017222	3.84134	1.94266	2.85105	4.03379	3.2763	1000	950684		0		0	0	0	284.981	10554.6	0	64037.8	1.02556e+06	123.69	107.358	0	0.425344	533.836	15.9624	0	0	0	0	107.358		828.337	0.828337	0.171663
299			0.00616496				0.2	166.079	113.352	220.817	208.207	274.797	0.567224	0.0170457	3.85051	1.9473	2.85786	4.05737	3.24931	1000	940991		0		0	0	0	282.064	10446.6	0	63382.4	1.0151e+06	122.429	106.263	0	0.420991	534.403	15.9794	0	0	0	0	106.263		830.087	0.830087	0.169913
300			0.00616496				0.2	164.379	113.472	221.05	208.427	275.914	0.561419	0.0168713	3.85961	1.9519	2.86462	4.08076	3.22251	1000	931396		1.19088e+06		0	837.187	89903.7	279.177	10339.7	0	62733.7	2.28637e+06	121.181	105.18	3.77444	0.416682	534.965	15.9963	0	0.27142	0.27142	0.54284	104.637		831.82	0.83182	0.16818
301			0.00616496				0.2	162.697	113.591	221.281	208.645	277.018	0.555673	0.0166986	3.86864	1.95647	2.87131	4.10396	3.1959	1000	909394		0		0	0	0	272.572	10095	0	61249.4	981011	118.318	102.695	0	0.406824	535.521	16.013	0	0	0	0	102.695		833.535	0.833535	0.166465
302			0.00616496				0.2	161.032	113.708	221.509	208.86	278.111	0.549986	0.0165277	3.87759	1.96099	2.87796	4.12696	3.16947	1000	900121		0		0	0	0	269.782	9991.72	0	60622.6	971005	117.112	101.648	0	0.40266	536.071	16.0295	0	0	0	0	101.648		835.232	0.835232	0.164768
303			0.00616496				0.2	159.384	113.824	221.735	209.073	279.194	0.544357	0.0163585	3.88647	1.96548	2.88455	4.14978	3.14323	1000	890943		0		0	0	0	267.021	9889.45	0	60002.1	961102	115.918	100.612	0	0.398539	536.615	16.0459	0	0	0	0	100.612		836.912	0.836912	0.163088
304			0.00616496				0.2	157.753	113.939	221.959	209.284	280.265	0.538786	0.0161911	3.89527	1.96994	2.89108	4.1724	3.11718	1000	881858		0		0	0	0	264.288	9788.24	0	59388	951298	114.736	99.5856	0	0.39446	537.154	16.0621	0	0	0	0	99.5856		838.575	0.838575	0.161425
305			0.00616496				0.2	156.138	114.052	222.181	209.493	281.325	0.533272	0.0160254	3.904	1.97435	2.89756	4.19484	3.09131	1000	872865		0		0	0	0	261.584	9688.06	0	58780.2	941595	113.566	98.5701	0	0.390423	537.687	16.0781	0	0	0	0	98.5701		840.221	0.840221	0.159779
306			0.00616496				0.2	154.54	114.165	222.4	209.7	282.374	0.527814	0.0158614	3.91266	1.97873	2.90398	4.21709	3.06562	1000	863964		1.27922e+06		0	887.087	95262.3	258.906	9588.91	0	58178.6	2.30736e+06	112.408	97.5649	4.0544	0.386427	538.215	16.0939	0	0.287598	0.287598	0.575196	96.9897		841.851	0.841851	0.158149
307			0.00616496				0.2	152.958	114.276	222.617	209.904	283.412	0.522412	0.0156991	3.92124	1.98307	2.91036	4.23916	3.04012	1000	855154		0		0	0	0	256.257	9490.77	0	57583.2	922484	111.261	96.57	0	0.382472	538.737	16.1096	0	0	0	0	96.57		843.463	0.843463	0.156537
308			0.00616496				0.2	151.393	114.387	222.831	210.107	284.44	0.517065	0.0155384	3.92976	1.98738	2.91668	4.26104	3.0148	1000	846434		0		0	0	0	253.634	9393.64	0	56993.9	913075	110.127	95.5852	0	0.378558	539.254	16.1252	0	0	0	0	95.5852		845.06	0.84506	0.15494
309			0.00616496				0.2	149.843	114.496	223.044	210.307	285.458	0.511773	0.0153794	3.9382	1.99165	2.92294	4.28274	2.98966	1000	837802		0		0	0	0	251.038	9297.5	0	56410.6	903761	109.004	94.6105	0	0.374684	539.766	16.1406	0	0	0	0	94.6105		846.64	0.84664	0.15336
310			0.00678601				0.2	148.217	114.604	223.254	210.505	286.558	0.506218	0.015222	3.94657	1.99588	2.92916	4.30612	2.96283	1000	828738		0		0	0	0	248.317	9196.56	0	55798.2	893981	107.824	93.5869	0	0.370623	540.272	16.1558	0	0	0	0	93.5869		848.299	0.848299	0.151701
311			0.00678601				0.2	146.608	114.71	223.462	210.702	287.646	0.500722	0.0150567	3.95487	2.00008	2.93531	4.3293	2.93623	1000	819772		0		0	0	0	245.622	9096.73	0	55192.5	884307	106.658	92.5744	0	0.3666	540.773	16.1708	0	0	0	0	92.5744		849.94	0.84994	0.15006
312			0.00678601				0.2	145.016	114.816	223.668	210.896	288.723	0.495287	0.0148933	3.96309	2.00423	2.94142	4.35226	2.90983	1000	810903		1.37644e+06		0	954.509	102503	242.955	8997.98	0	54593.3	2.35464e+06	105.504	91.5728	4.36255	0.36262	541.268	16.1857	0	0.309457	0.309457	0.618913	90.9539		851.564	0.851564	0.148436
313			0.00678601				0.2	143.442	114.921	223.872	211.088	289.788	0.48991	0.0147316	3.97124	2.00836	2.94746	4.37502	2.88365	1000	791250		0		0	0	0	237.058	8779.58	0	53268.2	853534	102.947	89.3535	0	0.353818	541.758	16.2005	0	0	0	0	89.3535		853.17	0.85317	0.14683
314			0.00678601				0.2	141.885	115.024	224.073	211.277	290.841	0.484592	0.0145717	3.97932	2.01244	2.95346	4.39757	2.85768	1000	782689		0		0	0	0	234.485	8684.27	0	52690	844298	101.833	88.3867	0	0.349978	542.243	16.215	0	0	0	0	88.3867		854.758	0.854758	0.145242
315			0.00678601				0.2	140.345	115.126	224.272	211.465	291.883	0.479331	0.0144135	3.98732	2.01649	2.9594	4.41993	2.83191	1000	774221		0		0	0	0	231.939	8590	0	52118	835160	100.731	87.4304	0	0.346178	542.722	16.2294	0	0	0	0	87.4304		856.33	0.85633	0.14367
316			0.00678601				0.2	138.821	115.227	224.469	211.651	292.913	0.474128	0.014257	3.99525	2.0205	2.96528	4.44207	2.80635	1000	765844		0		0	0	0	229.422	8496.75	0	51552.2	826122	99.6414	86.4845	0	0.34242	543.196	16.2437	0	0	0	0	86.4845		857.884	0.857884	0.142116
317			0.00678601				0.2	137.314	115.327	224.664	211.835	293.933	0.468981	0.0141022	4.00311	2.02447	2.97112	4.46402	2.78099	1000	757558		0		0	0	0	226.931	8404.51	0	50992.6	817182	98.5633	85.5487	0	0.338703	543.665	16.2578	0	0	0	0	85.5487		859.422	0.859422	0.140578
318			0.00678601				0.2	135.823	115.426	224.857	212.016	294.941	0.46389	0.0139492	4.01089	2.02841	2.9769	4.48577	2.75583	1000	749361		1.43605e+06		0	982.341	105491	224.468	8313.28	0	50439	2.35087e+06	97.4969	84.6231	4.55149	0.335026	544.129	16.2718	0	0.31848	0.31848	0.636959	83.9861		860.943	0.860943	0.139057
319			0.00678601				0.2	134.349	115.524	225.048	212.196	295.939	0.458854	0.0137977	4.01861	2.03231	2.98262	4.50733	2.73088	1000	741253		0		0	0	0	222.031	8223.03	0	49891.5	799589	96.442	83.7075	0	0.331389	544.588	16.2856	0	0	0	0	83.7075		862.447	0.862447	0.137553
320			0.00678601				0.2	132.891	115.621	225.236	212.374	296.925	0.453873	0.0136479	4.02626	2.03618	2.9883	4.52869	2.70613	1000	733233		0		0	0	0	219.621	8133.76	0	49349.9	790936	95.3985	82.8018	0	0.327792	545.042	16.2992	0	0	0	0	82.8018		863.936	0.863936	0.136064
321			0.00678601				0.2	131.448	115.717	225.423	212.55	297.901	0.448946	0.0134998	4.03384	2.04001	2.99392	4.54985	2.68158	1000	725299		0		0	0	0	217.236	8045.47	0	48814.1	782376	94.3662	81.9058	0	0.324234	545.491	16.3127	0	0	0	0	81.9058		865.408	0.865408	0.134592
322			0.00748158				0.2	129.93	115.811	225.607	212.724	298.958	0.44376	0.0133532	4.04134	2.04381	2.9995	4.5727	2.65535	1000	716946		0		0	0	0	214.732	7952.53	0	48250.3	773364	93.2795	80.9626	0	0.320495	545.934	16.3261	0	0	0	0	80.9626		866.958	0.866958	0.133042
323			0.00748158				0.2	128.429	115.905	225.79	212.896	300.003	0.438634	0.013199	4.04878	2.04757	3.00501	4.59532	2.62937	1000	708690		0		0	0	0	212.251	7860.67	0	47692.9	764456	92.2053	80.0303	0	0.316793	546.373	16.3393	0	0	0	0	80.0303		868.49	0.86849	0.13151
324			0.00748158				0.2	126.945	115.998	225.97	213.066	301.035	0.433567	0.0130465	4.05614	2.05129	3.01048	4.61772	2.60362	1000	700529		1.48868e+06		0	1018.34	109358	209.799	7769.87	0	47142	2.35471e+06	91.1435	79.1086	4.7183	0.313133	546.807	16.3523	0	0.330151	0.330151	0.660303	78.4483		870.005	0.870005	0.129995
325			0.00748158				0.2	125.479	116.089	226.148	213.234	302.056	0.428559	0.0128958	4.06343	2.05498	3.01589	4.63991	2.57809	1000	683069		0		0	0	0	204.563	7575.95	0	45965.4	736815	88.8719	77.137	0	0.305318	547.235	16.3652	0	0	0	0	77.137		871.502	0.871502	0.128498
326			0.00748158				0.2	124.029	116.18	226.324	213.4	303.065	0.423608	0.0127469	4.07065	2.05863	3.02125	4.66187	2.5528	1000	675203		0		0	0	0	202.2	7488.44	0	45434.5	728328	87.8484	76.2486	0	0.301791	547.659	16.3779	0	0	0	0	76.2486		872.981	0.872981	0.127019
327			0.00748158				0.2	122.597	116.269	226.498	213.564	304.062	0.418715	0.0125996	4.0778	2.06225	3.02655	4.68362	2.52773	1000	667427		0		0	0	0	199.865	7401.94	0	44909.7	719938	86.8367	75.3705	0	0.298305	548.078	16.3905	0	0	0	0	75.3705		874.444	0.874444	0.125556
328			0.00748158				0.2	121.181	116.357	226.671	213.727	305.048	0.413879	0.0124541	4.08488	2.06582	3.03181	4.70515	2.50288	1000	659740		0		0	0	0	197.556	7316.44	0	44390.9	711645	85.8366	74.5025	0	0.29486	548.491	16.403	0	0	0	0	74.5025		875.89	0.87589	0.12411
329			0.00748158				0.2	119.781	116.445	226.841	213.887	306.023	0.409098	0.0123102	4.09188	2.06937	3.03701	4.72648	2.47826	1000	652142		0		0	0	0	195.274	7231.92	0	43878.1	703448	84.8481	73.6445	0	0.291454	548.901	16.4153	0	0	0	0	73.6445		877.32	0.87732	0.12268
330			0.00748158				0.2	118.397	116.531	227.009	214.045	306.986	0.404372	0.012168	4.09882	2.07288	3.04216	4.74759	2.45386	1000	644632		1.49091e+06		0	1006.03	108036	193.018	7148.38	0	43371.3	2.2953e+06	83.8709	72.7963	4.72537	0.288087	549.305	16.4275	0	0.326161	0.326161	0.652323	72.144		878.732	0.878732	0.121268
331			0.00748158				0.2	117.03	116.616	227.175	214.202	307.938	0.399701	0.0120275	4.10569	2.07635	3.04726	4.76849	2.42968	1000	637208		0		0	0	0	190.789	7065.81	0	42870.3	687334	82.905	71.958	0	0.284759	549.705	16.4395	0	0	0	0	71.958		880.129	0.880129	0.119871
332			0.00748158				0.2	115.678	116.701	227.339	214.357	308.879	0.395084	0.0118885	4.1125	2.07979	3.05231	4.78919	2.40571	1000	629869		0		0	0	0	188.585	6984.19	0	42375.1	679417	81.9501	71.1292	0	0.28147	550.1	16.4514	0	0	0	0	71.1292		881.51	0.88151	0.11849
333			0.00748158				0.2	114.341	116.784	227.502	214.51	309.809	0.39052	0.0117512	4.11923	2.0832	3.05731	4.80969	2.38197	1000	622615		0		0	0	0	186.406	6903.52	0	41885.6	671590	81.0063	70.31	0	0.278219	550.49	16.4631	0	0	0	0	70.31		882.874	0.882874	0.117126
334			0.00826062				0.2	112.932	116.866	227.662	214.662	310.818	0.385705	0.0116155	4.1259	2.08657	3.06225	4.83185	2.35657	1000	614959		0		0	0	0	184.112	6818.4	0	41369.1	663330	80.0102	69.4455	0	0.274794	550.876	16.4748	0	0	0	0	69.4455		884.314	0.884314	0.115686
335			0.00826062				0.2	111.539	116.948	227.821	214.811	311.814	0.380949	0.0114722	4.1325	2.08991	3.06715	4.85377	2.33143	1000	607397		0		0	0	0	181.842	6734.32	0	40859.1	655172	79.0264	68.5915	0	0.271406	551.257	16.4862	0	0	0	0	68.5915		885.737	0.885737	0.114263
336			0.00826062				0.2	110.164	117.028	227.977	214.959	312.798	0.376252	0.0113308	4.13903	2.09321	3.072	4.87545	2.30654	1000	599928		1.48338e+06		0	1000.95	107490	179.6	6651.29	0	40355.3	2.23898e+06	78.0547	67.7481	4.70147	0.26806	551.633	16.4976	0	0.324512	0.324512	0.649024	67.0991		887.142	0.887142	0.112858
337			0.00826062				0.2	108.806	117.107	228.132	215.104	313.77	0.371613	0.0111911	4.14549	2.09648	3.07679	4.89691	2.2819	1000	584514		0		0	0	0	174.979	6480.17	0	39317.1	630486	76.0492	66.0074	0	0.261163	552.005	16.5088	0	0	0	0	66.0074		888.53	0.88853	0.11147
338			0.00826062				0.2	107.464	117.186	228.285	215.248	314.73	0.367031	0.0110531	4.15187	2.09971	3.08153	4.91813	2.25751	1000	577326		0		0	0	0	172.822	6400.27	0	38832.3	622732	75.114	65.1958	0	0.257943	552.372	16.5198	0	0	0	0	65.1958		889.901	0.889901	0.110099
339			0.00826062				0.2	106.139	117.263	228.436	215.391	315.678	0.362505	0.0109168	4.15819	2.1029	3.08622	4.93913	2.23335	1000	570227		0		0	0	0	170.691	6321.35	0	38353.5	615073	74.1904	64.3941	0	0.254763	552.734	16.5307	0	0	0	0	64.3941		891.254	0.891254	0.108746
340			0.00826062				0.2	104.83	117.34	228.585	215.531	316.615	0.358035	0.0107822	4.16445	2.10607	3.09086	4.95991	2.20944	1000	563215		0		0	0	0	168.586	6243.41	0	37880.5	607508	73.278	63.6022	0	0.251621	553.092	16.5415	0	0	0	0	63.6022		892.592	0.892592	0.107408
341			0.00826062				0.2	103.538	117.415	228.732	215.67	317.54	0.353621	0.0106492	4.17063	2.10919	3.09545	4.98046	2.18577	1000	556289		0		0	0	0	166.508	6166.43	0	37413.5	600036	72.3769	62.8201	0	0.248519	553.446	16.5522	0	0	0	0	62.8201		893.912	0.893912	0.106088
342			0.00826062				0.2	102.261	117.49	228.877	215.807	318.453	0.349261	0.0105179	4.17675	2.11229	3.1	5.00079	2.16233	1000	549448		1.42447e+06		0	948.16	101821	164.454	6090.39	0	36952.1	2.11989e+06	71.4869	62.0476	4.51477	0.245454	553.795	16.5627	0	0.307398	0.307398	0.614797	61.4328		895.217	0.895217	0.104783
343			0.00826062				0.2	101	117.564	229.021	215.942	319.355	0.344954	0.0103883	4.18281	2.11535	3.10449	5.0209	2.13913	1000	542692		0		0	0	0	162.427	6015.3	0	36496.5	585366	70.6078	61.2846	0	0.242428	554.14	16.5731	0	0	0	0	61.2846		896.506	0.896506	0.103494
344			0.00826062				0.2	99.7546	117.636	229.162	216.076	320.246	0.340701	0.0102602	4.1888	2.11838	3.10893	5.0408	2.11615	1000	536018		0		0	0	0	160.424	5941.13	0	36046.5	578166	69.7395	60.5309	0	0.239439	554.481	16.5833	0	0	0	0	60.5309		897.778	0.897778	0.102222
345			0.00826062				0.2	98.5246	117.708	229.302	216.208	321.127	0.3365	0.0101337	4.19472	2.12137	3.11333	5.06048	2.09341	1000	529426		0		0	0	0	158.446	5867.87	0	35602	571055	68.8819	59.7866	0	0.236486	554.817	16.5935	0	0	0	0	59.7866		899.035	0.899035	0.100965
346			0.00913315				0.2	97.2238	117.779	229.441	216.339	322.082	0.332057	0.0100087	4.20058	2.12434	3.11768	5.08179	2.06907	1000	522454		0		0	0	0	156.358	5790.4	0	35132	563533	67.9747	58.9992	0	0.23337	555.149	16.6035	0	0	0	0	58.9992		900.365	0.900365	0.099635
347			0.00913315				0.2	95.9402	117.849	229.577	216.467	323.025	0.327673	0.00987656	4.20637	2.12727	3.12198	5.10284	2.045	1000	515573		0		0	0	0	154.294	5713.95	0	34668.2	556109	67.0795	58.2221	0	0.230289	555.477	16.6133	0	0	0	0	58.2221		901.677	0.901677	0.0983228
348			0.00913315				0.2	94.6735	117.918	229.712	216.594	323.955	0.323347	0.00974616	4.2121	2.13016	3.12623	5.12366	2.02119	1000	508783		1.35883e+06		0	904.472	97129.3	152.257	5638.51	0	34210.4	2.00565e+06	66.196	57.4553	4.30674	0.227249	555.8	16.6231	0	0.293234	0.293234	0.586469	56.8689		902.972	0.902972	0.0970278
349			0.00913315				0.2	93.4236	117.987	229.845	216.72	324.874	0.319078	0.00961748	4.21776	2.13303	3.13043	5.14423	1.99764	1000	495272		0		0	0	0	148.208	5488.6	0	33300.9	534210	64.4382	55.9296	0	0.221207	556.119	16.6327	0	0	0	0	55.9296		904.25	0.90425	0.0957499
350			0.00913315				0.2	92.1901	118.054	229.976	216.843	325.78	0.314865	0.00949051	4.22335	2.13585	3.13458	5.16456	1.97436	1000	488749		0		0	0	0	146.252	5416.13	0	32861.2	527172	63.5895	55.193	0	0.218286	556.434	16.6422	0	0	0	0	55.193		905.511	0.905511	0.0944888
351			0.00913315				0.2	90.973	118.12	230.105	216.965	326.674	0.310708	0.00936521	4.22888	2.13865	3.13868	5.18465	1.95133	1000	482312		0		0	0	0	144.321	5344.62	0	32427.4	520228	62.752	54.4661	0	0.215404	556.745	16.6516	0	0	0	0	54.4661		906.756	0.906756	0.0932444
352			0.00913315				0.2	89.7719	118.186	230.233	217.086	327.556	0.306606	0.00924156	4.23434	2.14141	3.14274	5.20451	1.92856	1000	475959		0		0	0	0	142.415	5274.06	0	31999.2	513375	61.9255	53.7487	0	0.21256	557.052	16.6608	0	0	0	0	53.7487		907.984	0.907984	0.0920163
353			0.00913315				0.2	88.5866	118.251	230.359	217.204	328.427	0.302558	0.00911954	4.23974	2.14414	3.14674	5.22414	1.90603	1000	469691		0		0	0	0	140.535	5204.43	0	31576.8	506612	61.1099	53.0408	0	0.209754	557.354	16.6699	0	0	0	0	53.0408		909.196	0.909196	0.0908043
354			0.00913315				0.2	87.417	118.315	230.483	217.322	329.286	0.298563	0.00899914	4.24507	2.14684	3.1507	5.24354	1.88376	1000	463504		1.25686e+06		0	825.248	88621.6	138.68	5135.72	0	31159.8	1.84624e+06	60.305	52.3422	3.98353	0.206984	557.653	16.6789	0	0.267549	0.267549	0.535099	51.8071		910.392	0.910392	0.0896084
355			0.00913315				0.2	86.2629	118.378	230.606	217.437	330.134	0.294621	0.00888033	4.25035	2.14951	3.15462	5.26271	1.86173	1000	457399		0		0	0	0	136.849	5067.91	0	30748.5	493353	59.5107	51.6528	0	0.204252	557.947	16.6878	0	0	0	0	51.6528		911.572	0.911572	0.0884281
356			0.00913315				0.2	85.124	118.44	230.727	217.552	330.97	0.290731	0.00876308	4.25556	2.15214	3.15849	5.28166	1.83995	1000	451375		0		0	0	0	135.042	5001	0	30342.5	486854	58.7269	50.9725	0	0.201555	558.238	16.6966	0	0	0	0	50.9725		912.737	0.912737	0.0872634
357			0.00913315				0.2	84.0001	118.501	230.847	217.664	331.796	0.286893	0.00864739	4.26071	2.15475	3.16231	5.30038	1.81841	1000	445430		0		0	0	0	133.259	4934.97	0	29941.9	480440	57.9534	50.3011	0	0.198894	558.525	16.7052	0	0	0	0	50.3011		913.886	0.913886	0.0861141
358			0.0101104				0.2	82.809	118.562	230.965	217.775	332.693	0.282825	0.00853322	4.2658	2.15732	3.16609	5.32067	1.79532	1000	439128		0		0	0	0	131.373	4864.99	0	29517.3	473641	57.1334	49.5894	0	0.196079	558.808	16.7137	0	0	0	0	49.5894		915.104	0.915104	0.0848957
359			0.0101104				0.2	81.6348	118.621	231.081	217.885	333.577	0.278814	0.00841222	4.27083	2.15986	3.16982	5.34071	1.77253	1000	432915		0		0	0	0	129.51	4796.01	0	29098.8	466939	56.3251	48.8878	0	0.193299	559.087	16.7222	0	0	0	0	48.8878		916.305	0.916305	0.0836945
360			0.0101104				0.2	80.4772	118.68	231.196	217.993	334.449	0.274861	0.00829293	4.27579	2.16237	3.1735	5.36049	1.75001	1000	426789		1.16439e+06		0	764.532	82101.4	127.674	4728	0	28686.1	1.70758e+06	55.5281	48.1961	3.69045	0.190558	559.362	16.7304	0	0.247865	0.247865	0.49573	47.7003		917.49	0.91749	0.0825103
361			0.0101104				0.2	79.336	118.738	231.309	218.1	335.308	0.270963	0.00817534	4.28069	2.16485	3.17714	5.38002	1.72776	1000	415044		0		0	0	0	124.156	4597.74	0	27895.8	447662	54	46.8697	0	0.185308	559.633	16.7386	0	0	0	0	46.8697		918.657	0.918657	0.0813429
362			0.0101104				0.2	78.211	118.795	231.42	218.205	336.155	0.267121	0.00805941	4.28552	2.1673	3.18073	5.3993	1.70578	1000	409171		0		0	0	0	122.396	4532.54	0	27500.2	441327	53.2359	46.2065	0	0.18268	559.9	16.7467	0	0	0	0	46.2065		919.808	0.919808	0.080192
363			0.0101104				0.2	77.102	118.852	231.53	218.308	336.991	0.263333	0.00794513	4.2903	2.16971	3.18427	5.41833	1.68407	1000	403382		0		0	0	0	120.66	4468.27	0	27110.3	435081	52.4827	45.5528	0	0.18009	560.163	16.7546	0	0	0	0	45.5528		920.943	0.920943	0.0790573
364			0.0101104				0.2	76.0087	118.907	231.638	218.41	337.814	0.259599	0.00783247	4.29501	2.1721	3.18777	5.43712	1.66263	1000	397675		0		0	0	0	118.949	4404.91	0	26725.9	428924	51.7401	44.9082	0	0.177536	560.423	16.7625	0	0	0	0	44.9082		922.061	0.922061	0.0779387
365			0.0101104				0.2	74.9309	118.962	231.745	218.511	338.626	0.255918	0.0077214	4.29967	2.17445	3.19122	5.45567	1.64145	1000	392048		0		0	0	0	117.262	4342.45	0	26346.9	422854	51.008	44.2728	0	0.175019	560.678	16.7702	0	0	0	0	44.2728		923.164	0.923164	0.076836
366			0.0101104				0.2	73.8684	119.016	231.85	218.61	339.426	0.252289	0.00761191	4.30426	2.17677	3.19463	5.47399	1.62053	1000	386500		1.04921e+06		0	679.566	72977.1	115.6	4280.87	0	25973.3	1.53974e+06	50.2863	43.6464	3.32542	0.172537	560.931	16.7778	0	0.220319	0.220319	0.440637	43.2057		924.251	0.924251	0.0757488
367			0.0101104				0.2	72.8209	119.069	231.954	218.708	340.215	0.248712	0.00750397	4.3088	2.17907	3.198	5.49207	1.59986	1000	381032		0		0	0	0	113.96	4220.17	0	25605	410971	49.5748	43.0288	0	0.17009	561.179	16.7853	0	0	0	0	43.0288		925.323	0.925323	0.074677
368			0.0101104				0.2	71.7883	119.122	232.056	218.804	340.992	0.245185	0.00739757	4.31328	2.18133	3.20132	5.50992	1.57944	1000	375640		0		0	0	0	112.345	4160.33	0	25241.9	405155	48.8733	42.42	0	0.167678	561.425	16.7927	0	0	0	0	42.42		926.38	0.92638	0.0736203
369			0.0101104				0.2	70.7703	119.173	232.157	218.899	341.759	0.241708	0.00729267	4.3177	2.18357	3.20461	5.52755	1.55928	1000	370325		0		0	0	0	110.751	4101.34	0	24884	399421	48.1818	41.8197	0	0.165301	561.666	16.8	0	0	0	0	41.8197		927.421	0.927421	0.0725786
370			0.0112049				0.2	69.6894	119.224	232.256	218.993	342.592	0.238016	0.00718926	4.32206	2.18577	3.20784	5.54666	1.53765	1000	364680		0		0	0	0	109.063	4038.69	0	24503.9	393331	47.4473	41.1822	0	0.162781	561.904	16.8072	0	0	0	0	41.1822		928.528	0.928528	0.0714722
371			0.0112049				0.2	68.6249	119.275	232.354	219.085	343.413	0.234381	0.00707945	4.32637	2.18795	3.21104	5.56551	1.51631	1000	359120		0		0	0	0	107.397	3977	0	24129.6	387334	46.724	40.5544	0	0.160295	562.139	16.8143	0	0	0	0	40.5544		929.617	0.929617	0.0703827
372			0.0112049				0.2	67.5767	119.324	232.45	219.176	344.221	0.230801	0.00697131	4.33061	2.1901	3.21419	5.58409	1.49527	1000	353646		941454		0	609.771	65482	105.757	3916.25	0	23761	1.38898e+06	46.0117	39.9362	2.98388	0.157846	562.37	16.8212	0	0.197691	0.197691	0.395382	39.5408		930.69	0.93069	0.0693097
373			0.0112049				0.2	66.5445	119.373	232.545	219.265	345.017	0.227275	0.00686483	4.3348	2.19221	3.2173	5.60242	1.4745	1000	343531		0		0	0	0	102.729	3804.13	0	23080.7	370519	44.6957	38.794	0	0.153327	562.597	16.8281	0	0	0	0	38.794		931.747	0.931747	0.0682531
374			0.0112049				0.2	65.528	119.421	232.638	219.353	345.801	0.223804	0.00675997	4.33892	2.1943	3.22036	5.62049	1.45401	1000	338294		0		0	0	0	101.16	3746.02	0	22728.2	364869	44.0143	38.2026	0	0.150985	562.821	16.8349	0	0	0	0	38.2026		932.787	0.932787	0.0672126
375			0.0112049				0.2	64.5271	119.468	232.73	219.44	346.573	0.220385	0.00665672	4.34299	2.19636	3.22338	5.63832	1.4338	1000	333137		0		0	0	0	99.6148	3688.8	0	22381	359306	43.3433	37.6202	0	0.148679	563.041	16.8415	0	0	0	0	37.6202		933.812	0.933812	0.066188
376			0.0112049				0.2	63.5415	119.514	232.821	219.526	347.332	0.217019	0.00655504	4.34701	2.19839	3.22636	5.65589	1.41386	1000	328058		0		0	0	0	98.0932	3632.46	0	22039.2	353828	42.6826	37.0467	0	0.146408	563.258	16.8481	0	0	0	0	37.0467		934.821	0.934821	0.065179
377			0.0112049				0.2	62.571	119.56	232.91	219.61	348.081	0.213704	0.00645491	4.35096	2.20039	3.2293	5.67322	1.39419	1000	323057		0		0	0	0	96.5949	3576.97	0	21702.5	348433	42.0319	36.4819	0	0.144172	563.472	16.8545	0	0	0	0	36.4819		935.815	0.935815	0.0641853
378			0.0112049				0.2	61.6152	119.605	232.998	219.693	348.818	0.21044	0.00635632	4.35487	2.20236	3.23219	5.69031	1.37479	1000	318132		812392		0	519.042	55738.8	95.1195	3522.34	0	21371	1.21177e+06	41.3911	35.9257	2.57483	0.141969	563.682	16.8609	0	0.168276	0.168276	0.336552	35.5892		936.793	0.936793	0.0632068
379			0.0112049				0.2	60.6741	119.65	233.084	219.774	349.543	0.207225	0.00625923	4.35871	2.20431	3.23505	5.70716	1.35564	1000	313282		0		0	0	0	93.6666	3468.54	0	21044.6	337889	40.7601	35.378	0	0.139801	563.889	16.8671	0	0	0	0	35.378		937.757	0.937757	0.0622432
380			0.0112049				0.2	59.7473	119.693	233.17	219.854	350.258	0.20406	0.00616362	4.36251	2.20623	3.23786	5.72378	1.33676	1000	308506		0		0	0	0	92.2359	3415.56	0	20723.2	332737	40.1387	34.8387	0	0.137665	564.093	16.8733	0	0	0	0	34.8387		938.706	0.938706	0.0612943
381			0.0112049				0.2	58.8347	119.736	233.253	219.933	350.962	0.200943	0.00606948	4.36625	2.20812	3.24064	5.74016	1.31812	1000	303803		0		0	0	0	90.827	3363.39	0	20406.6	327663	39.5268	34.3075	0	0.135563	564.294	16.8794	0	0	0	0	34.3075		939.64	0.93964	0.0603598
382			0.0124307				0.2	57.8639	119.779	233.336	220.011	351.727	0.197628	0.00597677	4.36994	2.20999	3.24338	5.75794	1.29812	1000	298799		0		0	0	0	89.3316	3307.89	0	20069.9	322266	38.8757	33.7425	0	0.133331	564.492	16.8853	0	0	0	0	33.7425		940.634	0.940634	0.0593656
383			0.0124307				0.2	56.9091	119.821	233.417	220.088	352.479	0.194367	0.00587815	4.37357	2.21182	3.24608	5.77545	1.27842	1000	293877		0		0	0	0	87.8576	3253.31	0	19738.7	316957	38.2354	33.1867	0	0.131131	564.686	16.8912	0	0	0	0	33.1867		941.612	0.941612	0.0583878
384			0.0124307				0.2	55.9701	119.862	233.497	220.163	353.22	0.19116	0.00578116	4.37715	2.21363	3.24873	5.79269	1.25901	1000	289036		692468		0	442.422	47510.7	86.4079	3199.63	0	19413	1.05216e+06	37.6056	32.64	2.19474	0.128967	564.878	16.897	0	0.143435	0.143435	0.286871	32.3532		942.574	0.942574	0.0574261
385			0.0124307				0.2	55.0466	119.902	233.576	220.237	353.948	0.188005	0.00568577	4.38067	2.21542	3.25135	5.80967	1.23989	1000	280420		0		0	0	0	83.8295	3104.15	0	18833.8	302441	36.4845	31.667	0	0.125119	565.066	16.9027	0	0	0	0	31.667		943.52	0.94352	0.0564802
386			0.0124307				0.2	54.1383	119.942	233.653	220.31	354.664	0.184903	0.00559195	4.38414	2.21717	3.25392	5.8264	1.22105	1000	275801		0		0	0	0	82.4463	3052.93	0	18523	297459	35.8835	31.1454	0	0.123054	565.25	16.9083	0	0	0	0	31.1454		944.45	0.94445	0.0555498
387			0.0124307				0.2	53.245	119.981	233.729	220.382	355.368	0.181852	0.00549968	4.38756	2.2189	3.25646	5.84287	1.20249	1000	271258		0		0	0	0	81.0859	3002.56	0	18217.4	292559	35.2925	30.6324	0	0.121024	565.432	16.9138	0	0	0	0	30.6324		945.365	0.945365	0.0546348
388			0.0124307				0.2	52.3664	120.019	233.804	220.452	356.06	0.178852	0.00540893	4.39093	2.2206	3.25896	5.85909	1.18421	1000	266790		0		0	0	0	79.7479	2953.01	0	17916.8	287739	34.7111	30.1278	0	0.119027	565.611	16.9192	0	0	0	0	30.1278		946.265	0.946265	0.0537349
389			0.0124307				0.2	51.5024	120.057	233.877	220.522	356.742	0.175901	0.00531968	4.39424	2.22228	3.26142	5.87506	1.16619	1000	262395		0		0	0	0	78.4321	2904.29	0	17621.1	282999	34.1394	29.6315	0	0.117063	565.787	16.9245	0	0	0	0	29.6315		947.15	0.94715	0.0528498
390			0.0124307				0.2	50.6526	120.094	233.95	220.59	357.411	0.172998	0.00523191	4.39751	2.22393	3.26384	5.89079	1.14845	1000	258073		566885		0	357.273	38366.8	77.1379	2856.36	0	17330.4	883946	33.577	29.1434	1.79671	0.115131	565.96	16.9297	0	0.11583	0.11583	0.23166	28.9118		948.021	0.948021	0.0519792
391			0.0124307				0.2	49.8168	120.13	234.021	220.657	358.07	0.170144	0.00514558	4.40072	2.22555	3.26623	5.90628	1.13096	1000	253822		0		0	0	0	75.8651	2809.23	0	17044.4	273751	33.0239	28.6634	0	0.113232	566.13	16.9349	0	0	0	0	28.6634		948.877	0.948877	0.051123
392			0.0124307				0.2	48.9948	120.166	234.091	220.723	358.718	0.167336	0.00506068	4.40389	2.22716	3.26857	5.92153	1.11374	1000	249641		0		0	0	0	74.6133	2762.88	0	16763.2	269242	32.48	28.1912	0	0.111363	566.298	16.9399	0	0	0	0	28.1912		949.719	0.949719	0.0502809
393			0.0124307				0.2	48.1864	120.202	234.159	220.788	359.356	0.164575	0.00497717	4.407	2.22873	3.27089	5.93655	1.09677	1000	245529		0		0	0	0	73.3822	2717.29	0	16486.6	264806	31.9449	27.7269	0	0.109526	566.462	16.9449	0	0	0	0	27.7269		950.547	0.950547	0.0494527
394			0.0138036				0.2	47.3251	120.236	234.227	220.851	360.049	0.161634	0.00489505	4.41007	2.23028	3.27317	5.95286	1.07854	1000	241147		0		0	0	0	72.0735	2668.73	0	16191.9	260080	31.3749	27.2321	0	0.107572	566.624	16.9498	0	0	0	0	27.2321		951.43	0.95143	0.0485702
395			0.0138036				0.2	46.4792	120.27	234.293	220.914	360.729	0.158745	0.00480756	4.41309	2.23181	3.27541	5.96889	1.06062	1000	236844		0		0	0	0	70.7854	2621.03	0	15902.5	255438	30.815	26.7461	0	0.10565	566.783	16.9546	0	0	0	0	26.7461		952.297	0.952297	0.0477034
396			0.0138036				0.2	45.6485	120.304	234.359	220.976	361.398	0.155907	0.00472163	4.41606	2.23331	3.27761	5.98466	1.04299	1000	232617		463984		0	292.421	31402.5	69.5202	2574.18	0	15618.3	746559	30.2651	26.2688	1.47057	0.103761	566.938	16.9593	0	0.0948045	0.0948045	0.189609	26.0792		953.148	0.953148	0.0468521
397			0.0138036				0.2	44.8326	120.337	234.423	221.036	362.055	0.153121	0.00463724	4.41898	2.23479	3.27978	6.00017	1.02564	1000	225367		0		0	0	0	67.3516	2493.88	0	15131.1	243060	29.3218	25.4501	0	0.100525	567.092	16.964	0	0	0	0	25.4501		953.984	0.953984	0.046016
398			0.0138036				0.2	44.0313	120.369	234.486	221.095	362.7	0.150384	0.00455436	4.42185	2.23624	3.28191	6.01541	1.00858	1000	221345		0		0	0	0	66.1478	2449.31	0	14860.6	238722	28.7985	24.9959	0	0.098728	567.242	16.9685	0	0	0	0	24.9959		954.805	0.954805	0.0451948
399			0.0138036				0.2	43.2443	120.401	234.548	221.154	363.333	0.147696	0.00447296	4.42467	2.23767	3.284	6.03041	0.991793	1000	217395		0		0	0	0	64.9655	2405.53	0	14595	234461	28.2846	24.5498	0	0.0969634	567.39	16.973	0	0	0	0	24.5498		955.612	0.955612	0.0443883
400			0.0138036				0.2	42.4714	120.432	234.608	221.211	363.955	0.145056	0.00439301	4.42745	2.23907	3.28606	6.04515	0.975283	1000	213516		0		0	0	0	63.8043	2362.53	0	14334.2	230276	27.7798	24.1117	0	0.0952304	567.535	16.9774	0	0	0	0	24.1117		956.404	0.956404	0.0435961
401			0.0138036				0.2	41.7123	120.463	234.668	221.267	364.566	0.142464	0.00431449	4.43018	2.24045	3.28809	6.05965	0.959041	1000	209705		0		0	0	0	62.6639	2320.31	0	14078	226166	27.2841	23.6814	0	0.0935283	567.677	16.9817	0	0	0	0	23.6814		957.182	0.957182	0.0428181
402			0.0138036				0.2	40.9668	120.493	234.726	221.322	365.166	0.139917	0.00423738	4.43286	2.24181	3.29008	6.07391	0.943065	1000	205963		371820		0	231.157	24823.5	61.5439	2278.84	0	13826.4	619004	26.7972	23.2588	1.17846	0.0918566	567.817	16.986	0	0.0749424	0.0749424	0.149885	23.1089		957.946	0.957946	0.042054
403			0.0138036				0.2	40.2346	120.522	234.784	221.377	365.755	0.137417	0.00416164	4.4355	2.24314	3.29204	6.08793	0.92735	1000	202287		0		0	0	0	60.4439	2238.11	0	13579.2	218165	26.3189	22.8437	0	0.0902148	567.954	16.9901	0	0	0	0	22.8437		958.697	0.958697	0.0413035
404			0.0138036				0.2	39.5154	120.551	234.84	221.43	366.334	0.134961	0.00408726	4.4381	2.24446	3.29397	6.10171	0.911892	1000	198677		0		0	0	0	59.3636	2198.1	0	13336.5	214271	25.8492	22.436	0	0.0886024	568.089	16.9942	0	0	0	0	22.436		959.434	0.959434	0.0405664
405			0.0138036				0.2	38.8092	120.58	234.896	221.482	366.902	0.132548	0.00401421	4.44065	2.24575	3.29586	6.11527	0.896687	1000	195132		0		0	0	0	58.3026	2158.82	0	13098.2	210447	25.3879	22.0356	0	0.0870188	568.222	16.9982	0	0	0	0	22.0356		960.158	0.960158	0.0398424
406			0.0153413				0.2	38.0558	120.608	234.95	221.533	367.521	0.129975	0.00394246	4.44316	2.24702	3.29772	6.12998	0.880345	1000	191349		0		0	0	0	57.1735	2116.91	0	12843.9	206367	24.8958	21.6085	0	0.0853336	568.352	17.0022	0	0	0	0	21.6085		960.93	0.96093	0.0390701
407			0.0153413				0.2	37.3171	120.635	235.004	221.584	368.127	0.127453	0.00386593	4.44562	2.24826	3.29955	6.14443	0.864303	1000	187640		0		0	0	0	56.0637	2075.82	0	12594.6	202366	24.4132	21.1896	0	0.0836772	568.479	17.006	0	0	0	0	21.1896		961.687	0.961687	0.0383128
408			0.0153413				0.2	36.5928	120.662	235.056	221.633	368.721	0.124979	0.00379089	4.44804	2.24948	3.30135	6.15861	0.848548	1000	184003		306867		0	190.777	20487.1	54.9755	2035.53	0	12350.1	525989	23.94	20.7789	0.972598	0.0820529	568.604	17.0098	0	0.0618508	0.0618508	0.123702	20.6552		962.43	0.96243	0.0375701
409			0.0153413				0.2	35.8825	120.688	235.108	221.682	369.304	0.122553	0.00371731	4.45041	2.25069	3.30311	6.17254	0.833076	1000	177989		0		0	0	0	53.1772	1968.94	0	11946.1	191957	23.1575	20.0997	0	0.0793689	568.727	17.0135	0	0	0	0	20.0997		963.158	0.963158	0.0368418
410			0.0153413				0.2	35.186	120.714	235.158	221.729	369.875	0.120174	0.00364515	4.45275	2.25186	3.30484	6.18621	0.817882	1000	174538		0		0	0	0	52.1449	1930.72	0	11714.2	188235	22.7086	19.7101	0	0.0778283	568.847	17.0172	0	0	0	0	19.7101		963.872	0.963872	0.0361277
411			0.0153413				0.2	34.503	120.739	235.207	221.776	370.436	0.117841	0.00357439	4.45503	2.25302	3.30654	6.19963	0.802961	1000	171155		0		0	0	0	51.1328	1893.25	0	11486.9	184586	22.2684	19.328	0	0.0763175	568.965	17.0208	0	0	0	0	19.328		964.573	0.964573	0.0354274
412			0.0153413				0.2	33.8332	120.764	235.256	221.821	370.985	0.115554	0.00350501	4.45728	2.25416	3.30821	6.21281	0.788307	1000	167837		0		0	0	0	50.1402	1856.5	0	11263.9	181008	21.8367	18.9534	0	0.0748361	569.081	17.0243	0	0	0	0	18.9534		965.259	0.965259	0.0347406
413			0.0153413				0.2	33.1765	120.789	235.303	221.866	371.524	0.113311	0.00343698	4.45949	2.25527	3.30984	6.22574	0.773917	1000	164584		0		0	0	0	49.1669	1820.46	0	11045.2	177499	21.4134	18.586	0	0.0733835	569.194	17.0277	0	0	0	0	18.586		965.933	0.965933	0.0340672
414			0.0153413				0.2	32.5325	120.813	235.35	221.91	372.053	0.111111	0.00337026	4.46165	2.25637	3.31145	6.23844	0.759786	1000	161393		257328		0	157.809	16946.8	48.2126	1785.12	0	10830.9	448490	20.9984	18.2257	0.815587	0.0719591	569.305	17.0311	0	0.0511624	0.0511624	0.102325	18.1234		966.593	0.966593	0.0334068
415			0.0153413				0.2	31.901	120.836	235.395	221.953	372.571	0.108954	0.00330484	4.46378	2.25745	3.31303	6.25091	0.745909	1000	158265		0		0	0	0	47.2767	1750.47	0	10620.6	170683	20.5913	17.8724	0	0.0705623	569.414	17.0344	0	0	0	0	17.8724		967.241	0.967241	0.0327592
416			0.0153413				0.2	31.2818	120.859	235.44	221.995	373.079	0.106839	0.00324069	4.46587	2.2585	3.31458	6.26315	0.732282	1000	155197		0		0	0	0	46.359	1716.49	0	10414.5	167374	20.1921	17.5259	0	0.0691926	569.521	17.0376	0	0	0	0	17.5259		967.876	0.967876	0.0321242
417			0.0153413				0.2	30.6746	120.882	235.484	222.037	373.577	0.104766	0.00317779	4.46792	2.25954	3.3161	6.27516	0.7189	1000	152188		0		0	0	0	45.4592	1683.18	0	10212.3	164129	19.8007	17.1862	0	0.0678495	569.625	17.0408	0	0	0	0	17.1862		968.499	0.968499	0.0315014
418			0.0170635				0.2	30.0263	120.904	235.527	222.077	374.119	0.102552	0.0031161	4.46993	2.26055	3.31759	6.2882	0.704515	1000	148976		0		0	0	0	44.5008	1647.6	0	9996.48	160665	19.3828	16.8234	0	0.066419	569.728	17.0439	0	0	0	0	16.8234		969.163	0.969163	0.0308365
419			0.0170635				0.2	29.3918	120.925	235.569	222.117	374.649	0.100384	0.00305025	4.4719	2.26155	3.31906	6.30098	0.69042	1000	145831		0		0	0	0	43.5603	1612.79	0	9785.23	157273	18.9737	16.4683	0	0.0650154	569.828	17.047	0	0	0	0	16.4683		969.814	0.969814	0.0301856
420			0.0170635				0.2	28.7706	120.946	235.611	222.156	375.168	0.0982629	0.00298579	4.47383	2.26253	3.32049	6.31351	0.676603	1000	142753		230139		0	141.135	15156.2	42.6398	1578.7	0	9578.43	399389	18.5732	16.1207	0.729412	0.0636414	569.927	17.0499	0	0.0457566	0.0457566	0.0915132	16.0292
									120.967	235.611	222.156	375.168			4.47383	2.26253	3.32049	6.31351			Per Patient
																					Inpatient Outpatient Cost	Initial ICD Cost	Replace ICD Cost		Lead Infection/Dislodgement Costs (initial)	Lead Dislodgement Costs (after replacement)	Lead Infection Costs (after replacement)	ICD Shock Complication Cost	ICD Follow Up Costs	Heart Failure Death Costs	Lead Replacement Costs	Total ICD Cost	Life Months	Quality Adjusted Life Months (adjusted for inappropriate shocks only)	ICD Replacement	Shock Complications							Quality Adjusted Life Months
																					1.14811e+06	633678	280035	0	19779.4	230.648	24768.8	345.4	12881	0	55647.6	2.17548e+06	149.377	129.653	0.887554	0.515522							129.403
																												2.87833
																																	LifeYears	QALY (adjusted for inappropriate shocks only)									Quality Adjusted Life Years
																																	12.4481	10.8044									10.7836

## Sheet: 3.4 ICD (Undiscounted)
Cycle			Death Risk		Initial Implant Cohort Size		nOperative Death	nWell	nSudden Cardiac Death	nNon-Sudden Cardiac Death	nUnknown Death	nNon-Cardiac Death	nComplication - Continue ICD	nComplication - Discontinue ICD	nDiscontinue ICD -Sudden Cardiac Death	nDiscontinue ICD - Unknown Death	nDiscontinue ICD - Non-Sudden Cardiac Death	nDiscontinue ICD - Non-Cardiac Death	nDiscontinue ICD - Well	Check	Inpatient Outpatient Cost	Initial ICD Cost	Replace ICD Cost		Lead Infection/Dislodgement Costs (initial)	Lead Dislodgement Costs (after replacement)	Lead Infection Costs (after replacement)	ICD Shock Complication Cost	ICD Follow Up Costs	Heart Failure Death Costs	Lead Replacement Costs	Total ICD Cost	Life Months	Quality Adjusted Life Months (adjusted for inappropriate shocks only)	ICD Replacement	Shock complications	Cumulative Shock Complications - Continue ICD	Cumulative Shock Complications - Discontinue ICD	Infection Dislodgement Utility Decrement (after initial implant)	Dislodgement Utility Decrement (after replacement)	Infection Utility Decrement (after replacement)	Sum of Utility Decrement (excluding inappropriate shocks)	Quality Adjusted Life Years (adjusted for all complications)
					1000																	633678000										633678000
0			0				0.2	999.8	0	0	0	0	0	0	0	0	0	0	0	1000	7.68446e+06		0		1.97794e+07	0	0	0	86982.6	0	237582	2.77884e+07	999.8	868.126	0	0	0	0	99.8	0	0	99.8	768.326
1			0				0.2	992.342	0.718018	1.39874	1.31887	0.531972	3.38923	0.10122	0	0	0	0	0	1000	7.65397e+06		0		0	0	0	2338.6	86628.6	0	236615	7.97955e+06	995.832	864.333	0	3.49045	3.38923	0.10122	0	0	0	0	864.333
2			0				0.2	988.303	1.43311	2.79179	2.63236	1.06178	3.37544	0.100808	0.00028201	0.000142619	0.000209308	0.000100783	0.100485	1000	7.62359e+06		0		0	0	0	2329.09	86276.1	0	235652	7.94785e+06	991.88	860.903	0	3.47625	6.76467	0.202028	0	0	0	0	860.903
3			0				0.2	984.281	2.1453	4.17917	3.94052	1.58943	3.3617	0.100398	0.000842834	0.000426242	0.000625553	0.000301207	0.199832	1000	7.59333e+06		0		0	0	0	2319.61	85925	0	234693	7.91627e+06	987.943	857.486	0	3.4621	10.1264	0.302425	0	0	0	0	857.486
4			0				0.2	980.276	2.85459	5.5609	5.24334	2.11493	3.34802	0.099989	0.00167931	0.000849267	0.00124639	0.00060014	0.29805	1000	7.56319e+06		0		0	0	0	2310.17	85575.3	0	233738	7.88482e+06	984.022	854.082	0	3.44801	13.4744	0.402414	0	0	0	0	854.082
5			0				0.2	976.286	3.56099	6.93701	6.54087	2.6383	3.3344	0.0995821	0.00278829	0.00141011	0.00206947	0.000996462	0.39515	1000	7.53317e+06		0		0	0	0	2300.77	85227	0	232787	7.85348e+06	980.116	850.692	0	3.43398	16.8088	0.501996	0	0	0	0	850.692
6			0				0.2	972.313	4.26452	8.30752	7.83312	3.15953	3.32083	0.0991768	0.00416667	0.00210719	0.00309251	0.00148906	0.491141	1000	7.50326e+06		1.01565e+06		0	990.915	106412	2291.4	84880.2	0	231839	8.94532e+06	976.224	847.314	3.21903	3.42	20.1296	0.601173	0	0.32126	0.32126	0.642519	846.672
7			0				0.2	968.356	4.96518	9.67245	9.12011	3.67865	3.30731	0.0987732	0.00581136	0.00293895	0.0043132	0.00207683	0.586033	1000	7.47347e+06		0		0	0	0	2282.08	84534.7	0	230896	7.79118e+06	972.348	843.95	0	3.40609	23.4369	0.699946	0	0	0	0	843.95
8			0				0.2	964.416	5.66299	11.0318	10.4019	4.19565	3.29385	0.0983712	0.0077193	0.00390384	0.00572929	0.00275868	0.679835	1000	7.4438e+06		0		0	0	0	2272.79	84190.7	0	229956	7.76021e+06	968.488	840.599	0	3.39222	26.7308	0.798317	0	0	0	0	840.599
9			0				0.2	960.491	6.35796	12.3857	11.6784	4.71055	3.28045	0.0979709	0.00988747	0.00500034	0.00733851	0.00353353	0.772558	1000	7.41424e+06		0		0	0	0	2263.54	83848.1	0	229020	7.72937e+06	964.642	837.261	0	3.37842	30.0112	0.896288	0	0	0	0	837.261
10			0				0.2	956.582	7.05011	13.734	12.9497	5.22335	3.2671	0.0975722	0.0123129	0.00622692	0.00913864	0.0044003	0.86421	1000	7.38479e+06		0		0	0	0	2254.33	83506.9	0	228088	7.69864e+06	960.811	833.936	0	3.36467	33.2783	0.993861	0	0	0	0	833.936
11			0				0.2	952.689	7.73943	15.0769	14.2159	5.73406	3.2538	0.0971751	0.0149925	0.00758208	0.0111275	0.00535793	0.954801	1000	7.35546e+06		0		0	0	0	2245.15	83167	0	227160	7.66803e+06	956.995	830.624	0	3.35098	36.5321	1.09104	0	0	0	0	830.624
12			0				0.2	948.812	8.42596	16.4142	15.4769	6.2427	3.24056	0.0967796	0.0179234	0.00906432	0.0133028	0.00640536	1.04434	1000	7.32625e+06		281645		0	274.787	29508.7	2236.02	82828.6	0	226235	7.94897e+06	953.194	827.325	0.892657	3.33734	39.7727	1.18782	0	0.0890872	0.0890872	0.178174	827.147
13			0				0.2	944.951	9.10968	17.7462	16.7328	6.74927	3.22737	0.0963858	0.0211027	0.0106722	0.0156625	0.00754156	1.13284	1000	7.29714e+06		0		0	0	0	2226.92	82491.5	0	225315	7.60718e+06	949.407	824.038	0	3.32376	43.0001	1.2842	0	0	0	0	824.038
14			0				0.2	941.105	9.79063	19.0727	17.9836	7.25377	3.21424	0.0959935	0.0245275	0.0124041	0.0182043	0.00876547	1.2203	1000	7.26815e+06		0		0	0	0	2217.85	82155.8	0	224398	7.57693e+06	945.635	820.765	0	3.31023	46.2143	1.38019	0	0	0	0	820.765
15			0				0.2	937.275	10.4688	20.3938	19.2292	7.75622	3.20116	0.0956029	0.0281948	0.0142588	0.0209262	0.0100761	1.30674	1000	7.23928e+06		0		0	0	0	2208.83	81821.4	0	223485	7.54679e+06	941.878	817.504	0	3.29676	49.4155	1.4758	0	0	0	0	817.504
16			0				0.2	933.461	11.1442	21.7096	20.4698	8.25663	3.18813	0.0952138	0.0321019	0.0162347	0.0238261	0.0114724	1.39216	1000	7.21051e+06		0		0	0	0	2199.84	81488.4	0	222575	7.51678e+06	938.136	814.256	0	3.28334	52.6036	1.57101	0	0	0	0	814.256
17			0				0.2	929.662	11.8169	23.02	21.7054	8.755	3.17515	0.0948263	0.0362459	0.0183304	0.0269018	0.0129533	1.47658	1000	7.18186e+06		0		0	0	0	2190.89	81156.8	0	221669	7.48688e+06	934.408	811.02	0	3.26998	55.7787	1.66584	0	0	0	0	811.02
18			0				0.2	925.878	12.4868	24.325	22.9359	9.25134	3.16223	0.0944404	0.040624	0.0205446	0.0301512	0.014518	1.56	1000	7.15332e+06		502438		0	490.203	52641.8	2181.97	80826.5	0	220767	8.01267e+06	930.695	807.797	1.59245	3.25667	58.941	1.76028	0	0.158926	0.158926	0.317852	807.48
19			0				0.2	922.11	13.154	25.6248	24.1615	9.74566	3.14936	0.0940561	0.0452334	0.0228757	0.0335724	0.0161653	1.64243	1000	7.12489e+06		0		0	0	0	2173.09	80497.6	0	219869	7.42743e+06	926.996	804.587	0	3.24342	62.0903	1.85433	0	0	0	0	804.587
20			0				0.2	918.358	13.8185	26.9192	25.382	10.238	3.13655	0.0936733	0.0500715	0.0253224	0.0371632	0.0178942	1.72388	1000	7.09657e+06		0		0	0	0	2164.25	80170	0	218974	7.39788e+06	923.312	801.389	0	3.23022	65.2269	1.94801	0	0	0	0	801.389
21			0				0.2	914.62	14.4803	28.2084	26.5976	10.7283	3.12378	0.0932921	0.0551354	0.0278834	0.0409216	0.019704	1.80436	1000	7.06837e+06		0		0	0	0	2155.44	79843.7	0	218083	7.36845e+06	919.642	798.204	0	3.21707	68.3507	2.0413	0	0	0	0	798.204
22			0.00088635				0.2	910.088	15.1394	29.4924	27.8082	12.03	3.1083	0.0929124	0.0604225	0.0305572	0.0448457	0.0232754	1.8822	1000	7.034e+06		0		0	0	0	2144.81	79448	0	217002	7.3326e+06	915.171	794.323	0	3.20121	71.459	2.13421	0	0	0	0	794.323
23			0.00088635				0.2	905.577	15.7952	30.7699	29.0128	13.3253	3.0929	0.0924519	0.0659254	0.0333401	0.04893	0.0269926	1.95902	1000	6.99981e+06		0		0	0	0	2134.18	79054.3	0	215927	7.29692e+06	910.722	790.462	0	3.18535	74.5519	2.22666	0	0	0	0	790.462
24			0.00088635				0.2	901.089	16.4478	32.0412	30.2115	14.6142	3.07757	0.0919938	0.071641	0.0362306	0.0531721	0.0308536	2.03477	1000	6.96577e+06		490843		0	478.891	51427	2123.61	78662.5	0	214856	7.80416e+06	906.293	786.618	1.5557	3.16956	77.6294	2.31866	0	0.155259	0.155259	0.310517	786.308
25			0.00088635				0.2	896.623	17.0971	33.3061	31.4042	15.8967	3.06232	0.0915378	0.0775664	0.0392273	0.05757	0.0348562	2.10944	1000	6.9319e+06		0		0	0	0	2113.08	78272.7	0	213792	7.22608e+06	901.887	782.793	0	3.15385	80.6917	2.4102	0	0	0	0	782.793
26			0.00088635				0.2	892.18	17.7432	34.5648	32.591	17.1729	3.04714	0.0910842	0.0836985	0.0423285	0.0621213	0.0389985	2.18305	1000	6.89819e+06		0		0	0	0	2102.61	77884.7	0	212732	7.19091e+06	897.501	778.987	0	3.13822	83.7389	2.50128	0	0	0	0	778.987
27			0.00088635				0.2	887.758	18.3861	35.8173	33.7719	18.4427	3.03204	0.0906328	0.0900345	0.0455327	0.0668239	0.0432785	2.25561	1000	6.86465e+06		0		0	0	0	2092.19	77498.7	0	211678	7.15591e+06	893.136	775.199	0	3.12267	86.7709	2.59191	0	0	0	0	775.199
28			0.00088635				0.2	883.358	19.0259	37.0635	34.947	19.7062	3.01701	0.0901836	0.0965714	0.0488386	0.0716756	0.0476942	2.32713	1000	6.83126e+06		0		0	0	0	2081.82	77114.7	0	210629	7.12109e+06	888.793	771.429	0	3.10719	89.7879	2.6821	0	0	0	0	771.429
29			0.00088635				0.2	878.98	19.6624	38.3035	36.1162	20.9635	3.00206	0.0897366	0.103306	0.0522446	0.0766742	0.0522437	2.39763	1000	6.79804e+06		0		0	0	0	2071.5	76732.5	0	209585	7.08642e+06	884.47	767.677	0	3.0918	92.79	2.77183	0	0	0	0	767.677
30			0.00088635				0.2	874.624	20.2958	39.5375	37.2797	22.2145	2.98718	0.0892919	0.110236	0.0557493	0.0818177	0.056925	2.4671	1000	6.76497e+06		400545		0	390.792	41966.3	2061.24	76352.2	0	208801	7.49509e+06	880.168	763.943	1.2695	3.07647	95.7772	2.86112	0	0.126697	0.126697	0.253393	763.689
31			0.00088635				0.2	870.29	20.9261	40.7652	38.4373	23.4593	2.97238	0.0888494	0.117359	0.0593513	0.087104	0.0617362	2.53557	1000	6.73206e+06		0		0	0	0	2051.02	75973.8	0	207766	7.01785e+06	875.886	760.227	0	3.06123	98.7496	2.94997	0	0	0	0	760.227
32			0.00088635				0.2	865.976	21.5533	41.987	39.5893	24.698	2.95765	0.088409	0.124671	0.0630491	0.092531	0.0666755	2.60305	1000	6.69931e+06		0		0	0	0	2040.86	75597.3	0	206736	6.98369e+06	871.626	756.529	0	3.04605	101.707	3.03838	0	0	0	0	756.529
33			0.00088635				0.2	861.685	22.1773	43.2026	40.7355	25.9305	2.94299	0.0879709	0.132169	0.0668414	0.0980965	0.0717409	2.66953	1000	6.66672e+06		0		0	0	0	2030.74	75222.6	0	205712	6.94969e+06	867.385	752.848	0	3.03096	104.65	3.12635	0	0	0	0	752.848
34			0.000116886				0.2	858.077	22.7982	44.4122	41.8761	26.4916	2.93067	0.0875349	0.139852	0.0707267	0.103799	0.0748088	2.73717	1000	6.63942e+06		0		0	0	0	2022.19	74907.7	0	204851	6.9212e+06	863.833	749.765	0	3.0182	107.581	3.21389	0	0	0	0	749.765
35			0.000116886				0.2	854.485	23.4166	45.6168	43.0119	27.0504	2.9184	0.0871684	0.147722	0.0747068	0.10964	0.0779515	2.80387	1000	6.61222e+06		0		0	0	0	2013.73	74594.1	0	203993	6.89282e+06	860.294	746.694	0	3.00557	110.499	3.30106	0	0	0	0	746.694
36			0.000116886				0.2	850.908	24.0323	46.8163	44.1429	27.6068	2.90618	0.0868035	0.155777	0.0787803	0.115618	0.081168	2.86971	1000	6.58514e+06		511417		0	498.964	53582.7	2005.3	74281.8	0	203386	7.43031e+06	856.77	743.635	1.62091	2.99298	113.405	3.38786	0	0.161767	0.161767	0.323533	743.311
37			0.000116886				0.2	847.345	24.6455	48.0108	45.2692	28.1609	2.89401	0.0864401	0.164014	0.082946	0.121732	0.0844573	2.93471	1000	6.55816e+06		0		0	0	0	1996.9	73970.8	0	202535	6.83666e+06	853.26	740.589	0	2.98045	116.299	3.4743	0	0	0	0	740.589
38			0.000116886				0.2	843.798	25.2561	49.2003	46.3908	28.7127	2.8819	0.0860782	0.172431	0.0872028	0.127979	0.0878186	2.99887	1000	6.53129e+06		0		0	0	0	1988.54	73661.1	0	201687	6.80863e+06	849.765	737.554	0	2.96797	119.181	3.56038	0	0	0	0	737.554
39			0.000116886				0.2	840.265	25.8642	50.3849	47.5076	29.2621	2.86983	0.0857179	0.181026	0.0915495	0.134358	0.0912508	3.06219	1000	6.50453e+06		0		0	0	0	1980.22	73352.8	0	200843	6.78071e+06	846.283	734.533	0	2.95555	122.051	3.6461	0	0	0	0	734.533
40			0.000116886				0.2	836.747	26.4697	51.5644	48.6198	29.8093	2.85782	0.085359	0.189797	0.095985	0.140868	0.0947531	3.12469	1000	6.47788e+06		0		0	0	0	1971.93	73045.7	0	200002	6.7529e+06	842.815	731.523	0	2.94318	124.909	3.73146	0	0	0	0	731.523
41			0.000116886				0.2	833.244	27.0726	52.7391	49.7274	30.3542	2.84585	0.0850016	0.19874	0.100508	0.147506	0.0983245	3.18638	1000	6.45133e+06		0		0	0	0	1963.67	72739.9	0	199165	6.7252e+06	839.362	728.525	0	2.93085	127.755	3.81646	0	0	0	0	728.525
42			0.000116886				0.2	829.756	27.6731	53.9088	50.8303	30.8968	2.83394	0.0846458	0.207855	0.105117	0.15427	0.101964	3.24725	1000	6.4249e+06		690317		0	673.507	72326.5	1955.45	72435.3	0	198814	7.46142e+06	835.922	725.54	2.18792	2.91858	130.589	3.9011	0	0.218354	0.218354	0.436709	725.103
43			0.000116886				0.2	826.282	28.271	55.0736	51.9286	31.4371	2.82207	0.0842914	0.217138	0.109812	0.16116	0.105671	3.30732	1000	6.39856e+06		0		0	0	0	1947.26	72132.1	0	197981	6.67062e+06	832.496	722.566	0	2.90637	133.411	3.98539	0	0	0	0	722.566
44			0.000116886				0.2	822.823	28.8665	56.2335	53.0223	31.9751	2.81026	0.0839385	0.226587	0.114591	0.168174	0.109444	3.3666	1000	6.37234e+06		0		0	0	0	1939.11	71830.1	0	197152	6.64326e+06	829.084	719.605	0	2.8942	136.221	4.06933	0	0	0	0	719.605
45			0.000116886				0.2	819.378	29.4594	57.3886	54.1114	32.511	2.79849	0.0835871	0.236201	0.119453	0.175309	0.113283	3.42509	1000	6.34622e+06		0		0	0	0	1930.99	71529.4	0	196327	6.61601e+06	825.685	716.655	0	2.88208	139.02	4.15292	0	0	0	0	716.655
46			0.00018808				0.2	815.89	30.0499	58.5388	55.196	33.103	2.78658	0.0832372	0.245976	0.124396	0.182564	0.117437	3.48255	1000	6.31975e+06		0		0	0	0	1922.78	71224.8	0	195491	6.58839e+06	822.242	713.666	0	2.86982	141.806	4.23616	0	0	0	0	713.666
47			0.00018808				0.2	812.416	30.6378	59.6842	56.2759	33.6926	2.77471	0.0828828	0.255911	0.129421	0.189938	0.121658	3.53923	1000	6.29339e+06		0		0	0	0	1914.59	70921.6	0	194659	6.56089e+06	818.813	710.69	0	2.8576	144.581	4.31904	0	0	0	0	710.69
48			0.00018808				0.2	808.957	31.2232	60.8246	57.3512	34.2797	2.7629	0.0825299	0.266003	0.134524	0.197428	0.125946	3.59514	1000	6.26714e+06		551551		0	538.12	57787.6	1906.44	70619.6	0	194300	7.14385e+06	815.397	707.725	1.74811	2.84543	147.344	4.40157	0	0.174461	0.174461	0.348922	707.377
49			0.00018808				0.2	805.512	31.8062	61.9603	58.422	34.8643	2.75114	0.0821785	0.276249	0.139706	0.205033	0.130299	3.65028	1000	6.241e+06		0		0	0	0	1898.32	70318.9	0	193473	6.50669e+06	811.996	704.773	0	2.83332	150.095	4.48375	0	0	0	0	704.773
50			0.00018808				0.2	802.083	32.3866	63.091	59.4882	35.4463	2.73942	0.0818286	0.286648	0.144965	0.212751	0.134718	3.70467	1000	6.21497e+06		0		0	0	0	1890.24	70019.5	0	192649	6.47953e+06	808.609	701.833	0	2.82125	152.834	4.56558	0	0	0	0	701.833
51			0.00018808				0.2	798.668	32.9646	64.217	60.5499	36.0259	2.72776	0.0814802	0.297198	0.1503	0.220581	0.1392	3.7583	1000	6.18904e+06		0		0	0	0	1882.19	69721.4	0	191829	6.45247e+06	805.235	698.905	0	2.80924	155.562	4.64706	0	0	0	0	698.905
52			0.00018808				0.2	795.267	33.5402	65.3382	61.607	36.6031	2.71615	0.0811333	0.307896	0.155711	0.228521	0.143745	3.81118	1000	6.16322e+06		0		0	0	0	1874.18	69424.6	0	191012	6.42553e+06	801.876	695.99	0	2.79728	158.278	4.72819	0	0	0	0	695.99
53			0.00018808				0.2	791.881	34.1133	66.4546	62.6597	37.1777	2.70458	0.0807878	0.31874	0.161195	0.23657	0.148353	3.86333	1000	6.1375e+06		0		0	0	0	1866.2	69129	0	190199	6.3987e+06	798.53	693.086	0	2.78537	160.983	4.80898	0	0	0	0	693.086
54			0.00018808				0.2	788.51	34.6839	67.5662	63.7078	37.75	2.69307	0.0804439	0.329729	0.166752	0.244726	0.153022	3.91475	1000	6.11189e+06		1.24402e+06		0	1213.73	130340	1858.25	68834.6	0	189504	7.74766e+06	795.198	690.194	3.94285	2.77351	163.676	4.88942	0	0.393496	0.393496	0.786992	689.407
55			0.00018808				0.2	785.152	35.2521	68.6731	64.7515	38.3198	2.6816	0.0801014	0.34086	0.172381	0.252987	0.157751	3.96544	1000	6.08639e+06		0		0	0	0	1850.34	68541.6	0	188697	6.34547e+06	791.88	687.313	0	2.7617	166.358	4.96952	0	0	0	0	687.313
56			0.00018808				0.2	781.809	35.8179	69.7753	65.7908	38.8871	2.67018	0.0797603	0.352131	0.178082	0.261353	0.16254	4.01542	1000	6.06099e+06		0		0	0	0	1842.46	68249.7	0	187893	6.31897e+06	788.575	684.445	0	2.74994	169.028	5.04928	0	0	0	0	684.445
57			0.00018808				0.2	778.481	36.3813	70.8728	66.8256	39.4521	2.65881	0.0794207	0.363541	0.183852	0.269821	0.167388	4.06468	1000	6.03569e+06		0		0	0	0	1834.62	67959.1	0	187093	6.29258e+06	785.284	681.588	0	2.73823	171.686	5.1287	0	0	0	0	681.588
58			0.000271865				0.2	775.101	36.9423	71.9656	67.856	40.0801	2.64727	0.0790826	0.375087	0.189691	0.27839	0.172641	4.1129	1000	6.00999e+06		0		0	0	0	1826.66	67664.1	0	186281	6.26576e+06	781.94	678.687	0	2.72635	174.334	5.20779	0	0	0	0	678.687
59			0.000271865				0.2	771.736	37.5008	73.0537	68.882	40.7053	2.63578	0.0787392	0.386766	0.195597	0.287059	0.177954	4.16041	1000	5.9844e+06		0		0	0	0	1818.73	67370.3	0	185472	6.23906e+06	778.611	675.797	0	2.71452	176.97	5.28653	0	0	0	0	675.797
60			0.000271865				0.2	768.385	38.0569	74.1371	69.9035	41.3279	2.62433	0.0783974	0.398577	0.20157	0.295825	0.183328	4.20723	1000	5.95892e+06		1.20301e+06		0	1173.72	126043	1810.83	67077.8	0	184779	7.54281e+06	775.295	672.919	3.81287	2.70273	179.594	5.36492	0	0.380524	0.380524	0.761049	672.158
61			0.000271865				0.2	765.049	38.6106	75.2157	70.9205	41.9477	2.61294	0.078057	0.410517	0.207609	0.304687	0.18876	4.25335	1000	5.93354e+06		0		0	0	0	1802.97	66786.6	0	183977	6.18611e+06	771.994	670.054	0	2.691	182.207	5.44298	0	0	0	0	670.054
62			0.000271865				0.2	761.728	39.162	76.2897	71.9332	42.5649	2.6016	0.0777181	0.422585	0.213712	0.313644	0.19425	4.29879	1000	5.90827e+06		0		0	0	0	1795.14	66496.7	0	183178	6.15974e+06	768.706	667.2	0	2.67931	184.808	5.5207	0	0	0	0	667.2
63			0.000271865				0.2	758.421	39.7109	77.359	72.9414	43.1794	2.5903	0.0773807	0.434778	0.219878	0.322694	0.199797	4.34355	1000	5.88311e+06		0		0	0	0	1787.35	66208	0	182383	6.13349e+06	765.432	664.359	0	2.66768	187.399	5.59808	0	0	0	0	664.359
64			0.000271865				0.2	755.128	40.2574	78.4237	73.9453	43.7912	2.57906	0.0770448	0.447096	0.226107	0.331835	0.205401	4.38764	1000	5.85805e+06		0		0	0	0	1779.59	65920.5	0	181591	6.10734e+06	762.172	661.529	0	2.6561	189.978	5.67512	0	0	0	0	661.529
65			0.000271865				0.2	751.85	40.8016	79.4837	74.9448	44.4003	2.56786	0.0767103	0.459535	0.232398	0.341068	0.21106	4.43106	1000	5.8331e+06		0		0	0	0	1771.86	65634.3	0	180803	6.08131e+06	758.925	658.711	0	2.64457	192.546	5.75183	0	0	0	0	658.711
66			0.000271865				0.2	748.586	41.3433	80.5392	75.94	45.0068	2.55671	0.0763772	0.472094	0.23875	0.350389	0.216774	4.47383	1000	5.80825e+06		4.54037e+06		0	4429.81	475708	1764.17	65349.4	0	180998	1.10769e+07	755.693	655.905	14.3905	2.63309	195.102	5.82821	0	1.43617	1.43617	2.87233	653.033
67			0.000271865				0.2	745.336	41.8828	81.5901	76.9308	45.6107	2.54561	0.0760457	0.484771	0.245161	0.359798	0.222542	4.51594	1000	5.78351e+06		0		0	0	0	1756.51	65065.7	0	180212	6.03054e+06	752.473	653.111	0	2.62166	197.648	5.90426	0	0	0	0	653.111
68			0.000271865				0.2	742.1	42.4199	82.6364	77.9174	46.212	2.53456	0.0757155	0.497565	0.251631	0.369294	0.228362	4.55741	1000	5.75887e+06		0		0	0	0	1748.88	64783.2	0	179430	6.00483e+06	749.268	650.328	0	2.61027	200.183	5.97997	0	0	0	0	650.328
69			0.000271865				0.2	738.878	42.9547	83.6781	78.8997	46.8106	2.52355	0.0753868	0.510473	0.258159	0.378875	0.234235	4.59823	1000	5.73433e+06		0		0	0	0	1741.29	64501.9	0	178651	5.97923e+06	746.075	647.558	0	2.59894	202.706	6.05536	0	0	0	0	647.558
70			0.000370648				0.2	735.597	43.4871	84.7154	79.8777	47.4799	2.51235	0.0750595	0.523495	0.264744	0.388539	0.240621	4.63796	1000	5.70933e+06		0		0	0	0	1733.56	64215.5	0	177858	5.95314e+06	742.823	644.735	0	2.58741	205.218	6.13042	0	0	0	0	644.735
71			0.000370648				0.2	732.331	44.0172	85.748	80.8513	48.1462	2.50119	0.0747262	0.536626	0.271385	0.398285	0.24706	4.67706	1000	5.68444e+06		0		0	0	0	1725.87	63930.4	0	177068	5.92717e+06	739.584	641.924	0	2.57592	207.72	6.20515	0	0	0	0	641.924
72			0.000370648				0.2	729.079	44.5449	86.776	81.8207	48.8096	2.49009	0.0743944	0.549865	0.27808	0.408111	0.253553	4.71554	1000	5.65966e+06		8.13544e+06		0	7937.34	852374	1718.2	63646.5	0	177233	1.4898e+07	736.359	639.125	25.7848	2.56448	210.21	6.27954	0	2.57332	2.57332	5.14665	633.978
73			0.000370648				0.2	725.842	45.0703	87.7995	82.7857	49.47	2.47903	0.0740641	0.56321	0.284829	0.418016	0.260098	4.75339	1000	5.63498e+06		0		0	0	0	1710.57	63363.9	0	176446	5.8765e+06	733.148	636.338	0	2.5531	212.689	6.3536	0	0	0	0	636.338
74			0.000370648				0.2	722.619	45.5934	88.8184	83.7465	50.1274	2.46802	0.0737352	0.57666	0.291631	0.427998	0.266693	4.79062	1000	5.61041e+06		0		0	0	0	1702.98	63082.6	0	175662	5.85085e+06	729.951	633.563	0	2.54176	215.157	6.42734	0	0	0	0	633.563
75			0.000370648				0.2	719.41	46.1141	89.8329	84.7029	50.782	2.45706	0.0734078	0.590212	0.298485	0.438057	0.27334	4.82725	1000	5.58594e+06		0		0	0	0	1695.42	62802.5	0	174882	5.82532e+06	726.768	630.8	0	2.53047	217.614	6.50075	0	0	0	0	630.8
76			0.000370648				0.2	716.216	46.6325	90.8428	85.6552	51.4337	2.44615	0.0730819	0.603866	0.30539	0.448191	0.280036	4.86326	1000	5.56158e+06		0		0	0	0	1687.89	62523.6	0	174106	5.79989e+06	723.598	628.049	0	2.51924	220.06	6.57383	0	0	0	0	628.049
77			0.000370648				0.2	713.036	47.1486	91.8482	86.6032	52.0824	2.43529	0.0727573	0.617619	0.312346	0.458399	0.28678	4.89869	1000	5.53732e+06		0		0	0	0	1680.39	62246	0	173333	5.77458e+06	720.442	625.31	0	2.50805	222.495	6.64659	0	0	0	0	625.31
78			0.000370648				0.2	709.87	47.6624	92.8491	87.547	52.7283	2.42448	0.0724343	0.63147	0.31935	0.468679	0.293573	4.93351	1000	5.51317e+06		8.95803e+06		0	8739.9	938559	1672.93	61969.6	0	176473	1.56586e+07	717.3	622.582	28.392	2.49691	224.92	6.71902	0	2.83352	2.83352	5.66704	616.915
79			0.000370648				0.2	706.718	48.174	93.8457	88.4866	53.3713	2.41371	0.0721127	0.645418	0.326404	0.479031	0.300413	4.96776	1000	5.48912e+06		0		0	0	0	1665.5	61694.4	0	175690	5.72817e+06	714.171	619.867	0	2.48583	227.333	6.79113	0	0	0	0	619.867
80			0.000370648				0.2	703.58	48.6833	94.8378	89.422	54.0114	2.403	0.0717925	0.659459	0.333505	0.489452	0.307299	5.00142	1000	5.46518e+06		0		0	0	0	1658.11	61420.5	0	174910	5.70316e+06	711.056	617.163	0	2.47479	229.736	6.86293	0	0	0	0	617.163
81			0.000370648				0.2	700.456	49.1903	95.8254	90.3533	54.6487	2.39233	0.0714737	0.673594	0.340653	0.499943	0.314231	5.03451	1000	5.44133e+06		0		0	0	0	1650.75	61147.8	0	174133	5.67826e+06	707.954	614.47	0	2.4638	232.129	6.9344	0	0	0	0	614.47
82			0.000486682				0.2	697.264	49.695	96.8087	91.2805	55.3648	2.38143	0.0711563	0.68782	0.347848	0.510501	0.3218	5.06643	1000	5.41696e+06		0		0	0	0	1643.23	60869.2	0	173340	5.65281e+06	704.783	611.718	0	2.45258	234.51	7.00556	0	0	0	0	611.718
83			0.000486682				0.2	694.087	50.1975	97.7876	92.2034	56.0776	2.37058	0.0708321	0.702133	0.355086	0.521125	0.329415	5.0978	1000	5.3927e+06		0		0	0	0	1635.74	60591.8	0	172550	5.62748e+06	701.626	608.978	0	2.44141	236.881	7.07639	0	0	0	0	608.978
84			0.000486682				0.2	690.925	50.6977	98.7619	93.1221	56.7871	2.35978	0.0705094	0.716534	0.362369	0.531813	0.337077	5.12859	1000	5.36854e+06		7.53523e+06		0	7351.74	789488	1628.29	60315.7	0	175514	1.39381e+07	698.483	606.251	23.8825	2.43028	239.241	7.1469	0	2.38347	2.38347	4.76694	601.484
85			0.000486682				0.2	687.777	51.1955	99.7318	94.0366	57.4934	2.34902	0.0701881	0.731019	0.369695	0.542564	0.344784	5.15884	1000	5.3445e+06		0		0	0	0	1620.87	60040.9	0	174715	5.58087e+06	695.355	603.535	0	2.41921	241.59	7.21709	0	0	0	0	603.535
86			0.000486682				0.2	684.643	51.6912	100.697	94.947	58.1964	2.33832	0.0698683	0.745588	0.377062	0.553377	0.352535	5.18852	1000	5.32055e+06		0		0	0	0	1613.49	59767.4	0	173919	5.55585e+06	692.24	600.831	0	2.40819	243.928	7.28695	0	0	0	0	600.831
87			0.000486682				0.2	681.523	52.1845	101.658	95.8532	58.8963	2.32767	0.06955	0.760238	0.384471	0.564251	0.36033	5.21766	1000	5.29672e+06		0		0	0	0	1606.13	59495	0	173126	5.53094e+06	689.138	598.139	0	2.39722	246.256	7.3565	0	0	0	0	598.139
88			0.000486682				0.2	678.418	52.6756	102.615	96.7553	59.593	2.31706	0.0692331	0.774969	0.391921	0.575184	0.368168	5.24626	1000	5.27299e+06		0		0	0	0	1598.82	59224	0	172337	5.50615e+06	686.051	595.46	0	2.38629	248.573	7.42574	0	0	0	0	595.46
89			0.000486682				0.2	675.327	53.1645	103.568	97.6533	60.2865	2.3065	0.0689176	0.789778	0.399411	0.586176	0.376047	5.27432	1000	5.24936e+06		0		0	0	0	1591.53	58954.1	0	171552	5.48146e+06	682.977	592.792	0	2.37542	250.879	7.49465	0	0	0	0	592.792
90			0.000486682				0.2	672.25	53.6512	104.516	98.5472	60.9768	2.29599	0.0686036	0.804665	0.406939	0.597225	0.383968	5.30186	1000	5.22584e+06		8.24087e+06		0	8040.2	863419	1584.28	58685.5	0	178743	1.45772e+07	679.916	590.136	26.1189	2.3646	253.175	7.56326	0	2.60667	2.60667	5.21334	584.922
91			0.000486682				0.2	669.187	54.1356	105.459	99.437	61.664	2.28553	0.068291	0.819628	0.414506	0.60833	0.391929	5.32886	1000	5.20242e+06		0		0	0	0	1577.06	58418.1	0	177929	5.44035e+06	676.87	587.491	0	2.35382	255.461	7.63155	0	0	0	0	587.491
92			0.000486682				0.2	666.138	54.6178	106.399	100.323	62.3481	2.27512	0.0679799	0.834665	0.422111	0.619491	0.39993	5.35535	1000	5.17911e+06		0		0	0	0	1569.88	58151.9	0	177118	5.41595e+06	673.836	584.858	0	2.3431	257.736	7.69953	0	0	0	0	584.858
93			0.000486682				0.2	663.103	55.0979	107.334	101.204	63.0291	2.26475	0.0676701	0.849775	0.429753	0.630705	0.407969	5.38133	1000	5.1559e+06		0		0	0	0	1562.72	57887	0	176311	5.39166e+06	670.817	582.237	0	2.33242	260.001	7.7672	0	0	0	0	582.237
94			0.00062064				0.2	659.993	55.5757	108.265	102.082	63.796	2.25413	0.0673618	0.864957	0.43743	0.641973	0.416776	5.40606	1000	5.1321e+06		0		0	0	0	1555.4	57615.5	0	175484	5.36675e+06	667.72	579.55	0	2.32149	262.255	7.83456	0	0	0	0	579.55
95			0.00062064				0.2	656.897	56.0513	109.191	102.956	64.5594	2.24356	0.0670459	0.880206	0.445142	0.653291	0.425623	5.4303	1000	5.10841e+06		0		0	0	0	1548.1	57345.2	0	174661	5.34196e+06	664.638	576.875	0	2.3106	264.498	7.90161	0	0	0	0	576.875
96			0.00062064				0.2	653.816	56.5247	110.113	103.825	65.3192	2.23304	0.0667314	0.895522	0.452888	0.664659	0.434509	5.45403	1000	5.08483e+06		9.99831e+06		0	9754.84	1.04755e+06	1540.84	57076.3	0	181422	1.63805e+07	661.57	574.212	31.6891	2.29977	266.731	7.96834	0	3.16257	3.16257	6.32514	567.887
97			0.00062064				0.2	650.75	56.9958	111.031	104.691	66.0755	2.22256	0.0664184	0.910904	0.460667	0.676075	0.443432	5.47726	1000	5.06135e+06		0		0	0	0	1533.62	56808.6	0	180571	5.30027e+06	658.516	571.561	0	2.28898	268.954	8.03476	0	0	0	0	571.561
98			0.00062064				0.2	647.697	57.4648	111.945	105.552	66.8282	2.21214	0.0661069	0.926349	0.468478	0.687539	0.452392	5.5	1000	5.03799e+06		0		0	0	0	1526.42	56542.1	0	179724	5.27578e+06	655.476	568.922	0	2.27824	271.166	8.10086	0	0	0	0	568.922
99			0.00062064				0.2	644.66	57.9315	112.854	106.409	67.5773	2.20176	0.0657968	0.941857	0.476321	0.699049	0.461389	5.52225	1000	5.01473e+06		0		0	0	0	1519.26	56276.9	0	178881	5.2514e+06	652.449	566.295	0	2.26756	273.368	8.16666	0	0	0	0	566.295
100			0.00062064				0.2	641.636	58.3961	113.759	107.263	68.323	2.19144	0.0654882	0.957426	0.484194	0.710604	0.470421	5.54402	1000	4.99157e+06		0		0	0	0	1512.14	56013	0	178042	5.22714e+06	649.437	563.681	0	2.25692	275.559	8.23215	0	0	0	0	563.681
101			0.00062064				0.2	638.626	58.8584	114.66	108.112	69.0651	2.18116	0.0651811	0.973055	0.492098	0.722204	0.479488	5.5653	1000	4.96852e+06		0		0	0	0	1505.05	55750.3	0	177207	5.20299e+06	646.438	561.078	0	2.24634	277.74	8.29733	0	0	0	0	561.078
102			0.00062064				0.2	635.631	59.3186	115.556	108.957	69.8038	2.17093	0.0648754	0.988742	0.500031	0.733847	0.488589	5.58612	1000	4.94558e+06		1.29095e+07		0	12595.1	1.35256e+06	1497.99	55488.8	0	336666	1.96139e+07	643.453	558.487	40.9158	2.2358	279.911	8.36221	0	4.0834	4.0834	8.1668	550.32
103			0.00062064				0.2	632.65	59.7767	116.448	109.799	70.539	2.16074	0.0645711	1.00449	0.507994	0.745532	0.497722	5.60647	1000	4.92274e+06		0		0	0	0	1490.96	55228.5	0	335087	5.31455e+06	640.482	555.908	0	2.22532	282.072	8.42678	0	0	0	0	555.908
104			0.00062064				0.2	629.683	60.2326	117.336	110.636	71.2708	2.15061	0.0642682	1.02029	0.515984	0.757259	0.506889	5.62636	1000	4.90001e+06		0		0	0	0	1483.97	54969.5	0	333516	5.28998e+06	637.524	553.341	0	2.21488	284.223	8.49104	0	0	0	0	553.341
105			0.00062064				0.2	626.729	60.6863	118.22	111.469	71.9991	2.14052	0.0639668	1.03614	0.524002	0.769026	0.516087	5.64579	1000	4.87738e+06		0		0	0	0	1477.01	54711.7	0	331951	5.26552e+06	634.579	550.785	0	2.20449	286.363	8.55501	0	0	0	0	550.785
106			0.000771541				0.2	623.695	61.138	119.1	112.299	72.8189	2.13016	0.0636668	1.05205	0.532048	0.780833	0.526177	5.6639	1000	4.85411e+06		0		0	0	0	1469.86	54446.8	0	330344	5.24038e+06	631.553	548.158	0	2.19383	288.493	8.61868	0	0	0	0	548.158
107			0.000771541				0.2	620.676	61.5874	119.976	113.125	73.6347	2.11985	0.0633585	1.06801	0.540118	0.792677	0.536299	5.68158	1000	4.83096e+06		0		0	0	0	1462.75	54183.2	0	328745	5.21535e+06	628.54	545.544	0	2.18321	290.613	8.68204	0	0	0	0	545.544
108			0.000771541				0.2	617.671	62.0347	120.847	113.946	74.4466	2.10959	0.0630518	1.08401	0.548212	0.804557	0.546451	5.6988	1000	4.80792e+06		1.61778e+07		0	15783.9	1.695e+06	1455.67	53920.9	0	327153	2.3079e+07	625.542	542.942	51.2746	2.17264	292.723	8.74509	0	5.11721	5.11721	10.2344	532.707
109			0.000771541				0.2	614.681	62.4798	121.714	114.764	75.2546	2.09937	0.0627466	1.10007	0.556331	0.816472	0.556634	5.71559	1000	4.78498e+06		0		0	0	0	1448.62	53659.9	0	325570	5.16566e+06	622.558	540.352	0	2.16212	294.822	8.80784	0	0	0	0	540.352
110			0.000771541				0.2	611.705	62.9227	122.577	115.577	76.0586	2.08921	0.0624428	1.11616	0.564473	0.82842	0.566846	5.73193	1000	4.76216e+06		0		0	0	0	1441.61	53400.1	0	323994	5.14099e+06	619.588	537.774	0	2.15165	296.911	8.87028	0	0	0	0	537.774
111			0.000771541				0.2	608.743	63.3635	123.436	116.387	76.8588	2.07909	0.0621405	1.13231	0.572637	0.840402	0.577086	5.74784	1000	4.73944e+06		0		0	0	0	1434.63	53141.6	0	322425	5.11644e+06	616.633	535.208	0	2.14124	298.99	8.93242	0	0	0	0	535.208
112			0.000771541				0.2	605.796	63.8022	124.29	117.193	77.6551	2.06903	0.0618397	1.1485	0.580823	0.852417	0.587353	5.76333	1000	4.71683e+06		0		0	0	0	1427.68	52884.3	0	320864	5.092e+06	613.691	532.655	0	2.13087	301.059	8.99426	0	0	0	0	532.655
113			0.000771541				0.2	602.864	64.2387	125.141	117.995	78.4475	2.05901	0.0615403	1.16473	0.589031	0.864462	0.597647	5.77839	1000	4.69432e+06		0		0	0	0	1420.77	52628.3	0	319311	5.06768e+06	610.763	530.114	0	2.12055	303.118	9.0558	0	0	0	0	530.114
114			0.000771541				0.2	599.945	64.6732	125.987	118.793	79.2361	2.04904	0.0612424	1.181	0.597259	0.876538	0.607968	5.79304	1000	4.67192e+06		1.91391e+07		0	18673.1	2.00526e+06	1413.89	52373.5	0	317765	2.62065e+07	607.848	527.584	60.6604	2.11029	305.167	9.11704	0	6.0539	6.0539	12.1078	515.476
115			0.000771541				0.2	597.041	65.1055	126.829	119.587	80.0209	2.03913	0.0609459	1.19731	0.605508	0.888644	0.618314	5.80727	1000	4.64963e+06		0		0	0	0	1407.05	52119.9	0	316227	5.01938e+06	604.948	525.067	0	2.10007	307.207	9.17799	0	0	0	0	525.067
116			0.000771541				0.2	594.15	65.5357	127.667	120.377	80.8018	2.02925	0.0606508	1.21366	0.613776	0.900779	0.628684	5.82109	1000	4.62744e+06		0		0	0	0	1400.24	51867.6	0	314696	4.99541e+06	602.061	522.561	0	2.0899	309.236	9.23864	0	0	0	0	522.561
117			0.000771541				0.2	591.274	65.9639	128.501	121.163	81.579	2.01943	0.0603572	1.23004	0.622064	0.912941	0.639079	5.83451	1000	4.60536e+06		0		0	0	0	1393.46	51616.5	0	313172	4.97154e+06	599.188	520.068	0	2.07979	311.255	9.29899	0	0	0	0	520.068
118			0.000938028				0.2	588.313	66.39	129.331	121.946	82.4512	2.00932	0.060065	1.24647	0.63037	0.925131	0.650478	5.84655	1000	4.58262e+06		0		0	0	0	1386.49	51358	0	311604	4.94696e+06	596.229	517.499	0	2.06938	313.265	9.35906	0	0	0	0	517.499
119			0.000938028				0.2	585.367	66.8139	130.157	122.725	83.3191	1.99925	0.0597642	1.26292	0.638692	0.937345	0.661899	5.8582	1000	4.55998e+06		0		0	0	0	1379.54	51100.9	0	310043	4.92251e+06	593.284	514.943	0	2.05902	315.264	9.41882	0	0	0	0	514.943
120			0.000938028				0.2	582.436	67.2357	130.979	123.499	84.1825	1.98924	0.059465	1.27941	0.647031	0.949583	0.673343	5.86946	1000	4.53746e+06		2.11579e+07		0	20642.7	2.21677e+06	1372.63	50845	0	308491	2.82935e+07	590.354	512.4	67.0587	2.04871	317.253	9.47829	0	6.69246	6.69246	13.3849	499.015
121			0.000938028				0.2	579.519	67.6555	131.797	124.27	85.0417	1.97928	0.0591672	1.29593	0.655385	0.961843	0.684808	5.88032	1000	4.51505e+06		0		0	0	0	1365.76	50590.4	0	306946	4.87395e+06	587.438	509.869	0	2.03845	319.232	9.53746	0	0	0	0	509.869
122			0.000938028				0.2	576.617	68.0731	132.61	125.037	85.8966	1.96937	0.0588709	1.31248	0.663753	0.974125	0.696293	5.89081	1000	4.49274e+06		0		0	0	0	1358.92	50337	0	305409	4.84985e+06	584.536	507.35	0	2.02824	321.202	9.59633	0	0	0	0	507.35
123			0.000938028				0.2	573.729	68.4886	133.42	125.801	86.7472	1.95951	0.0585761	1.32906	0.672136	0.986428	0.707798	5.90091	1000	4.47055e+06		0		0	0	0	1352.12	50084.9	0	303880	4.82587e+06	581.648	504.844	0	2.01808	323.161	9.6549	0	0	0	0	504.844
124			0.000938028				0.2	570.856	68.902	134.225	126.56	87.5935	1.9497	0.0582828	1.34566	0.680533	0.998751	0.719322	5.91064	1000	4.44846e+06		0		0	0	0	1345.35	49834.1	0	302358	4.802e+06	578.775	502.35	0	2.00798	325.111	9.71319	0	0	0	0	502.35
125			0.000938028				0.2	567.998	69.3134	135.026	127.316	88.4356	1.93993	0.0579909	1.36229	0.688944	1.01109	0.730864	5.91999	1000	4.42649e+06		0		0	0	0	1338.61	49584.6	0	300844	4.77825e+06	575.916	499.868	0	1.99792	327.051	9.77118	0	0	0	0	499.868
126			0.000938028				0.2	565.153	69.7227	135.824	128.068	89.2734	1.93022	0.0577005	1.37894	0.697367	1.02346	0.742424	5.92899	1000	4.40462e+06		2.05328e+07		0	20032.8	2.15128e+06	1331.91	49336.3	0	299337	2.74587e+07	573.07	497.399	65.0774	1.98792	328.981	9.82888	0	6.49472	6.49472	12.9894	484.409
127			0.000938028				0.2	562.323	70.13	136.617	128.816	90.1071	1.92055	0.0574115	1.39562	0.705802	1.03584	0.754	5.93762	1000	4.38286e+06		0		0	0	0	1325.24	49089.2	0	297838	4.73111e+06	570.239	494.941	0	1.97796	330.902	9.88629	0	0	0	0	494.941
128			0.000938028				0.2	559.507	70.5352	137.407	129.56	90.9366	1.91093	0.0571241	1.41233	0.714249	1.04823	0.765593	5.94589	1000	4.3612e+06		0		0	0	0	1318.6	48843.4	0	296347	4.70771e+06	567.421	492.496	0	1.96806	332.813	9.94341	0	0	0	0	492.496
129			0.000938028				0.2	556.706	70.9384	138.192	130.3	91.762	1.90137	0.056838	1.42905	0.722707	1.06065	0.777201	5.95381	1000	4.33965e+06		0		0	0	0	1312	48598.8	0	294863	4.68442e+06	564.618	490.062	0	1.9582	334.714	10.0003	0	0	0	0	490.062
130			0.00111963				0.2	553.817	71.3395	138.973	131.037	92.6846	1.8915	0.0565534	1.4458	0.731176	1.07307	0.789915	5.96029	1000	4.31742e+06		0		0	0	0	1305.19	48346.6	0	293333	4.6604e+06	561.725	487.551	0	1.94805	336.605	10.0568	0	0	0	0	487.551
131			0.00111963				0.2	550.943	71.7386	139.751	131.77	93.6025	1.88168	0.0562599	1.46256	0.739654	1.08552	0.802643	5.96643	1000	4.2953e+06		0		0	0	0	1298.42	48095.7	0	291810	4.6365e+06	558.847	485.054	0	1.93794	338.487	10.1131	0	0	0	0	485.054
132			0.00111963				0.2	548.084	72.1356	140.524	132.5	94.5156	1.87192	0.055968	1.47934	0.74814	1.09797	0.815383	5.97223	1000	4.27329e+06		2.69315e+07		0	26275.7	2.82169e+06	1291.68	47846.1	0	290296	3.43921e+07	555.984	482.568	85.3577	1.92789	340.359	10.169	0	8.5187	8.5187	17.0374	465.531
133			0.00111963				0.2	545.24	72.5306	141.294	133.225	95.4239	1.8622	0.0556775	1.49614	0.756634	1.11044	0.828134	5.97769	1000	4.2514e+06		0		0	0	0	1284.98	47597.9	0	288790	4.58907e+06	553.135	480.096	0	1.91788	342.221	10.2247	0	0	0	0	480.096
134			0.00111963				0.2	542.41	72.9235	142.059	133.947	96.3276	1.85254	0.0553886	1.51295	0.765135	1.12291	0.840897	5.98282	1000	4.22961e+06		0		0	0	0	1278.31	47350.9	0	287291	4.56553e+06	550.301	477.636	0	1.90793	344.074	10.2801	0	0	0	0	477.636
135			0.00111963				0.2	539.596	73.3144	142.821	134.665	97.2265	1.84293	0.0551012	1.52977	0.773643	1.1354	0.853669	5.98762	1000	4.20794e+06		0		0	0	0	1271.68	47105.2	0	285800	4.54212e+06	547.481	475.189	0	1.89803	345.917	10.3352	0	0	0	0	475.189
136			0.00111963				0.2	536.795	73.7032	143.578	135.379	98.1208	1.83336	0.0548152	1.54661	0.782157	1.14789	0.866452	5.99209	1000	4.18638e+06		0		0	0	0	1265.08	46860.7	0	284317	4.51882e+06	544.676	472.754	0	1.88818	347.75	10.39	0	0	0	0	472.754
137			0.00111963				0.2	534.01	74.09	144.332	136.09	99.0105	1.82385	0.0545308	1.56345	0.790677	1.1604	0.879243	5.99624	1000	4.16492e+06		0		0	0	0	1258.52	46617.5	0	282842	4.49564e+06	541.885	470.331	0	1.87838	349.574	10.4445	0	0	0	0	470.331
138			0.00111963				0.2	531.239	74.4749	145.081	136.796	99.8955	1.81439	0.0542478	1.58031	0.799203	1.17291	0.892042	6.00008	1000	4.14358e+06		1.67566e+07		0	16348.6	1.75564e+06	1251.98	46375.6	0	281374	2.30012e+07	539.108	467.921	53.1091	1.86863	351.388	10.4988	0	5.30029	5.30029	10.6006	457.32
139			0.00111963				0.2	528.482	74.8577	145.827	137.5	100.776	1.80497	0.0539663	1.59718	0.807733	1.18543	0.904849	6.0036	1000	4.12234e+06		0		0	0	0	1245.49	46135	0	279914	4.44964e+06	536.345	465.523	0	1.85894	353.193	10.5528	0	0	0	0	465.523
140			0.00111963				0.2	525.74	75.2385	146.569	138.199	101.652	1.7956	0.0536863	1.61406	0.816268	1.19796	0.917662	6.00682	1000	4.10122e+06		0		0	0	0	1239.02	45895.6	0	278461	4.42681e+06	533.596	463.137	0	1.84929	354.989	10.6064	0	0	0	0	463.137
141			0.00111963				0.2	523.011	75.6174	147.307	138.895	102.523	1.78629	0.0534077	1.63094	0.824808	1.21049	0.930482	6.00973	1000	4.0802e+06		0		0	0	0	1232.6	45657.4	0	277016	4.4041e+06	530.861	460.763	0	1.83969	356.775	10.6599	0	0	0	0	460.763
142			0.00131663				0.2	520.194	75.9942	148.041	139.587	103.493	1.77667	0.0531305	1.64783	0.833351	1.22303	0.944502	6.01114	1000	4.05848e+06		0		0	0	0	1225.96	45411.5	0	275524	4.38064e+06	528.035	458.31	0	1.8298	358.552	10.713	0	0	0	0	458.31
143			0.00131663				0.2	517.392	76.3691	148.771	140.276	104.458	1.7671	0.0528443	1.66473	0.841895	1.23557	0.958524	6.01227	1000	4.03688e+06		0		0	0	0	1219.36	45166.9	0	274040	4.3573e+06	525.225	455.871	0	1.81994	360.319	10.7658	0	0	0	0	455.871
144			0.00131663				0.2	514.606	76.742	149.498	140.961	105.418	1.75758	0.0525597	1.68163	0.850441	1.24811	0.972549	6.0131	1000	4.01539e+06		9.21545e+06		0	8991.05	965529	1212.79	44923.6	0	272564	1.45241e+07	522.429	453.444	29.2078	1.81014	362.077	10.8184	0	2.91494	2.91494	5.82988	447.614
145			0.00131663				0.2	511.834	77.1128	150.22	141.642	106.373	1.74811	0.0522766	1.69853	0.858988	1.26065	0.986575	6.01365	1000	3.99401e+06		0		0	0	0	1206.26	44681.6	0	271096	4.311e+06	519.648	451.031	0	1.80039	363.825	10.8707	0	0	0	0	451.031
146			0.00131663				0.2	509.077	77.4816	150.939	142.319	107.322	1.7387	0.051995	1.71543	0.867535	1.27319	1.0006	6.01391	1000	3.97275e+06		0		0	0	0	1199.76	44441	0	269636	4.28803e+06	516.882	448.63	0	1.79069	365.563	10.9227	0	0	0	0	448.63
147			0.00131663				0.2	506.335	77.8485	151.653	142.993	108.267	1.72933	0.051715	1.73233	0.876082	1.28574	1.01463	6.01389	1000	3.9516e+06		0		0	0	0	1193.3	44201.6	0	268184	4.26518e+06	514.13	446.241	0	1.78104	367.293	10.9744	0	0	0	0	446.241
148			0.00131663				0.2	503.608	78.2133	152.364	143.663	109.206	1.72002	0.0514364	1.74923	0.884628	1.29828	1.02865	6.01359	1000	3.93056e+06		0		0	0	0	1186.87	43963.5	0	266739	4.24245e+06	511.393	443.866	0	1.77145	369.013	11.0258	0	0	0	0	443.866
149			0.00131663				0.2	500.895	78.5762	153.071	144.33	110.14	1.71075	0.0511594	1.76612	0.893174	1.31082	1.04268	6.01301	1000	3.90964e+06		0		0	0	0	1180.48	43726.7	0	265302	4.21985e+06	508.67	441.502	0	1.76191	370.723	11.077	0	0	0	0	441.502
150			0.00131663				0.2	498.197	78.9372	153.774	144.993	111.069	1.70154	0.0508838	1.78302	0.901718	1.32336	1.0567	6.01217	1000	3.88882e+06		1.22767e+06		0	1197.77	128626	1174.12	43491.2	0	263873	5.55485e+06	505.962	439.152	3.89102	1.75242	372.425	11.1279	0	0.388324	0.388324	0.776648	438.375
151			0.00131663				0.2	495.514	79.2962	154.474	145.652	111.993	1.69237	0.0506097	1.79991	0.910261	1.3359	1.07072	6.01106	1000	3.86812e+06		0		0	0	0	1167.8	43256.9	0	262452	4.17499e+06	503.268	436.813	0	1.74298	374.117	11.1785	0	0	0	0	436.813
152			0.00131663				0.2	492.845	79.6533	155.169	146.308	112.913	1.68326	0.0503372	1.8168	0.918802	1.34843	1.08474	6.00969	1000	3.84752e+06		0		0	0	0	1161.51	43023.9	0	261039	4.15274e+06	500.588	434.488	0	1.73359	375.801	11.2288	0	0	0	0	434.488
153			0.00131663				0.2	490.19	80.0084	155.861	146.961	113.827	1.67419	0.050066	1.83369	0.927341	1.36097	1.09875	6.00806	1000	3.82703e+06		0		0	0	0	1155.25	42792.2	0	259632	4.13061e+06	497.923	432.174	0	1.72426	377.475	11.2789	0	0	0	0	432.174
154			0.00153032				0.2	487.445	80.3617	156.549	147.609	114.841	1.66481	0.0497964	1.85056	0.935876	1.37349	1.11405	6.00488	1000	3.80584e+06		0		0	0	0	1148.79	42552.6	0	258179	4.10772e+06	495.165	429.78	0	1.71461	379.14	11.3287	0	0	0	0	429.78
155			0.00153032				0.2	484.716	80.7129	157.233	148.255	115.85	1.65549	0.0495175	1.86743	0.944408	1.38601	1.12935	6.00146	1000	3.78476e+06		0		0	0	0	1142.36	42314.3	0	256733	4.08494e+06	492.422	427.4	0	1.70501	380.795	11.3782	0	0	0	0	427.4
156			0.00153032				0.2	482.001	81.0622	157.914	148.896	116.853	1.64622	0.0492402	1.88429	0.952933	1.39853	1.14463	5.9978	1000	3.76379e+06		1.39521e+06		0	1361.23	146180	1135.96	42077.3	0	255295	5.60505e+06	489.694	425.032	4.42203	1.69546	382.441	11.4274	0	0.441319	0.441319	0.882638	424.15
157			0.00153032				0.2	479.302	81.4096	158.59	149.534	117.851	1.637	0.0489645	1.90114	0.961454	1.41103	1.1599	5.99389	1000	3.74294e+06		0		0	0	0	1129.6	41841.7	0	253865	4.03978e+06	486.982	422.678	0	1.68597	384.078	11.4764	0	0	0	0	422.678
158			0.00153032				0.2	476.618	81.755	159.263	150.169	118.842	1.62783	0.0486903	1.91798	0.969968	1.42353	1.17517	5.98975	1000	3.72221e+06		0		0	0	0	1123.27	41607.4	0	252444	4.01738e+06	484.284	420.337	0	1.67652	385.706	11.5251	0	0	0	0	420.337
159			0.00153032				0.2	473.949	82.0984	159.932	150.799	119.829	1.61872	0.0484176	1.9348	0.978476	1.43601	1.19042	5.98537	1000	3.70159e+06		0		0	0	0	1116.98	41374.4	0	251030	3.99511e+06	481.601	418.008	0	1.66714	387.325	11.5735	0	0	0	0	418.008
160			0.00153032				0.2	471.295	82.4399	160.598	151.427	120.81	1.60965	0.0481465	1.95161	0.986978	1.44849	1.20566	5.98075	1000	3.68108e+06		0		0	0	0	1110.73	41142.7	0	249624	3.97296e+06	478.933	415.692	0	1.6578	388.935	11.6216	0	0	0	0	415.692
161			0.00153032				0.2	468.656	82.7796	161.259	152.051	121.785	1.60064	0.0478768	1.96841	0.995473	1.46096	1.22089	5.97591	1000	3.66069e+06		0		0	0	0	1104.51	40912.3	0	248226	3.95093e+06	476.28	413.389	0	1.64852	390.535	11.6695	0	0	0	0	413.389
162			0.00153032				0.2	466.031	83.1173	161.917	152.671	122.755	1.59168	0.0476087	1.98519	1.00396	1.47341	1.23611	5.97084	1000	3.64041e+06		1.63894e+06		0	1599.03	171716	1098.32	40683.2	0	246836	5.74128e+06	473.641	411.099	5.19451	1.63929	392.127	11.7171	0	0.518413	0.518413	1.03683	410.062
163			0.00153032				0.2	463.421	83.4531	162.571	153.288	123.719	1.58276	0.0473421	2.00196	1.01244	1.48586	1.25131	5.96556	1000	3.62024e+06		0		0	0	0	1092.17	40455.4	0	245454	3.90724e+06	471.017	408.821	0	1.63011	393.71	11.7645	0	0	0	0	408.821
164			0.00153032				0.2	460.826	83.7871	163.222	153.901	124.678	1.5739	0.047077	2.01871	1.02091	1.49829	1.2665	5.96005	1000	3.60018e+06		0		0	0	0	1086.05	40228.8	0	244080	3.88557e+06	468.407	406.556	0	1.62098	395.283	11.8115	0	0	0	0	406.556
165			0.00153032				0.2	458.246	84.1191	163.869	154.511	125.632	1.56509	0.0468134	2.03545	1.02938	1.51071	1.28167	5.95433	1000	3.58023e+06		0		0	0	0	1079.97	40003.5	0	242713	3.86403e+06	465.812	404.304	0	1.6119	396.849	11.8584	0	0	0	0	404.304
166			0.00176233				0.2	455.573	84.4494	164.512	155.118	126.687	1.55596	0.0465512	2.05217	1.03783	1.52312	1.29823	5.94701	1000	3.55956e+06		0		0	0	0	1073.68	39770.2	0	241297	3.8417e+06	463.123	401.969	0	1.60251	398.405	11.9049	0	0	0	0	401.969
167			0.00176233				0.2	452.916	84.7777	165.152	155.721	127.736	1.54688	0.0462797	2.06887	1.04628	1.53552	1.31476	5.93949	1000	3.53901e+06		0		0	0	0	1067.42	39538.3	0	239890	3.81951e+06	460.449	399.649	0	1.59316	399.951	11.9512	0	0	0	0	399.649
168			0.00176233				0.2	450.275	85.104	165.788	156.32	128.778	1.53786	0.0460098	2.08554	1.05471	1.5479	1.33126	5.93178	1000	3.51858e+06		1.99194e+06		0	1943.43	208701	1061.19	39307.7	0	238491	6.00002e+06	457.791	397.341	6.31333	1.58387	401.489	11.9972	0	0.63007	0.63007	1.26014	396.081
169			0.00176233				0.2	447.649	85.4285	166.42	156.916	129.815	1.52889	0.0457415	2.1022	1.06313	1.56026	1.34775	5.92386	1000	3.49826e+06		0		0	0	0	1055.01	39078.5	0	237100	3.7755e+06	455.147	395.047	0	1.57464	403.018	12.0429	0	0	0	0	395.047
170			0.00176233				0.2	445.038	85.7511	167.048	157.509	130.846	1.51998	0.0454748	2.11883	1.07155	1.5726	1.36422	5.91575	1000	3.47806e+06		0		0	0	0	1048.85	38850.6	0	235717	3.75368e+06	452.519	392.766	0	1.56545	404.538	12.0884	0	0	0	0	392.766
171			0.00176233				0.2	442.443	86.0718	167.673	158.098	131.87	1.51111	0.0452096	2.13544	1.07994	1.58493	1.38066	5.90745	1000	3.45798e+06		0		0	0	0	1042.74	38624	0	234343	3.73199e+06	449.907	390.499	0	1.55632	406.049	12.1336	0	0	0	0	390.499
172			0.00176233				0.2	439.862	86.3906	168.294	158.683	132.889	1.5023	0.0449459	2.15202	1.08833	1.59724	1.39707	5.89896	1000	3.43801e+06		0		0	0	0	1036.66	38398.7	0	232976	3.71043e+06	447.309	388.244	0	1.54725	407.552	12.1786	0	0	0	0	388.244
173			0.00176233				0.2	437.297	86.7076	168.911	159.266	133.901	1.49354	0.0446838	2.16858	1.09671	1.60953	1.41347	5.89028	1000	3.41816e+06		0		0	0	0	1030.61	38174.8	0	231617	3.68898e+06	444.726	386.002	0	1.53822	409.045	12.2233	0	0	0	0	386.002
174			0.00176233				0.2	434.747	87.0227	169.525	159.844	134.908	1.48483	0.0444232	2.18512	1.10507	1.6218	1.42984	5.88143	1000	3.39842e+06		2.47933e+06		0	2418.96	259766	1024.6	37952.2	0	230267	6.40918e+06	442.158	383.773	7.85809	1.52925	410.53	12.2677	0	0.784237	0.784237	1.56847	382.204
175			0.00176233				0.2	432.211	87.336	170.136	160.42	135.909	1.47617	0.0441641	2.20163	1.11342	1.63405	1.44618	5.8724	1000	3.3788e+06		0		0	0	0	1018.62	37730.8	0	228924	3.64647e+06	439.604	381.557	0	1.52033	412.006	12.3118	0	0	0	0	381.557
176			0.00176233				0.2	429.691	87.6475	170.742	160.992	136.904	1.46756	0.0439065	2.21811	1.12176	1.64629	1.4625	5.86319	1000	3.35929e+06		0		0	0	0	1012.68	37510.8	0	227589	3.6254e+06	437.065	379.353	0	1.51147	413.474	12.3557	0	0	0	0	379.353
177			0.00176233				0.2	427.185	87.9571	171.345	161.561	137.893	1.459	0.0436505	2.23457	1.13008	1.6585	1.47879	5.85381	1000	3.33988e+06		0		0	0	0	1006.78	37292	0	226261	3.60444e+06	434.541	377.162	0	1.50265	414.933	12.3994	0	0	0	0	377.162
178			0.00201407				0.2	424.586	88.2649	171.945	162.126	138.985	1.45013	0.0433959	2.251	1.13839	1.6707	1.49654	5.84277	1000	3.31975e+06		0		0	0	0	1000.66	37065.1	0	224885	3.58271e+06	431.922	374.889	0	1.49352	416.383	12.4428	0	0	0	0	374.889
179			0.00201407				0.2	422.003	88.5709	172.541	162.688	140.07	1.4413	0.0431319	2.2674	1.14668	1.68287	1.51426	5.83159	1000	3.29975e+06		0		0	0	0	994.572	36839.7	0	223517	3.5611e+06	429.319	372.63	0	1.48444	417.824	12.4859	0	0	0	0	372.63
180			0.00201407				0.2	419.436	88.875	173.134	163.247	141.148	1.43254	0.0428695	2.28377	1.15496	1.69502	1.53194	5.82024	1000	3.27986e+06		3.06526e+06		0	2990.62	321156	988.521	36615.5	0	222157	6.92903e+06	426.731	370.384	9.71517	1.4754	419.257	12.5288	0	0.969574	0.969574	1.93915	368.444
181			0.00201407				0.2	416.884	89.1773	173.722	163.802	142.219	1.42382	0.0426087	2.3001	1.16322	1.70714	1.54958	5.80874	1000	3.26009e+06		0		0	0	0	982.507	36392.8	0	220805	3.51827e+06	424.159	368.151	0	1.46643	420.68	12.5714	0	0	0	0	368.151
182			0.00201407				0.2	414.348	89.4777	174.308	164.354	143.284	1.41516	0.0423495	2.31641	1.17146	1.71924	1.56719	5.7971	1000	3.24044e+06		0		0	0	0	976.53	36171.4	0	219462	3.49705e+06	421.602	365.932	0	1.45751	422.096	12.6138	0	0	0	0	365.932
183			0.00201407				0.2	411.827	89.7763	174.889	164.902	144.343	1.40655	0.0420918	2.33268	1.17969	1.73132	1.58477	5.7853	1000	3.2209e+06		0		0	0	0	970.589	35951.3	0	218127	3.47595e+06	419.061	363.726	0	1.44864	423.502	12.6558	0	0	0	0	363.726
184			0.00201407				0.2	409.322	90.073	175.467	165.447	145.395	1.39799	0.0418358	2.34891	1.1879	1.74337	1.60231	5.77335	1000	3.20149e+06		0		0	0	0	964.684	35732.6	0	216800	3.45498e+06	416.535	361.533	0	1.43983	424.9	12.6977	0	0	0	0	361.533
185			0.00201407				0.2	406.831	90.368	176.042	165.989	146.441	1.38949	0.0415812	2.36511	1.1961	1.75539	1.61981	5.76127	1000	3.18219e+06		0		0	0	0	958.815	35515.2	0	215481	3.43414e+06	414.024	359.354	0	1.43107	426.29	12.7393	0	0	0	0	359.354
186			0.00201407				0.2	404.356	90.6612	176.613	166.528	147.48	1.38103	0.0413283	2.38128	1.20427	1.76739	1.63728	5.74904	1000	3.163e+06		3.75896e+06		0	3667.43	393837	952.982	35299.1	0	214170	7.56989e+06	411.528	357.188	11.9138	1.42236	427.671	12.7806	0	1.189	1.189	2.378	354.81
187			0.00201407				0.2	401.896	90.9525	177.181	167.063	148.513	1.37263	0.0410768	2.39741	1.21243	1.77937	1.6547	5.73668	1000	3.14393e+06		0		0	0	0	947.185	35084.4	0	212867	3.39283e+06	409.047	355.034	0	1.41371	429.043	12.8217	0	0	0	0	355.034
188			0.00201407				0.2	399.451	91.2421	177.745	167.595	149.54	1.36428	0.0408269	2.41351	1.22057	1.79131	1.67209	5.72418	1000	3.12498e+06		0		0	0	0	941.422	34871	0	211572	3.37236e+06	406.581	352.894	0	1.40511	430.408	12.8625	0	0	0	0	352.894
189			0.00201407				0.2	397.021	91.53	178.306	168.123	150.561	1.35598	0.0405786	2.42957	1.2287	1.80324	1.68944	5.71155	1000	3.10614e+06		0		0	0	0	935.695	34658.8	0	210285	3.35202e+06	404.129	350.766	0	1.39656	431.764	12.9031	0	0	0	0	350.766
190			0.00228668				0.2	394.498	91.8161	178.863	168.649	151.684	1.34736	0.0403317	2.4456	1.2368	1.81513	1.70832	5.69722	1000	3.08656e+06		0		0	0	0	929.755	34438.5	0	208948	3.33088e+06	401.582	348.556	0	1.38769	433.111	12.9434	0	0	0	0	348.556
191			0.00228668				0.2	391.99	92.1004	179.417	169.171	152.799	1.3388	0.0400753	2.46158	1.24489	1.82699	1.72716	5.68278	1000	3.06711e+06		0		0	0	0	923.845	34219.6	0	207620	3.30987e+06	399.052	346.359	0	1.37887	434.45	12.9835	0	0	0	0	346.359
192			0.00228668				0.2	389.498	92.3829	179.967	169.69	153.908	1.33029	0.0398206	2.47753	1.25295	1.83883	1.74594	5.66823	1000	3.04778e+06		4.43017e+06		0	4322.29	464162	917.973	34002.1	0	206300	8.18766e+06	396.537	344.176	14.0412	1.37011	435.78	13.0233	0	1.40131	1.40131	2.80262	341.374
193			0.00228668				0.2	387.023	92.6635	180.514	170.206	155.01	1.32183	0.0395675	2.49343	1.26099	1.85063	1.76468	5.65357	1000	3.02857e+06		0		0	0	0	912.138	33786	0	204989	3.26826e+06	394.038	342.007	0	1.3614	437.102	13.0629	0	0	0	0	342.007
194			0.00228668				0.2	384.563	92.9424	181.057	170.718	156.104	1.31343	0.039316	2.50929	1.26901	1.8624	1.78336	5.63879	1000	3.00949e+06		0		0	0	0	906.34	33571.2	0	203686	3.24765e+06	391.554	339.851	0	1.35275	438.415	13.1022	0	0	0	0	339.851
195			0.00228668				0.2	382.118	93.2195	181.597	171.227	157.192	1.30508	0.0390661	2.52511	1.27701	1.87415	1.802	5.62391	1000	2.99052e+06		0		0	0	0	900.579	33357.8	0	202391	3.22717e+06	389.086	337.709	0	1.34415	439.72	13.1413	0	0	0	0	337.709
196			0.00228668				0.2	379.689	93.4949	182.133	171.733	158.273	1.29679	0.0388178	2.54089	1.28499	1.88586	1.82059	5.60892	1000	2.97167e+06		0		0	0	0	894.855	33145.8	0	201105	3.20681e+06	386.634	335.581	0	1.3356	441.017	13.1801	0	0	0	0	335.581
197			0.00228668				0.2	377.276	93.7685	182.666	172.235	159.347	1.28854	0.038571	2.55663	1.29295	1.89753	1.83913	5.59383	1000	2.95294e+06		0		0	0	0	889.167	32935.1	0	199827	3.18659e+06	384.197	333.466	0	1.32711	442.306	13.2186	0	0	0	0	333.466
198			0.00228668				0.2	374.878	94.0404	183.196	172.735	160.414	1.28035	0.0383259	2.57232	1.30089	1.90918	1.85762	5.57864	1000	2.93432e+06		5.1992e+06		0	5072.59	544735	883.515	32725.8	0	198557	8.91549e+06	381.775	331.364	16.4786	1.31868	443.586	13.257	0	1.64456	1.64456	3.28912	328.075
199			0.00228668				0.2	372.495	94.3105	183.722	173.231	161.474	1.27221	0.0380823	2.58797	1.3088	1.9208	1.87605	5.56335	1000	2.91583e+06		0		0	0	0	877.899	32517.7	0	197294	3.14652e+06	379.369	329.275	0	1.3103	444.858	13.295	0	0	0	0	329.275
200			0.00228668				0.2	370.127	94.579	184.245	173.724	162.528	1.26413	0.0378402	2.60358	1.31669	1.93238	1.89444	5.54796	1000	2.89745e+06		0		0	0	0	872.319	32311.1	0	196040	3.12667e+06	376.977	327.199	0	1.30197	446.122	13.3329	0	0	0	0	327.199
201			0.00228668				0.2	367.775	94.8457	184.765	174.214	163.575	1.25609	0.0375997	2.61914	1.32456	1.94393	1.91277	5.53248	1000	2.87918e+06		0		0	0	0	866.774	32105.7	0	194794	3.10695e+06	374.601	325.137	0	1.29369	447.378	13.3705	0	0	0	0	325.137
202			0.00258456				0.2	365.327	95.1107	185.281	174.701	164.725	1.24773	0.0373607	2.63466	1.33241	1.95545	1.93272	5.51525	1000	2.86017e+06		0		0	0	0	861.014	31892	0	193498	3.08643e+06	372.128	322.99	0	1.2851	448.626	13.4078	0	0	0	0	322.99
203			0.00258456				0.2	362.896	95.374	185.794	175.184	165.867	1.23943	0.0371121	2.65013	1.34024	1.96693	1.9526	5.49796	1000	2.84129e+06		0		0	0	0	855.284	31679.8	0	192211	3.06604e+06	369.671	320.858	0	1.27654	449.866	13.445	0	0	0	0	320.858
204			0.00258456				0.2	360.482	95.6355	186.303	175.664	167.002	1.23118	0.0368651	2.66555	1.34803	1.97838	1.97241	5.48059	1000	2.82253e+06		5.90294e+06		0	5759.2	618468	849.593	31469	0	190931	9.57295e+06	367.23	318.74	18.709	1.26805	451.097	13.4818	0	1.86716	1.86716	3.73432	315.005
205			0.00258456				0.2	358.083	95.8952	186.809	176.142	168.129	1.22299	0.0366198	2.68092	1.35581	1.98979	1.99217	5.46314	1000	2.8039e+06		0		0	0	0	843.94	31259.6	0	189661	3.02566e+06	364.806	316.635	0	1.25961	452.32	13.5184	0	0	0	0	316.635
206			0.00258456				0.2	355.7	96.1533	187.312	176.616	169.249	1.21485	0.0363761	2.69624	1.36356	2.00116	2.01186	5.44563	1000	2.78538e+06		0		0	0	0	838.324	31051.6	0	188399	3.00567e+06	362.397	314.545	0	1.25123	453.535	13.5548	0	0	0	0	314.545
207			0.00258456				0.2	353.333	96.4096	187.811	177.086	170.362	1.20677	0.0361341	2.71152	1.37128	2.01249	2.03148	5.42804	1000	2.76699e+06		0		0	0	0	832.746	30845	0	187145	2.98582e+06	360.004	312.468	0	1.2429	454.741	13.591	0	0	0	0	312.468
208			0.00258456				0.2	350.982	96.6642	188.307	177.554	171.467	1.19874	0.0358936	2.72674	1.37898	2.02379	2.05105	5.41039	1000	2.74872e+06		0		0	0	0	827.205	30639.7	0	185900	2.96609e+06	357.627	310.404	0	1.23463	455.94	13.6268	0	0	0	0	310.404
209			0.00258456				0.2	348.647	96.9171	188.8	178.019	172.564	1.19076	0.0356548	2.74191	1.38665	2.03506	2.07055	5.39268	1000	2.73057e+06		0		0	0	0	821.7	30435.9	0	184663	2.94649e+06	355.266	308.355	0	1.22642	457.131	13.6625	0	0	0	0	308.355
210			0.00258456				0.2	346.327	97.1684	189.29	178.48	173.655	1.18284	0.0354175	2.75704	1.3943	2.04628	2.08998	5.3749	1000	2.71254e+06		6.36e+06		0	6205.13	666356	816.232	30233.3	0	183434	9.95959e+06	352.92	306.319	20.1577	1.21826	458.314	13.6979	0	2.01173	2.01173	4.02347	302.295
211			0.00258456				0.2	344.022	97.4179	189.776	178.939	174.738	1.17497	0.0351819	2.77211	1.40193	2.05747	2.10935	5.35706	1000	2.69463e+06		0		0	0	0	810.801	30032.2	0	182214	2.90769e+06	350.589	304.296	0	1.21015	459.489	13.7331	0	0	0	0	304.296
212			0.00258456				0.2	341.733	97.6659	190.259	179.394	175.813	1.16715	0.0349478	2.78714	1.40952	2.06862	2.12866	5.33917	1000	2.67684e+06		0		0	0	0	805.406	29832.3	0	181001	2.88847e+06	348.274	302.287	0	1.2021	460.656	13.7681	0	0	0	0	302.287
213			0.00258456				0.2	339.459	97.9121	190.738	179.846	176.882	1.15938	0.0347152	2.80211	1.4171	2.07973	2.1479	5.32122	1000	2.65916e+06		0		0	0	0	800.046	29633.8	0	179797	2.86939e+06	345.974	300.29	0	1.1941	461.815	13.8028	0	0	0	0	300.29
214			0.00291046				0.2	337.09	98.1567	191.215	180.296	178.055	1.15129	0.0344842	2.81703	1.42464	2.09081	2.16882	5.30147	1000	2.64073e+06		0		0	0	0	794.47	29427	0	178542	2.84949e+06	343.577	298.209	0	1.18578	462.967	13.8373	0	0	0	0	298.209
215			0.00291046				0.2	334.737	98.3996	191.688	180.742	179.219	1.14326	0.0342435	2.8319	1.43216	2.10184	2.18966	5.28169	1000	2.62243e+06		0		0	0	0	788.924	29221.6	0	177295	2.82974e+06	341.196	296.143	0	1.1775	464.11	13.8715	0	0	0	0	296.143
216			0.00291046				0.2	332.4	98.6409	192.158	181.185	180.375	1.13528	0.0340045	2.84671	1.43965	2.11283	2.21043	5.26187	1000	2.60426e+06		6.4963e+06		0	6338.11	680636	783.417	29017.6	0	176058	9.99339e+06	338.831	294.091	20.5896	1.16928	465.245	13.9055	0	2.05485	2.05485	4.10969	289.981
217			0.00291046				0.2	330.08	98.8804	192.625	181.625	181.524	1.12735	0.0337671	2.86146	1.44711	2.12379	2.23111	5.24202	1000	2.58621e+06		0		0	0	0	777.949	28815	0	174829	2.79063e+06	336.483	292.052	0	1.16112	466.372	13.9393	0	0	0	0	292.052
218			0.00291046				0.2	327.776	99.1183	193.088	182.062	182.664	1.11948	0.0335314	2.87616	1.45455	2.13469	2.25172	5.22214	1000	2.56829e+06		0		0	0	0	772.519	28613.9	0	173609	2.77128e+06	334.151	290.028	0	1.15301	467.492	13.9728	0	0	0	0	290.028
219			0.00291046				0.2	325.488	99.3545	193.548	182.496	183.796	1.11167	0.0332974	2.8908	1.46195	2.14556	2.27225	5.20223	1000	2.55049e+06		0		0	0	0	767.127	28414.2	0	172397	2.75206e+06	331.835	288.018	0	1.14497	468.604	14.0061	0	0	0	0	288.018
220			0.00291046				0.2	323.216	99.589	194.005	182.926	184.92	1.10391	0.033065	2.90539	1.46933	2.15639	2.2927	5.18228	1000	2.53281e+06		0		0	0	0	761.772	28215.8	0	171194	2.73298e+06	329.535	286.022	0	1.13697	469.708	14.0392	0	0	0	0	286.022
221			0.00291046				0.2	320.96	99.8219	194.459	183.354	186.037	1.0962	0.0328342	2.91992	1.47668	2.16717	2.31307	5.16231	1000	2.51525e+06		0		0	0	0	756.455	28018.9	0	169999	2.71403e+06	327.251	284.04	0	1.12904	470.804	14.072	0	0	0	0	284.04
222			0.00291046				0.2	318.72	100.053	194.909	183.779	187.146	1.08855	0.032605	2.9344	1.484	2.17792	2.33337	5.14232	1000	2.49782e+06		6.61177e+06		0	6450.77	692734	751.175	27823.3	0	168812	1.00062e+07	324.983	282.071	20.9556	1.12116	471.892	14.1046	0	2.09137	2.09137	4.18274	277.888
223			0.00291046				0.2	316.495	100.283	195.357	184.201	188.246	1.08095	0.0323774	2.94881	1.49129	2.18862	2.35358	5.1223	1000	2.48051e+06		0		0	0	0	745.931	27629.1	0	167634	2.67652e+06	322.731	280.116	0	1.11333	472.973	14.137	0	0	0	0	280.116
224			0.00291046				0.2	314.286	100.511	195.801	184.62	189.34	1.07341	0.0321514	2.96318	1.49855	2.19928	2.37371	5.10226	1000	2.46331e+06		0		0	0	0	740.725	27436.3	0	166464	2.65796e+06	320.494	278.174	0	1.10556	474.047	14.1691	0	0	0	0	278.174
225			0.00291046				0.2	312.092	100.737	196.242	185.036	190.425	1.06592	0.031927	2.97748	1.50579	2.20989	2.39377	5.0822	1000	2.44624e+06		0		0	0	0	735.554	27244.8	0	165302	2.63952e+06	318.272	276.246	0	1.09784	475.113	14.2011	0	0	0	0	276.246
226			0.0032669				0.2	309.802	100.962	196.68	185.449	191.615	1.0581	0.0317041	2.99173	1.51299	2.22047	2.41557	5.06029	1000	2.42841e+06		0		0	0	0	730.166	27044.9	0	164089	2.62028e+06	315.953	274.233	0	1.0898	476.171	14.2328	0	0	0	0	274.233
227			0.0032669				0.2	307.53	101.186	197.115	185.859	192.796	1.05033	0.0314715	3.00592	1.52017	2.231	2.43727	5.0384	1000	2.41071e+06		0		0	0	0	724.809	26846.5	0	162885	2.60117e+06	313.65	272.234	0	1.0818	477.221	14.2642	0	0	0	0	272.234
228			0.0032669				0.2	305.273	101.407	197.547	186.266	193.968	1.04263	0.0312406	3.02004	1.52731	2.24148	2.45889	5.01651	1000	2.39314e+06		6.81773e+06		0	6651.72	714314	719.491	26649.5	0	161690	1.01209e+07	311.364	270.25	21.6084	1.07387	478.264	14.2955	0	2.15652	2.15652	4.31304	265.937
229			0.0032669				0.2	303.034	101.627	197.976	186.67	195.132	1.03498	0.0310114	3.03411	1.53442	2.25192	2.4804	4.99462	1000	2.3757e+06		0		0	0	0	714.213	26454	0	160504	2.56337e+06	309.094	268.28	0	1.06599	479.299	14.3265	0	0	0	0	268.28
230			0.0032669				0.2	300.811	101.846	198.401	187.071	196.287	1.02738	0.0307839	3.04811	1.5415	2.26231	2.50182	4.97273	1000	2.35838e+06		0		0	0	0	708.973	26259.9	0	159326	2.54468e+06	306.841	266.325	0	1.05817	480.326	14.3573	0	0	0	0	266.325
231			0.0032669				0.2	298.604	102.062	198.823	187.469	197.434	1.01985	0.0305581	3.06205	1.54855	2.27266	2.52315	4.95085	1000	2.34119e+06		0		0	0	0	703.771	26067.2	0	158157	2.52612e+06	304.605	264.384	0	1.05041	481.346	14.3878	0	0	0	0	264.384
232			0.0032669				0.2	296.413	102.277	199.242	187.865	198.572	1.01236	0.0303339	3.07593	1.55557	2.28296	2.54439	4.92898	1000	2.32413e+06		0		0	0	0	698.608	25876	0	156997	2.5077e+06	302.385	262.456	0	1.0427	482.358	14.4182	0	0	0	0	262.456
233			0.0032669				0.2	294.238	102.491	199.658	188.257	199.702	1.00494	0.0301113	3.08974	1.56256	2.29322	2.56553	4.90711	1000	2.30719e+06		0		0	0	0	693.483	25686.2	0	155845	2.48941e+06	300.18	260.543	0	1.03505	483.363	14.4483	0	0	0	0	260.543
234			0.0032669				0.2	292.08	102.703	200.072	188.646	200.824	0.997565	0.0298904	3.1035	1.56952	2.30342	2.58657	4.88526	1000	2.29037e+06		7.07226e+06		0	6900.04	740981	688.395	25497.7	0	154702	1.02914e+07	297.992	258.644	22.4151	1.02746	484.361	14.4782	0	2.23703	2.23703	4.47406	254.17
235			0.0032669				0.2	289.937	102.914	200.482	189.033	201.937	0.990246	0.0296711	3.11719	1.57644	2.31359	2.60752	4.86341	1000	2.27367e+06		0		0	0	0	683.345	25310.6	0	153567	2.45323e+06	295.82	256.759	0	1.01992	485.351	14.5078	0	0	0	0	256.759
236			0.0032669				0.2	287.81	103.123	200.889	189.417	203.042	0.982981	0.0294534	3.13083	1.58334	2.32371	2.62838	4.84158	1000	2.2571e+06		0		0	0	0	678.331	25125	0	152440	2.43534e+06	293.664	254.887	0	1.01243	486.334	14.5373	0	0	0	0	254.887
237			0.0032669				0.2	285.698	103.33	201.293	189.798	204.139	0.97577	0.0292374	3.1444	1.5902	2.33378	2.64914	4.81977	1000	2.24064e+06		0		0	0	0	673.355	24940.6	0	151322	2.41758e+06	291.523	253.029	0	1.00501	487.31	14.5665	0	0	0	0	253.029
238			0.00365662				0.2	283.491	103.536	201.694	190.176	205.34	0.96823	0.0290229	3.15791	1.59703	2.34381	2.6717	4.79607	1000	2.22344e+06		0		0	0	0	668.16	24747.9	0	150153	2.39901e+06	289.284	251.086	0	0.997253	488.278	14.5955	0	0	0	0	251.086
239			0.00365662				0.2	281.3	103.74	202.092	190.551	206.532	0.96075	0.0287986	3.17135	1.60383	2.35378	2.69415	4.77243	1000	2.20636e+06		0		0	0	0	662.997	24556.7	0	148993	2.38057e+06	287.062	249.157	0	0.989548	489.239	14.6243	0	0	0	0	249.157
240			0.00365662				0.2	279.127	103.943	202.487	190.923	207.714	0.953327	0.0285761	3.18473	1.6106	2.36371	2.71649	4.74882	1000	2.18942e+06		7.17727e+06		0	7002.5	751983	657.875	24367	0	147841	1.02985e+07	284.858	247.244	22.7479	0.981903	490.192	14.6529	0	2.27024	2.27024	4.54049	242.703
241			0.00365662				0.2	276.97	104.144	202.878	191.293	208.887	0.945961	0.0283553	3.19804	1.61733	2.37359	2.73871	4.72525	1000	2.1726e+06		0		0	0	0	652.792	24178.7	0	146699	2.34413e+06	282.67	245.345	0	0.974316	491.138	14.6813	0	0	0	0	245.345
242			0.00365662				0.2	274.83	104.344	203.267	191.66	210.051	0.938652	0.0281362	3.21128	1.62403	2.38342	2.76083	4.70172	1000	2.15591e+06		0		0	0	0	647.748	23991.9	0	145566	2.32612e+06	280.499	243.461	0	0.966789	492.077	14.7094	0	0	0	0	243.461
243			0.00365662				0.2	272.707	104.542	203.653	192.023	211.206	0.9314	0.0279189	3.22446	1.63069	2.3932	2.78283	4.67823	1000	2.13936e+06		0		0	0	0	642.744	23806.5	0	144441	2.30825e+06	278.345	241.591	0	0.959319	493.008	14.7373	0	0	0	0	241.591
244			0.00365662				0.2	270.6	104.738	204.036	192.384	212.353	0.924204	0.0277032	3.23757	1.63732	2.40293	2.80473	4.65478	1000	2.12292e+06		0		0	0	0	637.778	23622.6	0	143325	2.29051e+06	276.207	239.735	0	0.951907	493.932	14.765	0	0	0	0	239.735
245			0.00365662				0.2	268.509	104.933	204.416	192.742	213.49	0.917063	0.0274891	3.25062	1.64392	2.41262	2.82651	4.63137	1000	2.10662e+06		0		0	0	0	632.85	23440.1	0	142218	2.27291e+06	274.085	237.894	0	0.944552	494.849	14.7925	0	0	0	0	237.894
246			0.00365662				0.2	266.435	105.127	204.793	193.098	214.618	0.909978	0.0272767	3.2636	1.65048	2.42225	2.84818	4.60801	1000	2.09044e+06		7.01195e+06		0	6841.2	734662	627.96	23259	0	141119	1.00089e+07	271.98	236.067	22.224	0.937254	495.759	14.8198	0	2.21795	2.21795	4.4359	231.631
247			0.00365662				0.2	264.376	105.319	205.167	193.451	215.738	0.902947	0.027066	3.27651	1.65701	2.43184	2.86975	4.58469	1000	2.07438e+06		0		0	0	0	623.109	23079.3	0	140029	2.23811e+06	269.891	234.253	0	0.930013	496.662	14.8469	0	0	0	0	234.253
248			0.00365662				0.2	262.334	105.509	205.538	193.8	216.849	0.895971	0.0268569	3.28936	1.66351	2.44137	2.8912	4.56142	1000	2.05845e+06		0		0	0	0	618.294	22901	0	138947	2.22091e+06	267.818	232.454	0	0.922827	497.558	14.8737	0	0	0	0	232.454
249			0.00365662				0.2	260.307	105.698	205.906	194.148	217.952	0.889048	0.0266494	3.30214	1.66998	2.45086	2.91255	4.53819	1000	2.04264e+06		0		0	0	0	613.517	22724	0	137873	2.20385e+06	265.761	230.669	0	0.915697	498.447	14.9004	0	0	0	0	230.669
250			0.00408255				0.2	258.185	105.886	206.271	194.492	219.157	0.8818	0.0264435	3.31486	1.67641	2.4603	2.93573	4.51307	1000	2.02608e+06		0		0	0	0	608.523	22538.8	0	136749	2.18597e+06	263.606	228.798	0	0.908244	499.329	14.9268	0	0	0	0	228.798
251			0.00408255				0.2	256.08	106.072	206.634	194.834	220.353	0.874612	0.0262279	3.32751	1.68281	2.46969	2.95878	4.48803	1000	2.00965e+06		0		0	0	0	603.563	22355	0	135634	2.16824e+06	261.469	226.943	0	0.90084	500.204	14.953	0	0	0	0	226.943
252			0.00408255				0.2	253.992	106.256	206.993	195.173	221.539	0.867482	0.0260141	3.34009	1.68917	2.47902	2.98171	4.46306	1000	1.99335e+06		6.53021e+06		0	6371.2	684189	598.642	22172.8	0	134529	9.37143e+06	259.349	225.103	20.6971	0.893496	501.071	14.9791	0	2.06557	2.06557	4.13115	220.972
253			0.00408255				0.2	251.922	106.439	207.35	195.509	222.715	0.86041	0.025802	3.35259	1.69549	2.4883	3.00451	4.43816	1000	1.97719e+06		0		0	0	0	593.762	21992	0	133432	2.13321e+06	257.246	223.278	0	0.886212	501.932	15.0049	0	0	0	0	223.278
254			0.00408255				0.2	249.868	106.621	207.704	195.843	223.881	0.853396	0.0255917	3.36503	1.70178	2.49753	3.02717	4.41334	1000	1.96116e+06		0		0	0	0	588.922	21812.8	0	132344	2.11591e+06	255.16	221.468	0	0.878987	502.785	15.0304	0	0	0	0	221.468
255			0.00408255				0.2	247.831	106.801	208.054	196.173	225.038	0.846439	0.025383	3.3774	1.70803	2.50671	3.04972	4.38859	1000	1.94526e+06		0		0	0	0	584.121	21634.9	0	131265	2.09874e+06	253.091	219.672	0	0.871822	503.631	15.0558	0	0	0	0	219.672
256			0.00408255				0.2	245.811	106.98	208.402	196.501	226.186	0.839538	0.0251761	3.3897	1.71425	2.51584	3.07213	4.36391	1000	1.92949e+06		0		0	0	0	579.359	21458.6	0	130195	2.08172e+06	251.039	217.891	0	0.864715	504.471	15.081	0	0	0	0	217.891
257			0.00408255				0.2	243.807	107.157	208.747	196.827	227.324	0.832694	0.0249709	3.40192	1.72044	2.52492	3.09442	4.33931	1000	1.91384e+06		0		0	0	0	574.636	21283.6	0	129134	2.06483e+06	249.004	216.124	0	0.857665	505.304	15.106	0	0	0	0	216.124
258			0.00408255				0.2	241.819	107.332	209.09	197.149	228.453	0.825906	0.0247673	3.41408	1.72659	2.53394	3.11658	4.31478	1000	1.89832e+06		5.70874e+06		0	5569.72	598121	569.951	21110.1	0	128081	8.36051e+06	246.985	214.372	18.0935	0.850673	506.129	15.1307	0	1.80573	1.80573	3.61146	210.76
259			0.00408255				0.2	239.848	107.507	209.429	197.47	229.573	0.819173	0.0245654	3.42617	1.7327	2.54292	3.13862	4.29033	1000	1.88293e+06		0		0	0	0	565.305	20938	0	127037	2.03147e+06	244.982	212.634	0	0.843739	506.949	15.1553	0	0	0	0	212.634
260			0.00408255				0.2	237.893	107.679	209.766	197.787	230.683	0.812495	0.0243651	3.4382	1.73878	2.55184	3.16053	4.26596	1000	1.86766e+06		0		0	0	0	560.696	20767.3	0	126001	2.01499e+06	242.995	210.909	0	0.83686	507.761	15.1797	0	0	0	0	210.909
261			0.00408255				0.2	235.953	107.851	210.1	198.102	231.785	0.805871	0.0241665	3.45015	1.74483	2.56071	3.18232	4.24167	1000	1.85252e+06		0		0	0	0	556.125	20598	0	124974	1.99865e+06	241.025	209.199	0	0.830038	508.567	15.2038	0	0	0	0	209.199
262			0.00454786				0.2	233.92	108.021	210.431	198.414	232.987	0.798927	0.0239695	3.46203	1.75084	2.56953	3.20597	4.21547	1000	1.83663e+06		0		0	0	0	551.341	20420.5	0	123897	1.9815e+06	238.958	207.405	0	0.822896	509.366	15.2278	0	0	0	0	207.405
263			0.00454786				0.2	231.904	108.189	210.759	198.724	234.18	0.792042	0.0237629	3.47385	1.75681	2.5783	3.22947	4.18939	1000	1.82088e+06		0		0	0	0	546.589	20244.6	0	122830	1.96451e+06	236.909	205.627	0	0.815805	510.158	15.2516	0	0	0	0	205.627
264			0.00454786				0.2	229.906	108.357	211.085	199.031	235.362	0.785217	0.0235582	3.48558	1.76275	2.58701	3.25283	4.16341	1000	1.80527e+06		4.87245e+06		0	4753.8	510501	541.879	20070.1	0	121771	7.33536e+06	234.878	203.864	15.4429	0.808775	510.943	15.2751	0	1.54121	1.54121	3.08241	200.781
265			0.00454786				0.2	227.924	108.522	211.408	199.335	236.534	0.77845	0.0233551	3.49725	1.76865	2.59567	3.27604	4.13753	1000	1.78979e+06		0		0	0	0	537.21	19897.1	0	120722	1.93095e+06	232.864	202.116	0	0.801805	511.722	15.2985	0	0	0	0	202.116
266			0.00454786				0.2	225.96	108.687	211.728	199.637	237.696	0.771742	0.0231539	3.50884	1.77451	2.60427	3.2991	4.11176	1000	1.77444e+06		0		0	0	0	532.58	19725.7	0	119681	1.91438e+06	230.867	200.382	0	0.794896	512.493	15.3216	0	0	0	0	200.382
267			0.00454786				0.2	224.013	108.849	212.045	199.936	238.847	0.765091	0.0229543	3.52036	1.78034	2.61282	3.32202	4.0861	1000	1.75923e+06		0		0	0	0	527.991	19555.7	0	118650	1.89796e+06	228.887	198.664	0	0.788046	513.258	15.3446	0	0	0	0	198.664
268			0.00454786				0.2	222.083	109.011	212.359	200.232	239.989	0.758498	0.0227565	3.53181	1.78613	2.62132	3.3448	4.06054	1000	1.74414e+06		0		0	0	0	523.441	19387.2	0	117628	1.88168e+06	226.924	196.961	0	0.781255	514.017	15.3674	0	0	0	0	196.961
269			0.00454786				0.2	220.169	109.171	212.671	200.526	241.121	0.751962	0.0225604	3.54319	1.79188	2.62976	3.36744	4.03509	1000	1.72918e+06		0		0	0	0	518.93	19220.1	0	116614	1.86554e+06	224.978	195.271	0	0.774522	514.769	15.3899	0	0	0	0	195.271
270			0.00454786				0.2	218.272	109.329	212.98	200.818	242.243	0.745482	0.022366	3.55449	1.7976	2.63815	3.38993	4.00974	1000	1.71436e+06		3.72078e+06		0	3630.18	389837	514.458	19054.5	0	115609	5.96378e+06	223.049	193.597	11.7928	0.767848	515.514	15.4123	0	1.17692	1.17692	2.35384	191.243
271			0.00454786				0.2	216.391	109.487	213.286	201.107	243.356	0.739058	0.0221733	3.56573	1.80328	2.64649	3.41228	3.9845	1000	1.69965e+06		0		0	0	0	510.025	18890.3	0	114613	1.83367e+06	221.136	191.937	0	0.761231	516.253	15.4345	0	0	0	0	191.937
272			0.00454786				0.2	214.526	109.643	213.59	201.393	244.459	0.732689	0.0219822	3.57689	1.80892	2.65478	3.4345	3.95937	1000	1.68508e+06		0		0	0	0	505.63	18727.5	0	113625	1.81794e+06	219.24	190.291	0	0.754671	516.986	15.4564	0	0	0	0	190.291
273			0.00454786				0.2	212.677	109.797	213.891	201.677	245.553	0.726375	0.0217928	3.58798	1.81453	2.66301	3.45657	3.93435	1000	1.67063e+06		0		0	0	0	501.272	18566.1	0	112646	1.80234e+06	217.36	188.659	0	0.748168	517.713	15.4782	0	0	0	0	188.659
274			0.00505595				0.2	210.736	109.951	214.19	201.959	246.745	0.719746	0.021605	3.599	1.82011	2.67119	3.48051	3.90742	1000	1.65545e+06		0		0	0	0	496.705	18396.7	0	111618	1.78596e+06	215.385	186.945	0	0.741351	518.432	15.4998	0	0	0	0	186.945
275			0.00505595				0.2	208.813	110.102	214.486	202.237	247.927	0.713178	0.0214078	3.60995	1.82564	2.67931	3.50429	3.88064	1000	1.64041e+06		0		0	0	0	492.173	18228.8	0	110599	1.76973e+06	213.428	185.247	0	0.734586	519.145	15.5212	0	0	0	0	185.247
276			0.00505595				0.2	206.908	110.253	214.779	202.514	249.098	0.70667	0.0212125	3.62082	1.83114	2.68738	3.5279	3.854	1000	1.62551e+06		2.67936e+06		0	2614.11	280724	487.681	18062.5	0	109590	4.71635e+06	211.49	183.564	8.49207	0.727882	519.852	15.5425	0	0.847509	0.847509	1.69502	181.869
277			0.00505595				0.2	205.02	110.402	215.069	202.788	250.258	0.700221	0.0210189	3.63162	1.8366	2.6954	3.55135	3.82749	1000	1.61074e+06		0		0	0	0	483.231	17897.6	0	108590	1.73771e+06	209.568	181.896	0	0.72124	520.552	15.5635	0	0	0	0	181.896
278			0.00505595				0.2	203.149	110.55	215.357	203.059	251.407	0.693831	0.0208271	3.64234	1.84202	2.70336	3.57464	3.80111	1000	1.59611e+06		0		0	0	0	478.821	17734.3	0	107599	1.72192e+06	207.664	180.244	0	0.714658	521.246	15.5843	0	0	0	0	180.244
279			0.00505595				0.2	201.295	110.696	215.642	203.328	252.546	0.6875	0.020637	3.65299	1.84741	2.71126	3.59777	3.77487	1000	1.58161e+06		0		0	0	0	474.452	17572.5	0	106617	1.70627e+06	205.778	178.606	0	0.708137	521.934	15.6049	0	0	0	0	178.606
280			0.00505595				0.2	199.458	110.841	215.925	203.594	253.675	0.681226	0.0204487	3.66356	1.85276	2.71911	3.62074	3.74877	1000	1.56724e+06		0		0	0	0	470.122	17412.1	0	105644	1.69077e+06	203.908	176.984	0	0.701675	522.615	15.6254	0	0	0	0	176.984
281			0.00505595				0.2	197.638	110.985	216.205	203.858	254.793	0.675009	0.0202621	3.67407	1.85807	2.7269	3.64355	3.7228	1000	1.553e+06		0		0	0	0	465.832	17253.2	0	104680	1.6754e+06	202.056	175.376	0	0.695271	523.29	15.6456	0	0	0	0	175.376
282			0.00505595				0.2	195.834	111.127	216.482	204.12	255.902	0.668849	0.0200772	3.6845	1.86334	2.73464	3.6662	3.69697	1000	1.53889e+06		1.82011e+06		0	1775.79	190698	461.581	17095.8	0	103725	3.67275e+06	200.22	173.782	5.76872	0.688927	523.959	15.6657	0	0.575718	0.575718	1.15144	172.631
283			0.00505595				0.2	194.047	111.268	216.757	204.379	257	0.662746	0.019894	3.69485	1.86858	2.74233	3.68869	3.67127	1000	1.52491e+06		0		0	0	0	457.369	16939.8	0	102778	1.64509e+06	198.401	172.203	0	0.68264	524.622	15.6856	0	0	0	0	172.203
284			0.00505595				0.2	192.276	111.408	217.03	204.636	258.088	0.656698	0.0197124	3.70514	1.87378	2.74996	3.71103	3.64571	1000	1.51106e+06		0		0	0	0	453.195	16785.2	0	101840	1.63013e+06	196.598	170.639	0	0.67641	525.278	15.7053	0	0	0	0	170.639
285			0.00505595				0.2	190.522	111.547	217.3	204.891	259.166	0.650705	0.0195325	3.71535	1.87894	2.75754	3.73321	3.62029	1000	1.49733e+06		0		0	0	0	449.059	16632	0	100911	1.61532e+06	194.812	169.088	0	0.670238	525.929	15.7249	0	0	0	0	169.088
286			0.00561046				0.2	188.677	111.684	217.567	205.143	260.34	0.644406	0.0193543	3.72549	1.88407	2.76507	3.75726	3.59298	1000	1.48289e+06		0		0	0	0	444.72	16471	0	99934.2	1.59974e+06	192.934	167.458	0	0.66376	526.573	15.7442	0	0	0	0	167.458
287			0.00561046				0.2	186.851	111.82	217.832	205.393	261.503	0.638168	0.0191669	3.73555	1.88916	2.77254	3.78112	3.56584	1000	1.4686e+06		0		0	0	0	440.415	16311.6	0	98966.8	1.58431e+06	191.074	165.844	0	0.657335	527.212	15.7634	0	0	0	0	165.844
288			0.00561046				0.2	185.042	111.955	218.094	205.64	262.655	0.631991	0.0189814	3.74554	1.89421	2.77995	3.80481	3.53888	1000	1.45444e+06		1.51454e+06		0	1477.66	158683	436.151	16153.7	0	98008.8	3.24373e+06	189.232	164.245	4.80024	0.650972	527.844	15.7824	0	0.479064	0.479064	0.958128	163.287
289			0.00561046				0.2	183.251	112.088	218.354	205.885	263.795	0.625873	0.0187977	3.75545	1.89923	2.78731	3.82831	3.51207	1000	1.44042e+06		0		0	0	0	431.929	15997.3	0	97060.1	1.55391e+06	187.408	162.662	0	0.644671	528.469	15.8012	0	0	0	0	162.662
290			0.00561046				0.2	181.477	112.22	218.611	206.127	264.925	0.619815	0.0186157	3.76529	1.9042	2.79461	3.85163	3.48543	1000	1.42653e+06		0		0	0	0	427.748	15842.4	0	96120.5	1.53892e+06	185.601	161.094	0	0.63843	529.089	15.8198	0	0	0	0	161.094
291			0.00561046				0.2	179.72	112.351	218.866	206.368	266.043	0.613815	0.0184355	3.77505	1.90914	2.80185	3.87478	3.45895	1000	1.41278e+06		0		0	0	0	423.608	15689.1	0	95190.1	1.52408e+06	183.812	159.54	0	0.63225	529.703	15.8382	0	0	0	0	159.54
292			0.00561046				0.2	177.981	112.48	219.118	206.605	267.151	0.607873	0.018257	3.78474	1.91404	2.80905	3.89775	3.43264	1000	1.39916e+06		0		0	0	0	419.507	15537.2	0	94268.6	1.50938e+06	182.039	158.002	0	0.62613	530.311	15.8565	0	0	0	0	158.002
293			0.00561046				0.2	176.258	112.609	219.368	206.841	268.248	0.601989	0.0180803	3.79436	1.9189	2.81618	3.92055	3.40648	1000	1.38567e+06		0		0	0	0	415.446	15386.8	0	93356.1	1.49482e+06	180.284	156.479	0	0.620069	530.913	15.8746	0	0	0	0	156.479
294			0.00561046				0.2	174.552	112.736	219.616	207.074	269.334	0.596161	0.0179053	3.8039	1.92373	2.82326	3.94317	3.38049	1000	1.37231e+06		1.50636e+06		0	1469.68	157826	411.425	15237.9	0	92452.4	3.14607e+06	178.546	154.97	4.77433	0.614067	531.509	15.8925	0	0.476479	0.476479	0.952957	154.017
295			0.00561046				0.2	172.862	112.861	219.861	207.305	270.41	0.59039	0.017732	3.81337	1.92851	2.83029	3.96563	3.35466	1000	1.35907e+06		0		0	0	0	407.442	15090.4	0	91557.5	1.46613e+06	176.825	153.476	0	0.608122	532.099	15.9102	0	0	0	0	153.476
296			0.00561046				0.2	171.189	112.986	220.103	207.534	271.476	0.584675	0.0175603	3.82276	1.93327	2.83726	3.9879	3.32899	1000	1.34597e+06		0		0	0	0	403.498	14944.3	0	90671.2	1.45199e+06	175.12	151.996	0	0.602236	532.684	15.9278	0	0	0	0	151.996
297			0.00561046				0.2	169.531	113.109	220.344	207.761	272.531	0.579016	0.0173903	3.83209	1.93798	2.84418	4.01001	3.30349	1000	1.33299e+06		0		0	0	0	399.592	14799.6	0	89793.5	1.43799e+06	173.431	150.531	0	0.596406	533.263	15.9451	0	0	0	0	150.531
298			0.00616496				0.2	167.796	113.232	220.582	207.985	273.67	0.57309	0.017222	3.84134	1.94266	2.85105	4.03379	3.2763	1000	1.3194e+06		0		0	0	0	395.509	14648.1	0	88874.5	1.42332e+06	171.663	148.996	0	0.590312	533.836	15.9624	0	0	0	0	148.996
299			0.00616496				0.2	166.079	113.352	220.817	208.207	274.797	0.567224	0.0170457	3.85051	1.9473	2.85786	4.05737	3.24931	1000	1.30595e+06		0		0	0	0	391.461	14498.2	0	87964.9	1.4088e+06	169.913	147.477	0	0.58427	534.403	15.9794	0	0	0	0	147.477
300			0.00616496				0.2	164.379	113.472	221.05	208.427	275.914	0.561419	0.0168713	3.85961	1.9519	2.86462	4.08076	3.22251	1000	1.29263e+06		1.65276e+06		0	1612.52	173165	387.455	14349.8	0	87064.6	3.22197e+06	168.18	145.973	5.23833	0.57829	534.965	15.9963	0	0.522786	0.522786	1.04557	144.928
301			0.00616496				0.2	162.697	113.591	221.281	208.645	277.018	0.555673	0.0166986	3.86864	1.95647	2.87131	4.10396	3.1959	1000	1.27945e+06		0		0	0	0	383.489	14203	0	86173.5	1.38021e+06	166.465	144.485	0	0.572372	535.521	16.013	0	0	0	0	144.485
302			0.00616496				0.2	161.032	113.708	221.509	208.86	278.111	0.549986	0.0165277	3.87759	1.96099	2.87796	4.12696	3.16947	1000	1.26641e+06		0		0	0	0	379.564	14057.6	0	85291.6	1.36613e+06	164.768	143.011	0	0.566514	536.071	16.0295	0	0	0	0	143.011
303			0.00616496				0.2	159.384	113.824	221.735	209.073	279.194	0.544357	0.0163585	3.88647	1.96548	2.88455	4.14978	3.14323	1000	1.25349e+06		0		0	0	0	375.68	13913.7	0	84418.6	1.3522e+06	163.088	141.553	0	0.560716	536.615	16.0459	0	0	0	0	141.553
304			0.00616496				0.2	157.753	113.939	221.959	209.284	280.265	0.538786	0.0161911	3.89527	1.96994	2.89108	4.1724	3.11718	1000	1.24071e+06		0		0	0	0	371.835	13771.3	0	83554.7	1.33841e+06	161.425	140.11	0	0.554977	537.154	16.0621	0	0	0	0	140.11
305			0.00616496				0.2	156.138	114.052	222.181	209.493	281.325	0.533272	0.0160254	3.904	1.97435	2.89756	4.19484	3.09131	1000	1.22806e+06		0		0	0	0	368.029	13630.4	0	82699.5	1.32476e+06	159.779	138.681	0	0.549297	537.687	16.0781	0	0	0	0	138.681
306			0.00616496				0.2	154.54	114.165	222.4	209.7	282.374	0.527814	0.0158614	3.91266	1.97873	2.90398	4.21709	3.06562	1000	1.21554e+06		1.79976e+06		0	1755.94	188566	364.262	13490.9	0	81853.1	3.30133e+06	158.149	137.267	5.70425	0.543675	538.215	16.0939	0	0.569284	0.569284	1.13857	136.128
307			0.00616496				0.2	152.958	114.276	222.617	209.904	283.412	0.522412	0.0156991	3.92124	1.98307	2.91036	4.23916	3.04012	1000	1.20314e+06		0		0	0	0	360.534	13352.8	0	81015.4	1.29787e+06	156.537	135.867	0	0.538111	538.737	16.1096	0	0	0	0	135.867
308			0.00616496				0.2	151.393	114.387	222.831	210.107	284.44	0.517065	0.0155384	3.92976	1.98738	2.91668	4.26104	3.0148	1000	1.19087e+06		0		0	0	0	356.844	13216.2	0	80186.2	1.28463e+06	154.94	134.481	0	0.532604	539.254	16.1252	0	0	0	0	134.481
309			0.00616496				0.2	149.843	114.496	223.044	210.307	285.458	0.511773	0.0153794	3.9382	1.99165	2.92294	4.28274	2.98966	1000	1.17873e+06		0		0	0	0	353.192	13080.9	0	79365.5	1.27153e+06	153.36	133.11	0	0.527153	539.766	16.1406	0	0	0	0	133.11
310			0.00678601				0.2	148.217	114.604	223.254	210.505	286.558	0.506218	0.015222	3.94657	1.99588	2.92916	4.30612	2.96283	1000	1.16597e+06		0		0	0	0	349.365	12938.9	0	78504	1.25777e+06	151.701	131.67	0	0.52144	540.272	16.1558	0	0	0	0	131.67
311			0.00678601				0.2	146.608	114.71	223.462	210.702	287.646	0.500722	0.0150567	3.95487	2.00008	2.93531	4.3293	2.93623	1000	1.15336e+06		0		0	0	0	345.572	12798.4	0	77651.8	1.24416e+06	150.06	130.245	0	0.515779	540.773	16.1708	0	0	0	0	130.245
312			0.00678601				0.2	145.016	114.816	223.668	210.896	288.723	0.495287	0.0148933	3.96309	2.00423	2.94142	4.35226	2.90983	1000	1.14088e+06		1.93655e+06		0	1889.4	202898	341.821	12659.5	0	76808.8	3.37203e+06	148.436	128.836	6.1378	0.51018	541.268	16.1857	0	0.612552	0.612552	1.2251	127.611
313			0.00678601				0.2	143.442	114.921	223.872	211.088	289.788	0.48991	0.0147316	3.97124	2.00836	2.94746	4.37502	2.88365	1000	1.12854e+06		0		0	0	0	338.11	12522.1	0	75975	1.21737e+06	146.83	127.442	0	0.504642	541.758	16.2005	0	0	0	0	127.442
314			0.00678601				0.2	141.885	115.024	224.073	211.277	290.841	0.484592	0.0145717	3.97932	2.01244	2.95346	4.39757	2.85768	1000	1.11633e+06		0		0	0	0	334.439	12386.1	0	75150.2	1.2042e+06	145.242	126.064	0	0.499163	542.243	16.215	0	0	0	0	126.064
315			0.00678601				0.2	140.345	115.126	224.272	211.465	291.883	0.479331	0.0144135	3.98732	2.01649	2.9594	4.41993	2.83191	1000	1.10425e+06		0		0	0	0	330.809	12251.7	0	74334.4	1.19117e+06	143.67	124.7	0	0.493745	542.722	16.2294	0	0	0	0	124.7
316			0.00678601				0.2	138.821	115.227	224.469	211.651	292.913	0.474128	0.014257	3.99525	2.0205	2.96528	4.44207	2.80635	1000	1.0923e+06		0		0	0	0	327.218	12118.7	0	73527.5	1.17828e+06	142.116	123.35	0	0.488385	543.196	16.2437	0	0	0	0	123.35
317			0.00678601				0.2	137.314	115.327	224.664	211.835	293.933	0.468981	0.0141022	4.00311	2.02447	2.97112	4.46402	2.78099	1000	1.08048e+06		0		0	0	0	323.666	11987.1	0	72729.3	1.16552e+06	140.578	122.016	0	0.483083	543.665	16.2578	0	0	0	0	122.016
318			0.00678601				0.2	135.823	115.426	224.857	212.016	294.941	0.46389	0.0139492	4.01089	2.02841	2.9769	4.48577	2.75583	1000	1.06879e+06		2.04821e+06		0	1998.33	214596	320.152	11857	0	71939.8	3.41771e+06	139.057	120.696	6.49167	0.477839	544.129	16.2718	0	0.647869	0.647869	1.29574	119.4
319			0.00678601				0.2	134.349	115.524	225.048	212.196	295.939	0.458854	0.0137977	4.01861	2.03231	2.98262	4.50733	2.73088	1000	1.05723e+06		0		0	0	0	316.677	11728.3	0	71158.8	1.14043e+06	137.553	119.39	0	0.472652	544.588	16.2856	0	0	0	0	119.39
320			0.00678601				0.2	132.891	115.621	225.236	212.374	296.925	0.453873	0.0136479	4.02626	2.03618	2.9883	4.52869	2.70613	1000	1.04579e+06		0		0	0	0	313.239	11601	0	70386.4	1.12809e+06	136.064	118.098	0	0.467521	545.042	16.2992	0	0	0	0	118.098
321			0.00678601				0.2	131.448	115.717	225.423	212.55	297.901	0.448946	0.0134998	4.03384	2.04001	2.99392	4.54985	2.68158	1000	1.03447e+06		0		0	0	0	309.838	11475	0	69622.3	1.11588e+06	134.592	116.82	0	0.462445	545.491	16.3127	0	0	0	0	116.82
322			0.00748158				0.2	129.93	115.811	225.607	212.724	298.958	0.44376	0.0133532	4.04134	2.04381	2.9995	4.5727	2.65535	1000	1.02256e+06		0		0	0	0	306.266	11342.5	0	68818	1.10303e+06	133.042	115.475	0	0.457113	545.934	16.3261	0	0	0	0	115.475
323			0.00748158				0.2	128.429	115.905	225.79	212.896	300.003	0.438634	0.013199	4.04878	2.04757	3.00501	4.59532	2.62937	1000	1.01079e+06		0		0	0	0	302.728	11211.5	0	68023.1	1.09032e+06	131.51	114.145	0	0.451833	546.373	16.3393	0	0	0	0	114.145
324			0.00748158				0.2	126.945	115.998	225.97	213.066	301.035	0.433567	0.0130465	4.05614	2.05129	3.01048	4.61772	2.60362	1000	999145		2.12327e+06		0	2071.57	222461	299.231	11082	0	67237.4	3.42556e+06	129.995	112.83	6.72958	0.446614	546.807	16.3523	0	0.671612	0.671612	1.34322	111.487
325			0.00748158				0.2	125.479	116.089	226.148	213.234	302.056	0.428559	0.0128958	4.06343	2.05498	3.01589	4.63991	2.57809	1000	987639		0		0	0	0	295.775	10953.9	0	66460.7	1.06535e+06	128.498	111.531	0	0.441455	547.235	16.3652	0	0	0	0	111.531
326			0.00748158				0.2	124.029	116.18	226.324	213.4	303.065	0.423608	0.0127469	4.07065	2.05863	3.02125	4.66187	2.5528	1000	976265		0		0	0	0	292.358	10827.4	0	65693	1.05308e+06	127.019	110.247	0	0.436355	547.659	16.3779	0	0	0	0	110.247
327			0.00748158				0.2	122.597	116.269	226.498	213.564	304.062	0.418715	0.0125996	4.0778	2.06225	3.02655	4.68362	2.52773	1000	965022		0		0	0	0	288.981	10702.3	0	64934.2	1.04095e+06	125.556	108.977	0	0.431315	548.078	16.3905	0	0	0	0	108.977
328			0.00748158				0.2	121.181	116.357	226.671	213.727	305.048	0.413879	0.0124541	4.08488	2.06582	3.03181	4.70515	2.50288	1000	953908		0		0	0	0	285.643	10578.7	0	64184.1	1.02896e+06	124.11	107.722	0	0.426333	548.491	16.403	0	0	0	0	107.722
329			0.00748158				0.2	119.781	116.445	226.841	213.887	306.023	0.409098	0.0123102	4.09188	2.06937	3.03701	4.72648	2.47826	1000	942922		0		0	0	0	282.343	10456.5	0	63442.7	1.0171e+06	122.68	106.481	0	0.421408	548.901	16.4153	0	0	0	0	106.481
330			0.00748158				0.2	118.397	116.531	227.009	214.045	306.986	0.404372	0.012168	4.09882	2.07288	3.04216	4.74759	2.45386	1000	932063		2.15569e+06		0	2103.2	225858	279.082	10335.7	0	62709.8	3.38904e+06	121.268	105.255	6.83233	0.41654	549.305	16.4275	0	0.681866	0.681866	1.36373	103.891
331			0.00748158				0.2	117.03	116.616	227.175	214.202	307.938	0.399701	0.0120275	4.10569	2.07635	3.04726	4.76849	2.42968	1000	921328		0		0	0	0	275.858	10216.3	0	61985.5	993806	119.871	104.043	0	0.411729	549.705	16.4395	0	0	0	0	104.043
332			0.00748158				0.2	115.678	116.701	227.339	214.357	308.879	0.395084	0.0118885	4.1125	2.07979	3.05231	4.78919	2.40571	1000	910717		0		0	0	0	272.672	10098.3	0	61269.5	982358	118.49	102.845	0	0.406973	550.1	16.4514	0	0	0	0	102.845
333			0.00748158				0.2	114.341	116.784	227.502	214.51	309.809	0.39052	0.0117512	4.11923	2.0832	3.05731	4.80969	2.38197	1000	900228		0		0	0	0	269.522	9981.68	0	60561.7	971041	117.126	101.66	0	0.402272	550.49	16.4631	0	0	0	0	101.66
334			0.00826062				0.2	112.932	116.866	227.662	214.662	310.818	0.385705	0.0116155	4.1259	2.08657	3.06225	4.83185	2.35657	1000	889159		0		0	0	0	266.205	9858.61	0	59815	959099	115.686	100.41	0	0.397321	550.876	16.4748	0	0	0	0	100.41
335			0.00826062				0.2	111.539	116.948	227.821	214.811	311.814	0.380949	0.0114722	4.1325	2.08991	3.06715	4.85377	2.33143	1000	878225		0		0	0	0	262.923	9737.05	0	59077.4	947303	114.263	99.1754	0	0.392422	551.257	16.4862	0	0	0	0	99.1754
336			0.00826062				0.2	110.164	117.028	227.977	214.959	312.798	0.376252	0.0113308	4.13903	2.09321	3.072	4.87545	2.30654	1000	867426		2.14479e+06		0	2092.56	224716	259.681	9616.99	0	58349	3.30725e+06	112.858	97.9559	6.79778	0.387583	551.633	16.4976	0	0.678419	0.678419	1.35684	96.5991
337			0.00826062				0.2	108.806	117.107	228.132	215.104	313.77	0.371613	0.0111911	4.14549	2.09648	3.07679	4.89691	2.2819	1000	856760		0		0	0	0	256.479	9498.41	0	57629.6	924144	111.47	96.7514	0	0.382804	552.005	16.5088	0	0	0	0	96.7514
338			0.00826062				0.2	107.464	117.186	228.285	215.248	314.73	0.367031	0.0110531	4.15187	2.09971	3.08153	4.91813	2.25751	1000	846225		0		0	0	0	253.316	9381.29	0	56919	912778	110.099	95.5617	0	0.378084	552.372	16.5198	0	0	0	0	95.5617
339			0.00826062				0.2	106.139	117.263	228.436	215.391	315.678	0.362505	0.0109168	4.15819	2.1029	3.08622	4.93913	2.23335	1000	835819		0		0	0	0	250.193	9265.62	0	56217.1	901552	108.746	94.3866	0	0.373422	552.734	16.5307	0	0	0	0	94.3866
340			0.00826062				0.2	104.83	117.34	228.585	215.531	316.615	0.358035	0.0107822	4.16445	2.10607	3.09086	4.95991	2.20944	1000	825541		0		0	0	0	247.108	9151.37	0	55524	890463	107.408	93.2259	0	0.368818	553.092	16.5415	0	0	0	0	93.2259
341			0.00826062				0.2	103.538	117.415	228.732	215.67	317.54	0.353621	0.0106492	4.17063	2.10919	3.09545	4.98046	2.18577	1000	815389		0		0	0	0	244.061	9038.53	0	54839.3	879511	106.088	92.0795	0	0.36427	553.446	16.5522	0	0	0	0	92.0795
342			0.00826062				0.2	102.261	117.49	228.877	215.807	318.453	0.349261	0.0105179	4.17675	2.11229	3.1	5.00079	2.16233	1000	805362		2.08793e+06		0	2037.09	218759	241.052	8927.08	0	54163.2	3.17742e+06	104.783	90.9472	6.61758	0.359779	553.795	16.5627	0	0.660435	0.660435	1.32087	89.6263
343			0.00826062				0.2	101	117.564	229.021	215.942	319.355	0.344954	0.0103883	4.18281	2.11535	3.10449	5.0209	2.13913	1000	795458		0		0	0	0	238.079	8817.01	0	53495.3	858009	103.494	89.8288	0	0.355342	554.14	16.5731	0	0	0	0	89.8288
344			0.00826062				0.2	99.7546	117.636	229.162	216.076	320.246	0.340701	0.0102602	4.1888	2.11838	3.10893	5.0408	2.11615	1000	785676		0		0	0	0	235.144	8708.29	0	52835.7	847456	102.222	88.7241	0	0.350961	554.481	16.5833	0	0	0	0	88.7241
345			0.00826062				0.2	98.5246	117.708	229.302	216.208	321.127	0.3365	0.0101337	4.19472	2.12137	3.11333	5.06048	2.09341	1000	776015		0		0	0	0	232.244	8600.92	0	52184.2	837032	100.965	87.633	0	0.346633	554.817	16.5935	0	0	0	0	87.633
346			0.00913315				0.2	97.2238	117.779	229.441	216.339	322.082	0.332057	0.0100087	4.20058	2.12434	3.11768	5.08179	2.06907	1000	765794		0		0	0	0	229.184	8487.36	0	51495.2	826006	99.635	86.4789	0	0.342066	555.149	16.6035	0	0	0	0	86.4789
347			0.00913315				0.2	95.9402	117.849	229.577	216.467	323.025	0.327673	0.00987656	4.20637	2.12727	3.12198	5.10284	2.045	1000	755709		0		0	0	0	226.158	8375.31	0	50815.4	815126	98.3228	85.34	0	0.33755	555.477	16.6133	0	0	0	0	85.34
348			0.00913315				0.2	94.6735	117.918	229.712	216.594	323.955	0.323347	0.00974616	4.2121	2.13016	3.12623	5.12366	2.02119	1000	745756		1.99173e+06		0	1943.23	208679	223.172	8264.73	0	50144.5	3.00674e+06	97.0278	84.216	6.31267	0.333093	555.8	16.6231	0	0.630004	0.630004	1.26001	82.956
349			0.00913315				0.2	93.4236	117.987	229.845	216.72	324.874	0.319078	0.00961748	4.21776	2.13303	3.13043	5.14423	1.99764	1000	735934		0		0	0	0	220.226	8155.61	0	49482.4	793792	95.7499	83.1069	0	0.328695	556.119	16.6327	0	0	0	0	83.1069
350			0.00913315				0.2	92.1901	118.054	229.976	216.843	325.78	0.314865	0.00949051	4.22335	2.13585	3.13458	5.16456	1.97436	1000	726241		0		0	0	0	217.318	8047.93	0	48829.1	783336	94.4888	82.0123	0	0.324356	556.434	16.6422	0	0	0	0	82.0123
351			0.00913315				0.2	90.973	118.12	230.105	216.965	326.674	0.310708	0.00936521	4.22888	2.13865	3.13868	5.18465	1.95133	1000	716676		0		0	0	0	214.449	7941.68	0	48184.4	773017	93.2444	80.9321	0	0.320073	556.745	16.6516	0	0	0	0	80.9321
352			0.00913315				0.2	89.7719	118.186	230.233	217.086	327.556	0.306606	0.00924156	4.23434	2.14141	3.14274	5.20451	1.92856	1000	707237		0		0	0	0	211.618	7836.83	0	47548.3	762834	92.0163	79.8662	0	0.315847	557.052	16.6608	0	0	0	0	79.8662
353			0.00913315				0.2	88.5866	118.251	230.359	217.204	328.427	0.302558	0.00911954	4.23974	2.14414	3.14674	5.22414	1.90603	1000	697922		0		0	0	0	208.824	7733.36	0	46920.5	752785	90.8043	78.8143	0	0.311677	557.354	16.6699	0	0	0	0	78.8143
354			0.00913315				0.2	87.417	118.315	230.483	217.322	329.286	0.298563	0.00899914	4.24507	2.14684	3.1507	5.24354	1.88376	1000	688730		1.86759e+06		0	1822.11	195672	206.067	7631.26	0	46301	2.80795e+06	89.6084	77.7762	5.91921	0.307562	557.653	16.6789	0	0.590737	0.590737	1.18147	76.5948
355			0.00913315				0.2	86.2629	118.378	230.606	217.437	330.134	0.294621	0.00888033	4.25035	2.14951	3.15462	5.26271	1.86173	1000	679659		0		0	0	0	203.346	7530.5	0	45689.7	733082	88.4281	76.7519	0	0.303502	557.947	16.6878	0	0	0	0	76.7519
356			0.00913315				0.2	85.124	118.44	230.727	217.552	330.97	0.290731	0.00876308	4.25556	2.15214	3.15849	5.28166	1.83995	1000	670707		0		0	0	0	200.661	7431.08	0	45086.5	723425	87.2634	75.7409	0	0.299494	558.238	16.6966	0	0	0	0	75.7409
357			0.00913315				0.2	84.0001	118.501	230.847	217.664	331.796	0.286893	0.00864739	4.26071	2.15475	3.16231	5.30038	1.81841	1000	661873		0		0	0	0	198.012	7332.97	0	44491.2	713895	86.1141	74.7433	0	0.29554	558.525	16.7052	0	0	0	0	74.7433
358			0.0101104				0.2	82.809	118.562	230.965	217.775	332.693	0.282825	0.00853322	4.2658	2.15732	3.16609	5.32067	1.79532	1000	652508		0		0	0	0	195.21	7228.99	0	43860.3	703793	84.8957	73.6858	0	0.291358	558.808	16.7137	0	0	0	0	73.6858
359			0.0101104				0.2	81.6348	118.621	231.081	217.885	333.577	0.278814	0.00841222	4.27083	2.15986	3.16982	5.34071	1.77253	1000	643276		0		0	0	0	192.442	7126.48	0	43238.4	693833	83.6945	72.6433	0	0.287227	559.087	16.7222	0	0	0	0	72.6433
360			0.0101104				0.2	80.4772	118.68	231.196	217.993	334.449	0.274861	0.00829293	4.27579	2.16237	3.1735	5.36049	1.75001	1000	634174		1.73018e+06		0	1688.05	181276	189.713	7025.43	0	42625.3	2.59716e+06	82.5103	71.6155	5.48371	0.283154	559.362	16.7304	0	0.547275	0.547275	1.09455	70.5209
361			0.0101104				0.2	79.336	118.738	231.309	218.1	335.308	0.270963	0.00817534	4.28069	2.16485	3.17714	5.38002	1.72776	1000	625202		0		0	0	0	187.023	6925.81	0	42020.8	674335	81.3429	70.6022	0	0.279139	559.633	16.7386	0	0	0	0	70.6022
362			0.0101104				0.2	78.211	118.795	231.42	218.205	336.155	0.267121	0.00805941	4.28552	2.1673	3.18073	5.3993	1.70578	1000	616356		0		0	0	0	184.371	6827.6	0	41425	664793	80.192	69.6032	0	0.27518	559.9	16.7467	0	0	0	0	69.6032
363			0.0101104				0.2	77.102	118.852	231.53	218.308	336.991	0.263333	0.00794513	4.2903	2.16971	3.18427	5.41833	1.68407	1000	607635		0		0	0	0	181.756	6730.78	0	40837.6	655385	79.0573	68.6184	0	0.271278	560.163	16.7546	0	0	0	0	68.6184
364			0.0101104				0.2	76.0087	118.907	231.638	218.41	337.814	0.259599	0.00783247	4.29501	2.1721	3.18777	5.43712	1.66263	1000	599037		0		0	0	0	179.179	6635.34	0	40258.5	646110	77.9387	67.6475	0	0.267432	560.423	16.7625	0	0	0	0	67.6475
365			0.0101104				0.2	74.9309	118.962	231.745	218.511	338.626	0.255918	0.0077214	4.29967	2.17445	3.19122	5.45567	1.64145	1000	590561		0		0	0	0	176.638	6541.25	0	39687.6	636967	76.836	66.6904	0	0.263639	560.678	16.7702	0	0	0	0	66.6904
366			0.0101104				0.2	73.8684	119.016	231.85	218.61	339.426	0.252289	0.00761191	4.30426	2.17677	3.19463	5.47399	1.62053	1000	582205		1.58048e+06		0	1542	165592	174.134	6448.5	0	39124.9	2.37557e+06	75.7488	65.7467	5.00925	0.259901	560.931	16.7778	0	0.499923	0.499923	0.999846	64.7469
367			0.0101104				0.2	72.8209	119.069	231.954	218.708	340.215	0.248712	0.00750397	4.3088	2.17907	3.198	5.49207	1.59986	1000	573967		0		0	0	0	171.664	6357.06	0	38570.1	619066	74.677	64.8165	0	0.256216	561.179	16.7853	0	0	0	0	64.8165
368			0.0101104				0.2	71.7883	119.122	232.056	218.804	340.992	0.245185	0.00739757	4.31328	2.18133	3.20132	5.50992	1.57944	1000	565846		0		0	0	0	169.23	6266.91	0	38023.1	610305	73.6203	63.8993	0	0.252582	561.425	16.7927	0	0	0	0	63.8993
369			0.0101104				0.2	70.7703	119.173	232.157	218.899	341.759	0.241708	0.00729267	4.3177	2.18357	3.20461	5.52755	1.55928	1000	557839		0		0	0	0	166.831	6178.05	0	37484	601668	72.5786	62.9952	0	0.249001	561.666	16.8	0	0	0	0	62.9952
370			0.0112049				0.2	69.6894	119.224	232.256	218.993	342.592	0.238016	0.00718926	4.32206	2.18577	3.20784	5.54666	1.53765	1000	549335		0		0	0	0	164.288	6083.68	0	36911.4	592495	71.4722	62.0349	0	0.245205	561.904	16.8072	0	0	0	0	62.0349
371			0.0112049				0.2	68.6249	119.275	232.354	219.085	343.413	0.234381	0.00707945	4.32637	2.18795	3.21104	5.56551	1.51631	1000	540961		0		0	0	0	161.778	5990.76	0	36347.6	583461	70.3827	61.0892	0	0.24146	562.139	16.8143	0	0	0	0	61.0892
372			0.0112049				0.2	67.5767	119.324	232.45	219.176	344.221	0.230801	0.00697131	4.33061	2.1901	3.21419	5.58409	1.49527	1000	532714		1.41816e+06		0	1383.63	148585	159.307	5899.25	0	35792.4	2.14269e+06	69.3097	60.1579	4.49478	0.237772	562.37	16.8212	0	0.448579	0.448579	0.897157	59.2607
373			0.0112049				0.2	66.5445	119.373	232.545	219.265	345.017	0.227275	0.00686483	4.3348	2.19221	3.2173	5.60242	1.4745	1000	524593		0		0	0	0	156.874	5809.14	0	35245.7	565805	68.2531	59.2408	0	0.23414	562.597	16.8281	0	0	0	0	59.2408
374			0.0112049				0.2	65.528	119.421	232.638	219.353	345.801	0.223804	0.00675997	4.33892	2.1943	3.22036	5.62049	1.45401	1000	516596		0		0	0	0	154.478	5720.41	0	34707.4	557178	67.2126	58.3377	0	0.230564	562.821	16.8349	0	0	0	0	58.3377
375			0.0112049				0.2	64.5271	119.468	232.73	219.44	346.573	0.220385	0.00665672	4.34299	2.19636	3.22338	5.63832	1.4338	1000	508721		0		0	0	0	152.118	5633.03	0	34177.2	548683	66.188	57.4484	0	0.227042	563.041	16.8415	0	0	0	0	57.4484
376			0.0112049				0.2	63.5415	119.514	232.821	219.526	347.332	0.217019	0.00655504	4.34701	2.19839	3.22636	5.65589	1.41386	1000	500965		0		0	0	0	149.795	5546.99	0	33655.2	540317	65.179	56.5726	0	0.223574	563.258	16.8481	0	0	0	0	56.5726
377			0.0112049				0.2	62.571	119.56	232.91	219.61	348.081	0.213704	0.00645491	4.35096	2.20039	3.2293	5.67322	1.39419	1000	493328		0		0	0	0	147.506	5462.27	0	33141.1	532079	64.1853	55.7101	0	0.220159	563.472	16.8545	0	0	0	0	55.7101
378			0.0112049				0.2	61.6152	119.605	232.998	219.693	348.818	0.21044	0.00635632	4.35487	2.20236	3.23219	5.69031	1.37479	1000	485807		1.24057e+06		0	1210.36	129978	145.253	5378.83	0	32634.9	1.89573e+06	63.2068	54.8608	3.93192	0.216796	563.682	16.8609	0	0.392406	0.392406	0.784812	54.076
379			0.0112049				0.2	60.6741	119.65	233.084	219.774	349.543	0.207225	0.00625923	4.35871	2.20431	3.23505	5.70716	1.35564	1000	478401		0		0	0	0	143.035	5296.67	0	32136.4	515977	62.2432	54.0245	0	0.213485	563.889	16.8671	0	0	0	0	54.0245
380			0.0112049				0.2	59.7473	119.693	233.17	219.854	350.258	0.20406	0.00616362	4.36251	2.20623	3.23786	5.72378	1.33676	1000	471108		0		0	0	0	140.85	5215.77	0	31645.6	508110	61.2943	53.2008	0	0.210224	564.093	16.8733	0	0	0	0	53.2008
381			0.0112049				0.2	58.8347	119.736	233.253	219.933	350.962	0.200943	0.00606948	4.36625	2.20812	3.24064	5.74016	1.31812	1000	463926		0		0	0	0	138.699	5136.1	0	31162.2	500363	60.3598	52.3898	0	0.207013	564.294	16.8794	0	0	0	0	52.3898
382			0.0124307				0.2	57.8639	119.779	233.336	220.011	351.727	0.197628	0.00597677	4.36994	2.20999	3.24338	5.75794	1.29812	1000	456284		0		0	0	0	136.415	5051.35	0	30648	492120	59.3656	51.5269	0	0.203604	564.492	16.8853	0	0	0	0	51.5269
383			0.0124307				0.2	56.9091	119.821	233.417	220.088	352.479	0.194367	0.00587815	4.37357	2.21182	3.24608	5.77545	1.27842	1000	448769		0		0	0	0	134.164	4968	0	30142.3	484013	58.3878	50.6781	0	0.200245	564.686	16.8912	0	0	0	0	50.6781
384			0.0124307				0.2	55.9701	119.862	233.497	220.163	353.22	0.19116	0.00578116	4.37715	2.21363	3.24873	5.79269	1.25901	1000	441377		1.05744e+06		0	1031.69	110791	131.95	4886.03	0	29644.9	1.6453e+06	57.4261	49.8434	3.3515	0.196941	564.878	16.897	0	0.33448	0.33448	0.66896	49.1744
385			0.0124307				0.2	55.0466	119.902	233.576	220.237	353.948	0.188005	0.00568577	4.38067	2.21542	3.25135	5.80967	1.23989	1000	434107		0		0	0	0	129.773	4805.41	0	29155.8	468197	56.4802	49.0224	0	0.193691	565.066	16.9027	0	0	0	0	49.0224
386			0.0124307				0.2	54.1383	119.942	233.653	220.31	354.664	0.184903	0.00559195	4.38414	2.21717	3.25392	5.8264	1.22105	1000	426956		0		0	0	0	127.632	4726.12	0	28674.7	460485	55.5498	48.2149	0	0.190495	565.25	16.9083	0	0	0	0	48.2149
387			0.0124307				0.2	53.245	119.981	233.729	220.382	355.368	0.181852	0.00549968	4.38756	2.2189	3.25646	5.84287	1.20249	1000	419923		0		0	0	0	125.526	4648.14	0	28201.6	452899	54.6348	47.4207	0	0.187352	565.432	16.9138	0	0	0	0	47.4207
388			0.0124307				0.2	52.3664	120.019	233.804	220.452	356.06	0.178852	0.00540893	4.39093	2.2206	3.25896	5.85909	1.18421	1000	413006		0		0	0	0	123.455	4571.44	0	27736.2	445438	53.7349	46.6396	0	0.184261	565.611	16.9192	0	0	0	0	46.6396
389			0.0124307				0.2	51.5024	120.057	233.877	220.522	356.742	0.175901	0.00531968	4.39424	2.22228	3.26142	5.87506	1.16619	1000	406203		0		0	0	0	121.418	4496.01	0	27278.6	438099	52.8498	45.8714	0	0.18122	565.787	16.9245	0	0	0	0	45.8714
390			0.0124307				0.2	50.6526	120.094	233.95	220.59	357.411	0.172998	0.00523191	4.39751	2.22393	3.26384	5.89079	1.14845	1000	399512		877571		0	856.202	91945.7	119.414	4421.82	0	26828.5	1.40126e+06	51.9792	45.1158	2.78141	0.17823	565.96	16.9297	0	0.277585	0.277585	0.55517	44.5606
391			0.0124307				0.2	49.8168	120.13	234.021	220.657	358.07	0.170144	0.00514558	4.40072	2.22555	3.26623	5.90628	1.13096	1000	392932		0		0	0	0	117.444	4348.86	0	26385.8	423784	51.123	44.3726	0	0.175289	566.13	16.9349	0	0	0	0	44.3726
392			0.0124307				0.2	48.9948	120.166	234.091	220.723	358.718	0.167336	0.00506068	4.40389	2.22716	3.26857	5.92153	1.11374	1000	386459		0		0	0	0	115.506	4277.1	0	25950.4	416802	50.2809	43.6417	0	0.172397	566.298	16.9399	0	0	0	0	43.6417
393			0.0124307				0.2	48.1864	120.202	234.159	220.788	359.356	0.164575	0.00497717	4.407	2.22873	3.27089	5.93655	1.09677	1000	380093		0		0	0	0	113.6	4206.53	0	25522.2	409936	49.4527	42.9228	0	0.169552	566.462	16.9449	0	0	0	0	42.9228
394			0.0138036				0.2	47.3251	120.236	234.227	220.851	360.049	0.161634	0.00489505	4.41007	2.23028	3.27317	5.95286	1.07854	1000	373310		0		0	0	0	111.574	4131.35	0	25066.1	402619	48.5702	42.1569	0	0.166529	566.624	16.9498	0	0	0	0	42.1569
395			0.0138036				0.2	46.4792	120.27	234.293	220.914	360.729	0.158745	0.00480756	4.41309	2.23181	3.27541	5.96889	1.06062	1000	366648		0		0	0	0	109.58	4057.51	0	24618	395434	47.7034	41.4046	0	0.163552	566.783	16.9546	0	0	0	0	41.4046
396			0.0138036				0.2	45.6485	120.304	234.359	220.976	361.398	0.155907	0.00472163	4.41606	2.23331	3.27761	5.98466	1.04299	1000	360105		718276		0	700.785	75255.8	107.621	3984.98	0	24178	1.18261e+06	46.8521	40.6657	2.27653	0.160629	566.938	16.9593	0	0.227198	0.227198	0.454396	40.2113
397			0.0138036				0.2	44.8326	120.337	234.423	221.036	362.055	0.153121	0.00463724	4.41898	2.23479	3.27978	6.00017	1.02564	1000	353679		0		0	0	0	105.698	3913.76	0	23745.9	381445	46.016	39.94	0	0.157758	567.092	16.964	0	0	0	0	39.94
398			0.0138036				0.2	44.0313	120.369	234.486	221.095	362.7	0.150384	0.00455436	4.42185	2.23624	3.28191	6.01541	1.00858	1000	347367		0		0	0	0	103.809	3843.81	0	23321.5	374637	45.1948	39.2272	0	0.154938	567.242	16.9685	0	0	0	0	39.2272
399			0.0138036				0.2	43.2443	120.401	234.548	221.154	363.333	0.147696	0.00447296	4.42467	2.23767	3.284	6.03041	0.991793	1000	341168		0		0	0	0	101.953	3775.11	0	22904.6	367950	44.3883	38.5272	0	0.152169	567.39	16.973	0	0	0	0	38.5272
400			0.0138036				0.2	42.4714	120.432	234.608	221.211	363.955	0.145056	0.00439301	4.42745	2.23907	3.28606	6.04515	0.975283	1000	335080		0		0	0	0	100.131	3707.63	0	22495.3	361383	43.5961	37.8396	0	0.149449	567.535	16.9774	0	0	0	0	37.8396
401			0.0138036				0.2	41.7123	120.463	234.668	221.267	364.566	0.142464	0.00431449	4.43018	2.24045	3.28809	6.05965	0.959041	1000	329100		0		0	0	0	98.3414	3641.37	0	22093.2	354933	42.8181	37.1643	0	0.146778	567.677	16.9817	0	0	0	0	37.1643
402			0.0138036				0.2	40.9668	120.493	234.726	221.322	365.166	0.139917	0.00423738	4.43286	2.24181	3.29008	6.07391	0.943065	1000	323227		583514		0	569.305	61136.4	96.5837	3576.28	0	21698.3	993818	42.054	36.5011	1.84941	0.144155	567.817	16.986	0	0.184571	0.184571	0.369143	36.132
403			0.0138036				0.2	40.2346	120.522	234.784	221.377	365.755	0.137417	0.00416164	4.4355	2.24314	3.29204	6.08793	0.92735	1000	317459		0		0	0	0	94.8574	3512.36	0	21310.5	342376	41.3035	35.8497	0	0.141578	567.954	16.9901	0	0	0	0	35.8497
404			0.0138036				0.2	39.5154	120.551	234.84	221.43	366.334	0.134961	0.00408726	4.4381	2.24446	3.29397	6.10171	0.911892	1000	311793		0		0	0	0	93.162	3449.59	0	20929.6	336266	40.5664	35.2099	0	0.139048	568.089	16.9942	0	0	0	0	35.2099
405			0.0138036				0.2	38.8092	120.58	234.896	221.482	366.902	0.132548	0.00401421	4.44065	2.24575	3.29586	6.11527	0.896687	1000	306229		0		0	0	0	91.4969	3387.93	0	20555.5	330264	39.8424	34.5815	0	0.136563	568.222	16.9982	0	0	0	0	34.5815
406			0.0153413				0.2	38.0558	120.608	234.95	221.533	367.521	0.129975	0.00394246	4.44316	2.24702	3.29772	6.12998	0.880345	1000	300293		0		0	0	0	89.725	3322.17	0	20156.5	323861	39.0701	33.9112	0	0.133918	568.352	17.0022	0	0	0	0	33.9112
407			0.0153413				0.2	37.3171	120.635	235.004	221.584	368.127	0.127453	0.00386593	4.44562	2.24826	3.29955	6.14443	0.864303	1000	294472		0		0	0	0	87.9834	3257.68	0	19765.3	317583	38.3128	33.2539	0	0.131318	568.479	17.006	0	0	0	0	33.2539
408			0.0153413				0.2	36.5928	120.662	235.056	221.633	368.721	0.124979	0.00379089	4.44804	2.24948	3.30135	6.15861	0.848548	1000	288764		481581		0	469.854	50456.6	86.2755	3194.45	0	19381.6	843934	37.5701	32.6093	1.52634	0.128769	568.604	17.0098	0	0.152329	0.152329	0.304658	32.3046
409			0.0153413				0.2	35.8825	120.688	235.108	221.682	369.304	0.122553	0.00371731	4.45041	2.25069	3.30311	6.17254	0.833076	1000	283166		0		0	0	0	84.6008	3132.44	0	19005.4	305389	36.8418	31.9772	0	0.12627	568.727	17.0135	0	0	0	0	31.9772
410			0.0153413				0.2	35.186	120.714	235.158	221.729	369.875	0.120174	0.00364515	4.45275	2.25186	3.30484	6.18621	0.817882	1000	277677		0		0	0	0	82.9586	3071.63	0	18636.5	299468	36.1277	31.3573	0	0.123819	568.847	17.0172	0	0	0	0	31.3573
411			0.0153413				0.2	34.503	120.739	235.207	221.776	370.436	0.117841	0.00357439	4.45503	2.25302	3.30654	6.19963	0.802961	1000	272295		0		0	0	0	81.3483	3012.01	0	18274.7	293663	35.4274	30.7495	0	0.121415	568.965	17.0208	0	0	0	0	30.7495
412			0.0153413				0.2	33.8332	120.764	235.256	221.821	370.985	0.115554	0.00350501	4.45728	2.25416	3.30821	6.21281	0.788307	1000	267016		0		0	0	0	79.7693	2953.55	0	17920	287970	34.7406	30.1534	0	0.119059	569.081	17.0243	0	0	0	0	30.1534
413			0.0153413				0.2	33.1765	120.789	235.303	221.866	371.524	0.113311	0.00343698	4.45949	2.25527	3.30984	6.22574	0.773917	1000	261840		0		0	0	0	78.2209	2896.21	0	17572.2	282387	34.0672	29.5689	0	0.116748	569.194	17.0277	0	0	0	0	29.5689
414			0.0153413				0.2	32.5325	120.813	235.35	221.91	372.053	0.111111	0.00337026	4.46165	2.25637	3.31145	6.23844	0.759786	1000	256765		409390		0	399.421	42892.9	76.7025	2840	0	17231.1	729594	33.4068	28.9957	1.29754	0.114481	569.305	17.0311	0	0.129494	0.129494	0.258988	28.7367
415			0.0153413				0.2	31.901	120.836	235.395	221.953	372.571	0.108954	0.00330484	4.46378	2.25745	3.31303	6.25091	0.745909	1000	251787		0		0	0	0	75.2137	2784.87	0	16896.6	271544	32.7592	28.4336	0	0.112259	569.414	17.0344	0	0	0	0	28.4336
416			0.0153413				0.2	31.2818	120.859	235.44	221.995	373.079	0.106839	0.00324069	4.46587	2.2585	3.31458	6.26315	0.732282	1000	246906		0		0	0	0	73.7537	2730.81	0	16568.6	266279	32.1242	27.8824	0	0.11008	569.521	17.0376	0	0	0	0	27.8824
417			0.0153413				0.2	30.6746	120.882	235.484	222.037	373.577	0.104766	0.00317779	4.46792	2.25954	3.3161	6.27516	0.7189	1000	242120		0		0	0	0	72.3221	2677.8	0	16247	261117	31.5014	27.3419	0	0.107943	569.625	17.0408	0	0	0	0	27.3419
418			0.0170635				0.2	30.0263	120.904	235.527	222.077	374.119	0.102552	0.0031161	4.46993	2.26055	3.31759	6.2882	0.704515	1000	237009		0		0	0	0	70.7973	2621.21	0	15903.6	255605	30.8365	26.7648	0	0.105668	569.728	17.0439	0	0	0	0	26.7648
419			0.0170635				0.2	29.3918	120.925	235.569	222.117	374.649	0.100384	0.00305025	4.4719	2.26155	3.31906	6.30098	0.69042	1000	232007		0		0	0	0	69.3012	2565.82	0	15567.6	250210	30.1856	26.1999	0	0.103435	569.828	17.047	0	0	0	0	26.1999
420			0.0170635				0.2	28.7706	120.946	235.611	222.156	375.168	0.0982629	0.00298579	4.47383	2.26253	3.32049	6.31351	0.676603	1000	227110		366134		0	357.218	38360.9	67.8366	2511.59	0	15238.6	649779	29.5485	25.6469	1.16044	0.101249	569.927	17.0499	0	0.115812	0.115812	0.231624	25.4152
									120.967	235.611	222.156	375.168			4.47383	2.26253	3.32049	6.31351			Per Patient
																					Inpatient Outpatient Cost	Initial ICD Cost	Replace ICD Cost		Lead Infection/Dislodgement Costs (initial)	Lead Dislodgement Costs (after replacement)	Lead Infection Costs (after replacement)	ICD Shock Complication Cost	ICD Follow Up Costs	Heart Failure Death Costs	Lead Replacement Costs	Total ICD Cost	Life Months	Quality Adjusted Life Months (adjusted for inappropriate shocks only)	ICD Replacement	Shock Complications							Quality Adjusted Life Months
																					1.30698e+06	633678	334381	0	19779.4	326.239	35034.1	393.274	14654.3	0	65379	2.4106e+06	170.046	147.593	1.0598	0.586977							147.281
																							1.0598		0.754622	0.00529901	0.0457834	0.586977			0.103174
																																	LifeYears	QALY (adjusted for inappropriate shocks only)									Quality Adjusted Life Years
																											0.805704						14.1705	12.2994									12.2735

## Sheet: 4.3 ICER
	Undiscounted	ICD	Control
	Cost	2.4106e+06	905881
	Incremental Cost	1.50472e+06
	Effectiveness (Life-year saved)	14.1705	9.82176
	Incremental Effectiveness (life-year saved)	4.34878
	ICER (Cost per life-year saved)	346010
	Effectiveness (QALY saved)	12.2735	8.52824
	Incremental Effectiveness (QALY saved)	3.74522
	ICER (Cost per QALY saved)	401772
	Discounted	ICD	Control
	Cost	2.17548e+06	818782
	Incremental Cost	1.3567e+06
	Effectiveness (Life-year saved)	12.4481	8.87742
	Incremental Effectiveness (life-year saved)	3.57066
	ICER (Cost per life-year saved)	379956
	Effectiveness (QALY saved)	10.7836	7.70827
	Incremental Effectiveness (QALY saved)	3.07534
	ICER (Cost per QALY saved)	441153

## Sheet: _xltb_storage_
XL Toolbox Settings
	export_preset	<?xml version="1.0" encoding="utf-16"?> <Preset xmlns:xsi="http://www.w3.org/2001/XMLSchema-instance" xmlns:xsd="http://www.w3.org/2001/XMLSchema"> <Name>Tiff, 500 dpi, RGB, Transparent canvas</Name> <Dpi>500</Dpi> <FileType>Tiff</FileType> <ColorSpace>Rgb</ColorSpace> <Transparency>TransparentCanvas</Transparency> <UseColorProfile>false</UseColorProfile> <ColorProfile>P2214H</ColorProfile> </Pre…
	export_path	C:\Users\holbrr1\Desktop\testgraphic1.tif
